# Supplementary material for: Cellular metabolism constrains innate immune responses in early human ontogeny
Source: Nat Commun. 2018 Nov 16;9:4822. doi: 10.1038/s41467-018-07215-9 (PMC6240060; doi:10.1038/s41467-018-07215-9)
Supplement: Supplementary file 4 — Supplementary Data 1 [file 41467_2018_7215_MOESM4_ESM.xlsx]

## Sheet: ClueGO Results
GOID	GOTerm	Ontology Source	Term PValue	Term PValue Corrected with Bonferroni step down	GOLevels	GOGroups	% Associated Genes	Nr. Genes	Cluster	Genes Cluster #1	Genes Cluster #2	%Genes Cluster #1	%Genes Cluster #2	Associated Genes Found
GO:0000028	ribosomal small subunit assembly	GO_BiologicalProcess-GOA_10.07.2017_00h00	2.5e-06	0.0042	[5, 6, 7, 8]	Group00	47.619	10	Specific for Cluster #2	[]	[RPL38, RPS10, RPS14, RPS15, RPS17, RPS19, RPS27, RPS28, RPS5, RPSA]	0	100	[RPL38, RPS10, RPS14, RPS15, RPS17, RPS19, RPS27, RPS28, RPS5, RPSA]
GO:0006120	mitochondrial electron transport, NADH to ubiquinone	GO_BiologicalProcess-GOA_10.07.2017_00h00	4.4e-07	0.00075	[5, 6, 7, 8, 9, 11, 12, 13, 14]	Group25	33.3333	17	Specific for Cluster #2	[SNCA]	[NDUFA1, NDUFA11, NDUFA12, NDUFA3, NDUFA4, NDUFA8, NDUFAB1, NDUFB10, NDUFB5, NDUFB6, NDUFS3, NDUFS4, NDUFS5, NDUFS7, NDUFS8, PARK7]	5.88235	94.1176	[NDUFA1, NDUFA11, NDUFA12, NDUFA3, NDUFA4, NDUFA8, NDUFAB1, NDUFB10, NDUFB5, NDUFB6, NDUFS3, NDUFS4, NDUFS5, NDUFS7, NDUFS8, PARK7, SNCA]
GO:0048821	erythrocyte development	GO_BiologicalProcess-GOA_10.07.2017_00h00	1.1e-05	0.019	[5, 6, 7, 8, 9, 10]	Group20	37.931	11	Specific for Cluster #1	[DMTN, EPB42, G6PD, GATA1, HBZ, MAEA, MBD4, RHAG, TAL1]	[HBZ, KLF2, NCKAP1L]	78.9532	26.3177	[DMTN, EPB42, G6PD, GATA1, HBZ, KLF2, MAEA, MBD4, NCKAP1L, RHAG, TAL1]
GO:0015669	gas transport	GO_BiologicalProcess-GOA_10.07.2017_00h00	2e-06	0.0035	[4, 5]	Group12	44	11	Specific for Cluster #1	[CA2, HBA2, HBD, HBE1, HBG1, HBG2, HBM, HBQ1, HBZ, MYC, RHAG]	[HBD, HBM, HBQ1, HBZ]	88.5469	32.1989	[CA2, HBA2, HBD, HBE1, HBG1, HBG2, HBM, HBQ1, HBZ, MYC, RHAG]
GO:0015671	oxygen transport	GO_BiologicalProcess-GOA_10.07.2017_00h00	2.3e-05	0.038	[5, 6]	Group12	42.8571	9	Specific for Cluster #1	[HBA2, HBD, HBE1, HBG1, HBG2, HBM, HBQ1, HBZ, MYC]	[HBD, HBM, HBQ1, HBZ]	85.6635	38.0727	[HBA2, HBD, HBE1, HBG1, HBG2, HBM, HBQ1, HBZ, MYC]
GO:0048010	vascular endothelial growth factor receptor signaling pathway	GO_BiologicalProcess-GOA_10.07.2017_00h00	8.1e-06	0.013	[6, 7, 8]	Group10	22.7723	23	Specific for Cluster #1	[ACTG1, CRK, CYFIP2, ELMO2, GRB10, HSPB1, ITGB3, MAPK13, MYOF, NCK2, NCKAP1, PTK2, PTPN1, ROCK2, SRC, WASF2]	[FYN, HSPB1, MAPKAPK3, NCF1, NCF4, NCKAP1L, PIK3R2, PRKCB, WASF2]	67.7632	38.1168	[ACTG1, CRK, CYFIP2, ELMO2, FYN, GRB10, HSPB1, ITGB3, MAPK13, MAPKAPK3, MYOF, NCF1, NCF4, NCK2, NCKAP1, NCKAP1L, PIK3R2, PRKCB, PTK2, PTPN1, ROCK2, SRC, WASF2]
GO:0061515	myeloid cell development	GO_BiologicalProcess-GOA_10.07.2017_00h00	5.4e-07	0.00093	[4, 5, 6, 7, 8, 9]	Group20	30.1587	19	Specific for Cluster #1	[DMTN, EPB42, G6PD, GATA1, HBZ, MAEA, MBD4, MEIS1, PIP4K2A, RHAG, SRC, TAL1, TJP2, WASF2, ZFPM1]	[FLI1, HBZ, KLF2, NCKAP1L, PIP4K2A, TYROBP, WASF2]	75.203	35.0947	[DMTN, EPB42, FLI1, G6PD, GATA1, HBZ, KLF2, MAEA, MBD4, MEIS1, NCKAP1L, PIP4K2A, RHAG, SRC, TAL1, TJP2, TYROBP, WASF2, ZFPM1]
GO:0045047	protein targeting to ER	GO_BiologicalProcess-GOA_10.07.2017_00h00	1.8e-28	3.3e-25	[6, 7, 8, 9, 10]	Group26	48.6239	53	Specific for Cluster #2	[]	[FAU, MRPL23, RPL11, RPL12, RPL13A, RPL17, RPL18, RPL18A, RPL19, RPL21, RPL23, RPL26, RPL27, RPL27A, RPL30, RPL31, RPL32, RPL35, RPL35A, RPL36, RPL37A, RPL38, RPL39, RPL41, RPLP1, RPLP2, RPS10, RPS11, RPS12, RPS13, RPS14, RPS15, RPS15A, RPS17, RPS18, RPS19, RPS2, RPS21, RPS23, RPS24, RPS25, RPS26P47, RPS27, RPS27A, RPS28, RPS29, RPS3, RPS5, RPS8, RPS9, RPSA, SPCS1, SRP14]	0	100	[FAU, MRPL23, RPL11, RPL12, RPL13A, RPL17, RPL18, RPL18A, RPL19, RPL21, RPL23, RPL26, RPL27, RPL27A, RPL30, RPL31, RPL32, RPL35, RPL35A, RPL36, RPL37A, RPL38, RPL39, RPL41, RPLP1, RPLP2, RPS10, RPS11, RPS12, RPS13, RPS14, RPS15, RPS15A, RPS17, RPS18, RPS19, RPS2, RPS21, RPS23, RPS24, RPS25, RPS26P47, RPS27, RPS27A, RPS28, RPS29, RPS3, RPS5, RPS8, RPS9, RPSA, SPCS1, SRP14]
GO:0070972	protein localization to endoplasmic reticulum	GO_BiologicalProcess-GOA_10.07.2017_00h00	1.5e-24	2.9e-21	[6]	Group26	40.4412	55	Specific for Cluster #2	[RTN4]	[FAU, KDELR1, MRPL23, RPL11, RPL12, RPL13A, RPL17, RPL18, RPL18A, RPL19, RPL21, RPL23, RPL26, RPL27, RPL27A, RPL30, RPL31, RPL32, RPL35, RPL35A, RPL36, RPL37A, RPL38, RPL39, RPL41, RPLP1, RPLP2, RPS10, RPS11, RPS12, RPS13, RPS14, RPS15, RPS15A, RPS17, RPS18, RPS19, RPS2, RPS21, RPS23, RPS24, RPS25, RPS26P47, RPS27, RPS27A, RPS28, RPS29, RPS3, RPS5, RPS8, RPS9, RPSA, SPCS1, SRP14]	1.81818	98.1818	[FAU, KDELR1, MRPL23, RPL11, RPL12, RPL13A, RPL17, RPL18, RPL18A, RPL19, RPL21, RPL23, RPL26, RPL27, RPL27A, RPL30, RPL31, RPL32, RPL35, RPL35A, RPL36, RPL37A, RPL38, RPL39, RPL41, RPLP1, RPLP2, RPS10, RPS11, RPS12, RPS13, RPS14, RPS15, RPS15A, RPS17, RPS18, RPS19, RPS2, RPS21, RPS23, RPS24, RPS25, RPS26P47, RPS27, RPS27A, RPS28, RPS29, RPS3, RPS5, RPS8, RPS9, RPSA, RTN4, SPCS1, SRP14]
GO:0006364	rRNA processing	GO_BiologicalProcess-GOA_10.07.2017_00h00	1.8e-12	3.3e-09	[5, 7, 8, 9]	Group26	22.0217	61	Specific for Cluster #2	[CHD7, IGF2BP3, RCL1, RIOK3, WDR37]	[FAU, IMP3, MRPL23, NSA2, PAPD5, RPL11, RPL12, RPL13A, RPL17, RPL18, RPL18A, RPL19, RPL21, RPL23, RPL26, RPL27, RPL27A, RPL30, RPL31, RPL32, RPL35, RPL35A, RPL36, RPL37A, RPL38, RPL39, RPL41, RPLP1, RPLP2, RPS10, RPS11, RPS12, RPS13, RPS14, RPS15, RPS15A, RPS17, RPS18, RPS19, RPS2, RPS21, RPS23, RPS24, RPS25, RPS26P47, RPS27, RPS27A, RPS28, RPS29, RPS3, RPS5, RPS8, RPS9, RPSA, RSL1D1, TRMT112]	8.19672	91.8033	[CHD7, FAU, IGF2BP3, IMP3, MRPL23, NSA2, PAPD5, RCL1, RIOK3, RPL11, RPL12, RPL13A, RPL17, RPL18, RPL18A, RPL19, RPL21, RPL23, RPL26, RPL27, RPL27A, RPL30, RPL31, RPL32, RPL35, RPL35A, RPL36, RPL37A, RPL38, RPL39, RPL41, RPLP1, RPLP2, RPS10, RPS11, RPS12, RPS13, RPS14, RPS15, RPS15A, RPS17, RPS18, RPS19, RPS2, RPS21, RPS23, RPS24, RPS25, RPS26P47, RPS27, RPS27A, RPS28, RPS29, RPS3, RPS5, RPS8, RPS…
GO:0019083	viral transcription	GO_BiologicalProcess-GOA_10.07.2017_00h00	6.3e-24	1.1e-20	[5, 6]	Group26	34.2105	65	Specific for Cluster #2	[CCL5, LEF1, POLR2A, TRIM13]	[FAU, HDAC1, IFITM3, MRPL23, NUCKS1, NUP214, NUP85, POLR2F, POLR2G, RPL11, RPL12, RPL13A, RPL17, RPL18, RPL18A, RPL19, RPL21, RPL23, RPL26, RPL27, RPL27A, RPL30, RPL31, RPL32, RPL35, RPL35A, RPL36, RPL37A, RPL38, RPL39, RPL41, RPLP1, RPLP2, RPS10, RPS11, RPS12, RPS13, RPS14, RPS15, RPS15A, RPS17, RPS18, RPS19, RPS2, RPS21, RPS23, RPS24, RPS25, RPS26P47, RPS27, RPS27A, RPS28, RPS29, RPS3, RPS5, RP…	6.15385	93.8462	[CCL5, FAU, HDAC1, IFITM3, LEF1, MRPL23, NUCKS1, NUP214, NUP85, POLR2A, POLR2F, POLR2G, RPL11, RPL12, RPL13A, RPL17, RPL18, RPL18A, RPL19, RPL21, RPL23, RPL26, RPL27, RPL27A, RPL30, RPL31, RPL32, RPL35, RPL35A, RPL36, RPL37A, RPL38, RPL39, RPL41, RPLP1, RPLP2, RPS10, RPS11, RPS12, RPS13, RPS14, RPS15, RPS15A, RPS17, RPS18, RPS19, RPS2, RPS21, RPS23, RPS24, RPS25, RPS26P47, RPS27, RPS27A, RPS28, R…
GO:0016072	rRNA metabolic process	GO_BiologicalProcess-GOA_10.07.2017_00h00	4.9e-11	8.7e-08	[6, 7, 8]	Group26	20.1893	64	Specific for Cluster #2	[CHD7, IGF2BP3, PELO, RCL1, RIOK3, SLA2, WDR37]	[FAU, GTF3A, IMP3, MRPL23, NSA2, PAPD5, RPL11, RPL12, RPL13A, RPL17, RPL18, RPL18A, RPL19, RPL21, RPL23, RPL26, RPL27, RPL27A, RPL30, RPL31, RPL32, RPL35, RPL35A, RPL36, RPL37A, RPL38, RPL39, RPL41, RPLP1, RPLP2, RPS10, RPS11, RPS12, RPS13, RPS14, RPS15, RPS15A, RPS17, RPS18, RPS19, RPS2, RPS21, RPS23, RPS24, RPS25, RPS26P47, RPS27, RPS27A, RPS28, RPS29, RPS3, RPS5, RPS8, RPS9, RPSA, RSL1D1, TRMT…	10.9375	89.0625	[CHD7, FAU, GTF3A, IGF2BP3, IMP3, MRPL23, NSA2, PAPD5, PELO, RCL1, RIOK3, RPL11, RPL12, RPL13A, RPL17, RPL18, RPL18A, RPL19, RPL21, RPL23, RPL26, RPL27, RPL27A, RPL30, RPL31, RPL32, RPL35, RPL35A, RPL36, RPL37A, RPL38, RPL39, RPL41, RPLP1, RPLP2, RPS10, RPS11, RPS12, RPS13, RPS14, RPS15, RPS15A, RPS17, RPS18, RPS19, RPS2, RPS21, RPS23, RPS24, RPS25, RPS26P47, RPS27, RPS27A, RPS28, RPS29, RPS3, RP…
GO:0042254	ribosome biogenesis	GO_BiologicalProcess-GOA_10.07.2017_00h00	2.1e-09	3.7e-06	[4]	Group26	18.3381	64	Specific for Cluster #2	[CHD7, IGF2BP3, RCL1, RIOK3, VCX, WDR37]	[FAU, GTF3A, IMP3, MRPL23, NOA1, NSA2, PAPD5, RPL11, RPL12, RPL13A, RPL17, RPL18, RPL18A, RPL19, RPL21, RPL23, RPL26, RPL27, RPL27A, RPL30, RPL31, RPL32, RPL35, RPL35A, RPL36, RPL37A, RPL38, RPL39, RPL41, RPLP1, RPLP2, RPS10, RPS11, RPS12, RPS13, RPS14, RPS15, RPS15A, RPS17, RPS18, RPS19, RPS2, RPS21, RPS23, RPS24, RPS25, RPS26P47, RPS27, RPS27A, RPS28, RPS29, RPS3, RPS5, RPS8, RPS9, RPSA, RSL1D1…	9.375	90.625	[CHD7, FAU, GTF3A, IGF2BP3, IMP3, MRPL23, NOA1, NSA2, PAPD5, RCL1, RIOK3, RPL11, RPL12, RPL13A, RPL17, RPL18, RPL18A, RPL19, RPL21, RPL23, RPL26, RPL27, RPL27A, RPL30, RPL31, RPL32, RPL35, RPL35A, RPL36, RPL37A, RPL38, RPL39, RPL41, RPLP1, RPLP2, RPS10, RPS11, RPS12, RPS13, RPS14, RPS15, RPS15A, RPS17, RPS18, RPS19, RPS2, RPS21, RPS23, RPS24, RPS25, RPS26P47, RPS27, RPS27A, RPS28, RPS29, RPS3, RP…
GO:0002576	platelet degranulation	GO_BiologicalProcess-GOA_10.07.2017_00h00	6.1e-09	1e-05	[6, 7, 8, 9]	Group01	24.8175	34	Specific for Cluster #1	[ABCC4, ACTN1, ACTN4, CD9, CTSW, DMTN, EGF, ENDOD1, FERMT3, GAS6, ITGA2B, ITGB3, LHFPL2, LY6G6F, MAGED2, MMRN1, ORM1, ORM2, P2RX1, POTEKP, PPBP, PROS1, RAB27B, SELP, SERPINE1, SYTL4, TIMP3, TLN1, TUBA4A, VCL, VWF, WDR1]	[F13A1, F5, ITGA2B, SELP, TUBA4A, VCL]	91.2398	17.1075	[ABCC4, ACTN1, ACTN4, CD9, CTSW, DMTN, EGF, ENDOD1, F13A1, F5, FERMT3, GAS6, ITGA2B, ITGB3, LHFPL2, LY6G6F, MAGED2, MMRN1, ORM1, ORM2, P2RX1, POTEKP, PPBP, PROS1, RAB27B, SELP, SERPINE1, SYTL4, TIMP3, TLN1, TUBA4A, VCL, VWF, WDR1]
GO:0019080	viral gene expression	GO_BiologicalProcess-GOA_10.07.2017_00h00	2.4e-23	4.5e-20	[5]	Group26	32.6829	67	Specific for Cluster #2	[CCL5, LEF1, POLR2A, TRIM13]	[EIF3F, EIF3G, FAU, HDAC1, IFITM3, MRPL23, NUCKS1, NUP214, NUP85, POLR2F, POLR2G, RPL11, RPL12, RPL13A, RPL17, RPL18, RPL18A, RPL19, RPL21, RPL23, RPL26, RPL27, RPL27A, RPL30, RPL31, RPL32, RPL35, RPL35A, RPL36, RPL37A, RPL38, RPL39, RPL41, RPLP1, RPLP2, RPS10, RPS11, RPS12, RPS13, RPS14, RPS15, RPS15A, RPS17, RPS18, RPS19, RPS2, RPS21, RPS23, RPS24, RPS25, RPS26P47, RPS27, RPS27A, RPS28, RPS29, …	5.97015	94.0299	[CCL5, EIF3F, EIF3G, FAU, HDAC1, IFITM3, LEF1, MRPL23, NUCKS1, NUP214, NUP85, POLR2A, POLR2F, POLR2G, RPL11, RPL12, RPL13A, RPL17, RPL18, RPL18A, RPL19, RPL21, RPL23, RPL26, RPL27, RPL27A, RPL30, RPL31, RPL32, RPL35, RPL35A, RPL36, RPL37A, RPL38, RPL39, RPL41, RPLP1, RPLP2, RPS10, RPS11, RPS12, RPS13, RPS14, RPS15, RPS15A, RPS17, RPS18, RPS19, RPS2, RPS21, RPS23, RPS24, RPS25, RPS26P47, RPS27, RP…
GO:0000184	nuclear-transcribed mRNA catabolic process, nonsense-mediated decay	GO_BiologicalProcess-GOA_10.07.2017_00h00	6.7e-26	1.2e-22	[7, 8, 9, 10]	Group26	42.6357	55	Specific for Cluster #2	[DCP2, GSPT1, UPF2]	[EIF3E, FAU, MRPL23, RPL11, RPL12, RPL13A, RPL17, RPL18, RPL18A, RPL19, RPL21, RPL23, RPL26, RPL27, RPL27A, RPL30, RPL31, RPL32, RPL35, RPL35A, RPL36, RPL37A, RPL38, RPL39, RPL41, RPLP1, RPLP2, RPS10, RPS11, RPS12, RPS13, RPS14, RPS15, RPS15A, RPS17, RPS18, RPS19, RPS2, RPS21, RPS23, RPS24, RPS25, RPS26P47, RPS27, RPS27A, RPS28, RPS29, RPS3, RPS5, RPS8, RPS9, RPSA]	5.45455	94.5455	[DCP2, EIF3E, FAU, GSPT1, MRPL23, RPL11, RPL12, RPL13A, RPL17, RPL18, RPL18A, RPL19, RPL21, RPL23, RPL26, RPL27, RPL27A, RPL30, RPL31, RPL32, RPL35, RPL35A, RPL36, RPL37A, RPL38, RPL39, RPL41, RPLP1, RPLP2, RPS10, RPS11, RPS12, RPS13, RPS14, RPS15, RPS15A, RPS17, RPS18, RPS19, RPS2, RPS21, RPS23, RPS24, RPS25, RPS26P47, RPS27, RPS27A, RPS28, RPS29, RPS3, RPS5, RPS8, RPS9, RPSA, UPF2]
GO:0000956	nuclear-transcribed mRNA catabolic process	GO_BiologicalProcess-GOA_10.07.2017_00h00	1.6e-22	3.1e-19	[6, 7, 8, 9]	Group21	31.3364	68	Specific for Cluster #2	[CNOT4, DCP2, EIF4E, GSPT1, PELO, UPF2]	[EIF3E, FAU, LSM2, LSM3, LSM4, LSM5, MRPL23, PAPD5, POLR2G, RPL11, RPL12, RPL13A, RPL17, RPL18, RPL18A, RPL19, RPL21, RPL23, RPL26, RPL27, RPL27A, RPL30, RPL31, RPL32, RPL35, RPL35A, RPL36, RPL37A, RPL38, RPL39, RPL41, RPLP1, RPLP2, RPS10, RPS11, RPS12, RPS13, RPS14, RPS15, RPS15A, RPS17, RPS18, RPS19, RPS2, RPS21, RPS23, RPS24, RPS25, RPS26P47, RPS27, RPS27A, RPS28, RPS29, RPS3, RPS5, RPS8, RPS9…	8.82353	91.1765	[CNOT4, DCP2, EIF3E, EIF4E, FAU, GSPT1, LSM2, LSM3, LSM4, LSM5, MRPL23, PAPD5, PELO, POLR2G, RPL11, RPL12, RPL13A, RPL17, RPL18, RPL18A, RPL19, RPL21, RPL23, RPL26, RPL27, RPL27A, RPL30, RPL31, RPL32, RPL35, RPL35A, RPL36, RPL37A, RPL38, RPL39, RPL41, RPLP1, RPLP2, RPS10, RPS11, RPS12, RPS13, RPS14, RPS15, RPS15A, RPS17, RPS18, RPS19, RPS2, RPS21, RPS23, RPS24, RPS25, RPS26P47, RPS27, RPS27A, RPS…
GO:0000956	nuclear-transcribed mRNA catabolic process	GO_BiologicalProcess-GOA_10.07.2017_00h00	1.6e-22	3.1e-19	[6, 7, 8, 9]	Group26	31.3364	68	Specific for Cluster #2	[CNOT4, DCP2, EIF4E, GSPT1, PELO, UPF2]	[EIF3E, FAU, LSM2, LSM3, LSM4, LSM5, MRPL23, PAPD5, POLR2G, RPL11, RPL12, RPL13A, RPL17, RPL18, RPL18A, RPL19, RPL21, RPL23, RPL26, RPL27, RPL27A, RPL30, RPL31, RPL32, RPL35, RPL35A, RPL36, RPL37A, RPL38, RPL39, RPL41, RPLP1, RPLP2, RPS10, RPS11, RPS12, RPS13, RPS14, RPS15, RPS15A, RPS17, RPS18, RPS19, RPS2, RPS21, RPS23, RPS24, RPS25, RPS26P47, RPS27, RPS27A, RPS28, RPS29, RPS3, RPS5, RPS8, RPS9…	8.82353	91.1765	[CNOT4, DCP2, EIF3E, EIF4E, FAU, GSPT1, LSM2, LSM3, LSM4, LSM5, MRPL23, PAPD5, PELO, POLR2G, RPL11, RPL12, RPL13A, RPL17, RPL18, RPL18A, RPL19, RPL21, RPL23, RPL26, RPL27, RPL27A, RPL30, RPL31, RPL32, RPL35, RPL35A, RPL36, RPL37A, RPL38, RPL39, RPL41, RPLP1, RPLP2, RPS10, RPS11, RPS12, RPS13, RPS14, RPS15, RPS15A, RPS17, RPS18, RPS19, RPS2, RPS21, RPS23, RPS24, RPS25, RPS26P47, RPS27, RPS27A, RPS…
GO:0006402	mRNA catabolic process	GO_BiologicalProcess-GOA_10.07.2017_00h00	3e-21	5.5e-18	[5, 6, 7, 8]	Group21	29.2887	70	Specific for Cluster #2	[CNOT4, DCP2, EIF4E, GSPT1, HSPA1A, HSPA1B, PELO, UPF2]	[EIF3E, FAU, LSM2, LSM3, LSM4, LSM5, MRPL23, PAPD5, POLR2G, RPL11, RPL12, RPL13A, RPL17, RPL18, RPL18A, RPL19, RPL21, RPL23, RPL26, RPL27, RPL27A, RPL30, RPL31, RPL32, RPL35, RPL35A, RPL36, RPL37A, RPL38, RPL39, RPL41, RPLP1, RPLP2, RPS10, RPS11, RPS12, RPS13, RPS14, RPS15, RPS15A, RPS17, RPS18, RPS19, RPS2, RPS21, RPS23, RPS24, RPS25, RPS26P47, RPS27, RPS27A, RPS28, RPS29, RPS3, RPS5, RPS8, RPS9…	11.4286	88.5714	[CNOT4, DCP2, EIF3E, EIF4E, FAU, GSPT1, HSPA1A, HSPA1B, LSM2, LSM3, LSM4, LSM5, MRPL23, PAPD5, PELO, POLR2G, RPL11, RPL12, RPL13A, RPL17, RPL18, RPL18A, RPL19, RPL21, RPL23, RPL26, RPL27, RPL27A, RPL30, RPL31, RPL32, RPL35, RPL35A, RPL36, RPL37A, RPL38, RPL39, RPL41, RPLP1, RPLP2, RPS10, RPS11, RPS12, RPS13, RPS14, RPS15, RPS15A, RPS17, RPS18, RPS19, RPS2, RPS21, RPS23, RPS24, RPS25, RPS26P47, RP…
GO:0006402	mRNA catabolic process	GO_BiologicalProcess-GOA_10.07.2017_00h00	3e-21	5.5e-18	[5, 6, 7, 8]	Group26	29.2887	70	Specific for Cluster #2	[CNOT4, DCP2, EIF4E, GSPT1, HSPA1A, HSPA1B, PELO, UPF2]	[EIF3E, FAU, LSM2, LSM3, LSM4, LSM5, MRPL23, PAPD5, POLR2G, RPL11, RPL12, RPL13A, RPL17, RPL18, RPL18A, RPL19, RPL21, RPL23, RPL26, RPL27, RPL27A, RPL30, RPL31, RPL32, RPL35, RPL35A, RPL36, RPL37A, RPL38, RPL39, RPL41, RPLP1, RPLP2, RPS10, RPS11, RPS12, RPS13, RPS14, RPS15, RPS15A, RPS17, RPS18, RPS19, RPS2, RPS21, RPS23, RPS24, RPS25, RPS26P47, RPS27, RPS27A, RPS28, RPS29, RPS3, RPS5, RPS8, RPS9…	11.4286	88.5714	[CNOT4, DCP2, EIF3E, EIF4E, FAU, GSPT1, HSPA1A, HSPA1B, LSM2, LSM3, LSM4, LSM5, MRPL23, PAPD5, PELO, POLR2G, RPL11, RPL12, RPL13A, RPL17, RPL18, RPL18A, RPL19, RPL21, RPL23, RPL26, RPL27, RPL27A, RPL30, RPL31, RPL32, RPL35, RPL35A, RPL36, RPL37A, RPL38, RPL39, RPL41, RPLP1, RPLP2, RPS10, RPS11, RPS12, RPS13, RPS14, RPS15, RPS15A, RPS17, RPS18, RPS19, RPS2, RPS21, RPS23, RPS24, RPS25, RPS26P47, RP…
GO:0006401	RNA catabolic process	GO_BiologicalProcess-GOA_10.07.2017_00h00	2.9e-21	5.4e-18	[5, 6, 7]	Group21	27.881	75	Specific for Cluster #2	[CNOT4, DCP2, EIF4E, GSPT1, HSPA1A, HSPA1B, PELO, UPF2]	[EIF3E, FAU, LSM2, LSM3, LSM4, LSM5, MRPL23, PAPD5, POLR2G, RNASE2, RNASE6, RNASEH2B, RNASET2, RPL11, RPL12, RPL13A, RPL17, RPL18, RPL18A, RPL19, RPL21, RPL23, RPL26, RPL27, RPL27A, RPL30, RPL31, RPL32, RPL35, RPL35A, RPL36, RPL37A, RPL38, RPL39, RPL41, RPLP1, RPLP2, RPS10, RPS11, RPS12, RPS13, RPS14, RPS15, RPS15A, RPS17, RPS18, RPS19, RPS2, RPS21, RPS23, RPS24, RPS25, RPS26P47, RPS27, RPS27A, R…	10.6667	89.3333	[CNOT4, DCP2, EIF3E, EIF4E, FAU, GSPT1, HSPA1A, HSPA1B, LSM2, LSM3, LSM4, LSM5, MRPL23, PAPD5, PELO, POLR2G, RNASE2, RNASE6, RNASEH2B, RNASET2, RPL11, RPL12, RPL13A, RPL17, RPL18, RPL18A, RPL19, RPL21, RPL23, RPL26, RPL27, RPL27A, RPL30, RPL31, RPL32, RPL35, RPL35A, RPL36, RPL37A, RPL38, RPL39, RPL41, RPLP1, RPLP2, RPS10, RPS11, RPS12, RPS13, RPS14, RPS15, RPS15A, RPS17, RPS18, RPS19, RPS2, RPS21…
GO:0006401	RNA catabolic process	GO_BiologicalProcess-GOA_10.07.2017_00h00	2.9e-21	5.4e-18	[5, 6, 7]	Group26	27.881	75	Specific for Cluster #2	[CNOT4, DCP2, EIF4E, GSPT1, HSPA1A, HSPA1B, PELO, UPF2]	[EIF3E, FAU, LSM2, LSM3, LSM4, LSM5, MRPL23, PAPD5, POLR2G, RNASE2, RNASE6, RNASEH2B, RNASET2, RPL11, RPL12, RPL13A, RPL17, RPL18, RPL18A, RPL19, RPL21, RPL23, RPL26, RPL27, RPL27A, RPL30, RPL31, RPL32, RPL35, RPL35A, RPL36, RPL37A, RPL38, RPL39, RPL41, RPLP1, RPLP2, RPS10, RPS11, RPS12, RPS13, RPS14, RPS15, RPS15A, RPS17, RPS18, RPS19, RPS2, RPS21, RPS23, RPS24, RPS25, RPS26P47, RPS27, RPS27A, R…	10.6667	89.3333	[CNOT4, DCP2, EIF3E, EIF4E, FAU, GSPT1, HSPA1A, HSPA1B, LSM2, LSM3, LSM4, LSM5, MRPL23, PAPD5, PELO, POLR2G, RNASE2, RNASE6, RNASEH2B, RNASET2, RPL11, RPL12, RPL13A, RPL17, RPL18, RPL18A, RPL19, RPL21, RPL23, RPL26, RPL27, RPL27A, RPL30, RPL31, RPL32, RPL35, RPL35A, RPL36, RPL37A, RPL38, RPL39, RPL41, RPLP1, RPLP2, RPS10, RPS11, RPS12, RPS13, RPS14, RPS15, RPS15A, RPS17, RPS18, RPS19, RPS2, RPS21…
GO:0002181	cytoplasmic translation	GO_BiologicalProcess-GOA_10.07.2017_00h00	1.1e-05	0.019	[6, 7, 8]	Group06	25	19	Specific for Cluster #2	[CPEB2, CPEB4, GSPT1]	[EIF3E, EIF3F, EIF3FP2, EIF3G, EIF3K, RPL13A, RPL26, RPL27A, RPL30, RPL31, RPL35A, RPL36, RPLP1, RPLP2, RPS3, RWDD1]	15.7895	84.2105	[CPEB2, CPEB4, EIF3E, EIF3F, EIF3FP2, EIF3G, EIF3K, GSPT1, RPL13A, RPL26, RPL27A, RPL30, RPL31, RPL35A, RPL36, RPLP1, RPLP2, RPS3, RWDD1]
GO:0006413	translational initiation	GO_BiologicalProcess-GOA_10.07.2017_00h00	4.5e-23	8.3e-20	[3, 6, 7, 8]	Group26	32.3671	67	Specific for Cluster #2	[BANK1, CCL5, EIF2AK1, EIF4E, EIF4G2, HSPB1, NCK2]	[EIF2AK1, EIF3E, EIF3F, EIF3FP2, EIF3G, EIF3K, EIF4E3, FAU, HSPB1, MRPL23, MTIF3, POLR2G, RARA, RPL11, RPL12, RPL13A, RPL17, RPL18, RPL18A, RPL19, RPL21, RPL23, RPL26, RPL27, RPL27A, RPL30, RPL31, RPL32, RPL35, RPL35A, RPL36, RPL37A, RPL38, RPL39, RPL41, RPLP1, RPLP2, RPS10, RPS11, RPS12, RPS13, RPS14, RPS15, RPS15A, RPS17, RPS18, RPS19, RPS2, RPS21, RPS23, RPS24, RPS25, RPS26P47, RPS27, RPS27A, …	10.3752	91.8945	[BANK1, CCL5, EIF2AK1, EIF3E, EIF3F, EIF3FP2, EIF3G, EIF3K, EIF4E, EIF4E3, EIF4G2, FAU, HSPB1, MRPL23, MTIF3, NCK2, POLR2G, RARA, RPL11, RPL12, RPL13A, RPL17, RPL18, RPL18A, RPL19, RPL21, RPL23, RPL26, RPL27, RPL27A, RPL30, RPL31, RPL32, RPL35, RPL35A, RPL36, RPL37A, RPL38, RPL39, RPL41, RPLP1, RPLP2, RPS10, RPS11, RPS12, RPS13, RPS14, RPS15, RPS15A, RPS17, RPS18, RPS19, RPS2, RPS21, RPS23, RPS24…
GO:0045637	regulation of myeloid cell differentiation	GO_BiologicalProcess-GOA_10.07.2017_00h00	9.4e-06	0.015	[4, 5, 6, 7, 8, 9]	Group20	17.5439	40	Specific for Cluster #1	[C1QC, CA2, CDK6, CEACAM1, CTR9, ETS1, FADD, FOXO3, FSTL3, GATA1, GATA2, GNAS, GP1BA, ITGA2B, LEF1, LILRB3, MBD4, MEIS1, MYC, MYL9, PRKCA, PRKCQ, RB1, TAL1, TJP2, UBASH3B, ZFPM1]	[DPY30, HDAC1, HMGB2, INPP5D, ITGA2B, KLF13, NCKAP1L, NFE2, PRKCB, RARA, TESC, TYROBP, WDR61, ZFP36]	67.0512	34.7673	[C1QC, CA2, CDK6, CEACAM1, CTR9, DPY30, ETS1, FADD, FOXO3, FSTL3, GATA1, GATA2, GNAS, GP1BA, HDAC1, HMGB2, INPP5D, ITGA2B, KLF13, LEF1, LILRB3, MBD4, MEIS1, MYC, MYL9, NCKAP1L, NFE2, PRKCA, PRKCB, PRKCQ, RARA, RB1, TAL1, TESC, TJP2, TYROBP, UBASH3B, WDR61, ZFP36, ZFPM1]
GO:0030219	megakaryocyte differentiation	GO_BiologicalProcess-GOA_10.07.2017_00h00	1e-05	0.017	[6, 7, 8, 9]	Group20	26.087	18	Specific for Cluster #1	[GATA1, GATA2, GP1BA, ITGA2B, MBD4, MEIS1, MYL9, PIP4K2A, PRKCQ, TAL1, WASF2, ZFPM1]	[DPY30, FLI1, HDAC1, HMGB2, ITGA2B, NFE2, PIP4K2A, TESC, WASF2]	63.2912	47.4684	[DPY30, FLI1, GATA1, GATA2, GP1BA, HDAC1, HMGB2, ITGA2B, MBD4, MEIS1, MYL9, NFE2, PIP4K2A, PRKCQ, TAL1, TESC, WASF2, ZFPM1]
GO:0042775	mitochondrial ATP synthesis coupled electron transport	GO_BiologicalProcess-GOA_10.07.2017_00h00	3.5e-09	6.2e-06	[6, 7, 8, 10, 11, 12, 13]	Group25	29.6703	27	Specific for Cluster #2	[SNCA]	[COX5A, COX5B, COX6B1, COX6C, COX7B, COX7C, COX8A, NDUFA1, NDUFA11, NDUFA12, NDUFA3, NDUFA4, NDUFA8, NDUFAB1, NDUFB10, NDUFB5, NDUFB6, NDUFS3, NDUFS4, NDUFS5, NDUFS7, NDUFS8, PARK7, UQCRH, UQCRHL, UQCRQ]	3.7037	96.2963	[COX5A, COX5B, COX6B1, COX6C, COX7B, COX7C, COX8A, NDUFA1, NDUFA11, NDUFA12, NDUFA3, NDUFA4, NDUFA8, NDUFAB1, NDUFB10, NDUFB5, NDUFB6, NDUFS3, NDUFS4, NDUFS5, NDUFS7, NDUFS8, PARK7, SNCA, UQCRH, UQCRHL, UQCRQ]
GO:0022613	ribonucleoprotein complex biogenesis	GO_BiologicalProcess-GOA_10.07.2017_00h00	5.1e-08	9e-05	[3]	Group26	15.6746	79	Specific for Cluster #2	[ATXN2, CHD7, DICER1, IGF2BP3, LUC7L3, RCL1, RIOK3, SRPK1, VCX, WDR37]	[CELF2, CLNS1A, EIF3E, EIF3F, EIF3FP2, EIF3G, EIF3K, FAU, GTF3A, IMP3, LSM3, LSM4, MRPL23, NOA1, NSA2, PAPD5, RPL11, RPL12, RPL13A, RPL17, RPL18, RPL18A, RPL19, RPL21, RPL23, RPL26, RPL27, RPL27A, RPL30, RPL31, RPL32, RPL35, RPL35A, RPL36, RPL37A, RPL38, RPL39, RPL41, RPLP1, RPLP2, RPS10, RPS11, RPS12, RPS13, RPS14, RPS15, RPS15A, RPS17, RPS18, RPS19, RPS2, RPS21, RPS23, RPS24, RPS25, RPS26P47, R…	12.6582	87.3418	[ATXN2, CELF2, CHD7, CLNS1A, DICER1, EIF3E, EIF3F, EIF3FP2, EIF3G, EIF3K, FAU, GTF3A, IGF2BP3, IMP3, LSM3, LSM4, LUC7L3, MRPL23, NOA1, NSA2, PAPD5, RCL1, RIOK3, RPL11, RPL12, RPL13A, RPL17, RPL18, RPL18A, RPL19, RPL21, RPL23, RPL26, RPL27, RPL27A, RPL30, RPL31, RPL32, RPL35, RPL35A, RPL36, RPL37A, RPL38, RPL39, RPL41, RPLP1, RPLP2, RPS10, RPS11, RPS12, RPS13, RPS14, RPS15, RPS15A, RPS17, RPS18, R…
GO:0002573	myeloid leukocyte differentiation	GO_BiologicalProcess-GOA_10.07.2017_00h00	2.1e-05	0.036	[6, 7, 8, 9]	Group20	17.4757	36	Specific for Cluster #1	[C1QC, CA2, CCR7, CDK6, CEACAM1, EIF2AK1, FADD, FSTL3, GATA1, GATA2, GNAS, LEF1, LILRB3, MBD4, MMP9, MYC, PPARG, PRKCA, RB1, SH3PXD2A, SRC, TAL1, TGFBR2, TJP2, UBASH3B, ZFPM1]	[CEBPA, CSF1R, EIF2AK1, GPR183, IFI16, INPP5D, JUNB, RARA, TESC, TFRC, TGFBR2, TYROBP]	71.1487	32.8379	[C1QC, CA2, CCR7, CDK6, CEACAM1, CEBPA, CSF1R, EIF2AK1, FADD, FSTL3, GATA1, GATA2, GNAS, GPR183, IFI16, INPP5D, JUNB, LEF1, LILRB3, MBD4, MMP9, MYC, PPARG, PRKCA, RARA, RB1, SH3PXD2A, SRC, TAL1, TESC, TFRC, TGFBR2, TJP2, TYROBP, UBASH3B, ZFPM1]
GO:0033673	negative regulation of kinase activity	GO_BiologicalProcess-GOA_10.07.2017_00h00	2.6e-05	0.042	[6, 7, 8, 9]	Group27	16.129	45	None Specific Cluster	[CASP3, CBL, CBLB, CEACAM1, CISH, DUSP3, FAM212A, FAM212B, FBXO7, GADD45A, GNAQ, GP1BA, HSPB1, IGF1R, ILK, MAP4K5, PPP2R5A, PTPN1, RB1, SH3BP5L, SOCS2, SORL1, SPRY1, SPRY2, UBASH3B]	[CDK5RAP3, CDKN1C, CDKN2D, CEBPA, CSK, DUS2, DUSP1, DUSP22, FABP4, FAM212A, GSTP1, HSPB1, IRS2, MIDN, NPRL2, PARK7, PPM1F, PPP2R5A, PRDX3, QARS, RGS2, SOCS2, SORL1, SPRY1, STK38, TESC]	53.787	55.9385	[CASP3, CBL, CBLB, CDK5RAP3, CDKN1C, CDKN2D, CEACAM1, CEBPA, CISH, CSK, DUS2, DUSP1, DUSP22, DUSP3, FABP4, FAM212A, FAM212B, FBXO7, GADD45A, GNAQ, GP1BA, GSTP1, HSPB1, IGF1R, ILK, IRS2, MAP4K5, MIDN, NPRL2, PARK7, PPM1F, PPP2R5A, PRDX3, PTPN1, QARS, RB1, RGS2, SH3BP5L, SOCS2, SORL1, SPRY1, SPRY2, STK38, TESC, UBASH3B]
GO:0051348	negative regulation of transferase activity	GO_BiologicalProcess-GOA_10.07.2017_00h00	1e-06	0.0017	[5]	Group27	15.9383	62	None Specific Cluster	[CASP3, CBL, CBLB, CDC20, CEACAM1, CISH, DUSP3, FAM212A, FAM212B, FBXO7, GADD45A, GNAQ, GP1BA, HSPB1, IGF1R, ILK, MAP4K5, PPARG, PPP2R5A, PTPN1, RB1, SH3BP5L, SOCS2, SORL1, SPRY1, SPRY2, SRC, TP53BP1, UBASH3B, UBE2C]	[CDK5RAP3, CDKN1C, CDKN2D, CEBPA, CHCHD10, CSK, DUS2, DUSP1, DUSP22, FABP4, FAM212A, GSTP1, HSPB1, IRS2, MIDN, MRPL23, NPRL2, PARK7, PPM1F, PPP2R5A, PRDX3, PSMB10, PSMB3, PSMB8, PSME1, PSME2, QARS, RGS2, RPL11, RPL17, RPL23, RPS27A, SOCS2, SORL1, SPRY1, STK38, TESC, ZFP36]	47.3278	59.9486	[CASP3, CBL, CBLB, CDC20, CDK5RAP3, CDKN1C, CDKN2D, CEACAM1, CEBPA, CHCHD10, CISH, CSK, DUS2, DUSP1, DUSP22, DUSP3, FABP4, FAM212A, FAM212B, FBXO7, GADD45A, GNAQ, GP1BA, GSTP1, HSPB1, IGF1R, ILK, IRS2, MAP4K5, MIDN, MRPL23, NPRL2, PARK7, PPARG, PPM1F, PPP2R5A, PRDX3, PSMB10, PSMB3, PSMB8, PSME1, PSME2, PTPN1, QARS, RB1, RGS2, RPL11, RPL17, RPL23, RPS27A, SH3BP5L, SOCS2, SORL1, SPRY1, SPRY2, SRC, …
GO:0010629	negative regulation of gene expression	GO_BiologicalProcess-GOA_10.07.2017_00h00	1.4e-06	0.0024	[4, 5, 6]	Group18	11.5472	203	Specific for Cluster #2	[ARID5B, AXIN1, BANK1, BARD1, BMP6, CAPN3, CBX4, CBX6, CDK6, CHD4, CHD8, CNOT4, CPEB2, CPEB4, CREBRF, CTBP2, CTR9, DAB2, DCP2, DICER1, DNAJB6, DNMT3B, EIF2AK1, EIF4E, FHL2, FOXO3, GAS6, GATA1, GATA2, GFI1B, GSPT1, HBZ, HENMT1, HIPK2, HIST1H1C, HIST1H2AC, HSPA1A, HSPA1B, IGF2BP2, IGF2BP3, IRF2BPL, KAT6A, LEF1, LIMS1, LOXL3, MAF, MAX, MBD4, MED25, MITF, MYC, MYCN, N4BP2L2, NCK2, NLRC4, NOTCH1, PELO…	[CAST, CBX4, CBX6, CCND3, CDKN1C, CEBPA, CEBPD, DNMT1, DPEP2, DPY30, DUSP22, EAPP, EGR1, EIF2AK1, EIF3E, ERP29, FABP4, FAU, FOXN3, FYN, GLG1, H2AFJ, H2AFZ, HBZ, HDAC1, HENMT1, HIST1H1C, HIST1H2AC, HMGB2, HSBP1, IFI16, IGBP1, IKZF1, INPPL1, IRF8, JAZF1, JUNB, JUND, KLF11, KLF4, LRRK2, LSM2, LSM3, LSM4, LSM5, MNT, MRPL23, MSL3, MXD4, MYADM, NACA, NACC2, NFIL3, NR4A2, NUP214, NUP85, PAPD5, PARK7, PF…	39.6133	63.5769	[ARID5B, AXIN1, BANK1, BARD1, BMP6, CAPN3, CAST, CBX4, CBX6, CCND3, CDK6, CDKN1C, CEBPA, CEBPD, CHD4, CHD8, CNOT4, CPEB2, CPEB4, CREBRF, CTBP2, CTR9, DAB2, DCP2, DICER1, DNAJB6, DNMT1, DNMT3B, DPEP2, DPY30, DUSP22, EAPP, EGR1, EIF2AK1, EIF3E, EIF4E, ERP29, FABP4, FAU, FHL2, FOXN3, FOXO3, FYN, GAS6, GATA1, GATA2, GFI1B, GLG1, GSPT1, H2AFJ, H2AFZ, HBZ, HDAC1, HENMT1, HIPK2, HIST1H1C, HIST1H2AC, HMG…
GO:0010629	negative regulation of gene expression	GO_BiologicalProcess-GOA_10.07.2017_00h00	1.4e-06	0.0024	[4, 5, 6]	Group21	11.5472	203	Specific for Cluster #2	[ARID5B, AXIN1, BANK1, BARD1, BMP6, CAPN3, CBX4, CBX6, CDK6, CHD4, CHD8, CNOT4, CPEB2, CPEB4, CREBRF, CTBP2, CTR9, DAB2, DCP2, DICER1, DNAJB6, DNMT3B, EIF2AK1, EIF4E, FHL2, FOXO3, GAS6, GATA1, GATA2, GFI1B, GSPT1, HBZ, HENMT1, HIPK2, HIST1H1C, HIST1H2AC, HSPA1A, HSPA1B, IGF2BP2, IGF2BP3, IRF2BPL, KAT6A, LEF1, LIMS1, LOXL3, MAF, MAX, MBD4, MED25, MITF, MYC, MYCN, N4BP2L2, NCK2, NLRC4, NOTCH1, PELO…	[CAST, CBX4, CBX6, CCND3, CDKN1C, CEBPA, CEBPD, DNMT1, DPEP2, DPY30, DUSP22, EAPP, EGR1, EIF2AK1, EIF3E, ERP29, FABP4, FAU, FOXN3, FYN, GLG1, H2AFJ, H2AFZ, HBZ, HDAC1, HENMT1, HIST1H1C, HIST1H2AC, HMGB2, HSBP1, IFI16, IGBP1, IKZF1, INPPL1, IRF8, JAZF1, JUNB, JUND, KLF11, KLF4, LRRK2, LSM2, LSM3, LSM4, LSM5, MNT, MRPL23, MSL3, MXD4, MYADM, NACA, NACC2, NFIL3, NR4A2, NUP214, NUP85, PAPD5, PARK7, PF…	39.6133	63.5769	[ARID5B, AXIN1, BANK1, BARD1, BMP6, CAPN3, CAST, CBX4, CBX6, CCND3, CDK6, CDKN1C, CEBPA, CEBPD, CHD4, CHD8, CNOT4, CPEB2, CPEB4, CREBRF, CTBP2, CTR9, DAB2, DCP2, DICER1, DNAJB6, DNMT1, DNMT3B, DPEP2, DPY30, DUSP22, EAPP, EGR1, EIF2AK1, EIF3E, EIF4E, ERP29, FABP4, FAU, FHL2, FOXN3, FOXO3, FYN, GAS6, GATA1, GATA2, GFI1B, GLG1, GSPT1, H2AFJ, H2AFZ, HBZ, HDAC1, HENMT1, HIPK2, HIST1H1C, HIST1H2AC, HMG…
GO:0010629	negative regulation of gene expression	GO_BiologicalProcess-GOA_10.07.2017_00h00	1.4e-06	0.0024	[4, 5, 6]	Group26	11.5472	203	Specific for Cluster #2	[ARID5B, AXIN1, BANK1, BARD1, BMP6, CAPN3, CBX4, CBX6, CDK6, CHD4, CHD8, CNOT4, CPEB2, CPEB4, CREBRF, CTBP2, CTR9, DAB2, DCP2, DICER1, DNAJB6, DNMT3B, EIF2AK1, EIF4E, FHL2, FOXO3, GAS6, GATA1, GATA2, GFI1B, GSPT1, HBZ, HENMT1, HIPK2, HIST1H1C, HIST1H2AC, HSPA1A, HSPA1B, IGF2BP2, IGF2BP3, IRF2BPL, KAT6A, LEF1, LIMS1, LOXL3, MAF, MAX, MBD4, MED25, MITF, MYC, MYCN, N4BP2L2, NCK2, NLRC4, NOTCH1, PELO…	[CAST, CBX4, CBX6, CCND3, CDKN1C, CEBPA, CEBPD, DNMT1, DPEP2, DPY30, DUSP22, EAPP, EGR1, EIF2AK1, EIF3E, ERP29, FABP4, FAU, FOXN3, FYN, GLG1, H2AFJ, H2AFZ, HBZ, HDAC1, HENMT1, HIST1H1C, HIST1H2AC, HMGB2, HSBP1, IFI16, IGBP1, IKZF1, INPPL1, IRF8, JAZF1, JUNB, JUND, KLF11, KLF4, LRRK2, LSM2, LSM3, LSM4, LSM5, MNT, MRPL23, MSL3, MXD4, MYADM, NACA, NACC2, NFIL3, NR4A2, NUP214, NUP85, PAPD5, PARK7, PF…	39.6133	63.5769	[ARID5B, AXIN1, BANK1, BARD1, BMP6, CAPN3, CAST, CBX4, CBX6, CCND3, CDK6, CDKN1C, CEBPA, CEBPD, CHD4, CHD8, CNOT4, CPEB2, CPEB4, CREBRF, CTBP2, CTR9, DAB2, DCP2, DICER1, DNAJB6, DNMT1, DNMT3B, DPEP2, DPY30, DUSP22, EAPP, EGR1, EIF2AK1, EIF3E, EIF4E, ERP29, FABP4, FAU, FHL2, FOXN3, FOXO3, FYN, GAS6, GATA1, GATA2, GFI1B, GLG1, GSPT1, H2AFJ, H2AFZ, HBZ, HDAC1, HENMT1, HIPK2, HIST1H1C, HIST1H2AC, HMG…
GO:0006612	protein targeting to membrane	GO_BiologicalProcess-GOA_10.07.2017_00h00	6e-21	1.1e-17	[5, 6, 7, 8, 9, 10]	Group26	31.3433	63	Specific for Cluster #2	[ANK1, DMTN, GAS6, SPTBN1, STOM]	[C2CD5, FAU, FYN, MRPL23, MYADM, NCF1, PAK1, RPL11, RPL12, RPL13A, RPL17, RPL18, RPL18A, RPL19, RPL21, RPL23, RPL26, RPL27, RPL27A, RPL30, RPL31, RPL32, RPL35, RPL35A, RPL36, RPL37A, RPL38, RPL39, RPL41, RPLP1, RPLP2, RPS10, RPS11, RPS12, RPS13, RPS14, RPS15, RPS15A, RPS17, RPS18, RPS19, RPS2, RPS21, RPS23, RPS24, RPS25, RPS26P47, RPS27, RPS27A, RPS28, RPS29, RPS3, RPS5, RPS8, RPS9, RPSA, SRP14, …	7.93651	92.0635	[ANK1, C2CD5, DMTN, FAU, FYN, GAS6, MRPL23, MYADM, NCF1, PAK1, RPL11, RPL12, RPL13A, RPL17, RPL18, RPL18A, RPL19, RPL21, RPL23, RPL26, RPL27, RPL27A, RPL30, RPL31, RPL32, RPL35, RPL35A, RPL36, RPL37A, RPL38, RPL39, RPL41, RPLP1, RPLP2, RPS10, RPS11, RPS12, RPS13, RPS14, RPS15, RPS15A, RPS17, RPS18, RPS19, RPS2, RPS21, RPS23, RPS24, RPS25, RPS26P47, RPS27, RPS27A, RPS28, RPS29, RPS3, RPS5, RPS8, R…
GO:0090150	establishment of protein localization to membrane	GO_BiologicalProcess-GOA_10.07.2017_00h00	1.5e-17	2.8e-14	[4, 5, 6]	Group23	22.1106	88	Specific for Cluster #2	[ANK1, ATP1B1, BAG6, BCL2L1, CNST, DMTN, F11R, GAS6, HSPA4, ITGB1, KIF5B, LAMA5, PPP2R5A, RILPL1, ROCK2, SORBS1, SPTBN1, STOM, STX3, TMBIM1, TNFRSF1A, TP53BP1, WRB, YWHAH, YWHAZ]	[C2CD5, CSK, FAU, FYN, MRPL23, MYADM, NCF1, OXA1L, PAK1, PPP2R5A, RILPL1, RPL11, RPL12, RPL13A, RPL17, RPL18, RPL18A, RPL19, RPL21, RPL23, RPL26, RPL27, RPL27A, RPL30, RPL31, RPL32, RPL35, RPL35A, RPL36, RPL37A, RPL38, RPL39, RPL41, RPLP1, RPLP2, RPS10, RPS11, RPS12, RPS13, RPS14, RPS15, RPS15A, RPS17, RPS18, RPS19, RPS2, RPS21, RPS23, RPS24, RPS25, RPS26P47, RPS27, RPS27A, RPS28, RPS29, RPS3, RP…	28.2672	73.4947	[ANK1, ATP1B1, BAG6, BCL2L1, C2CD5, CNST, CSK, DMTN, F11R, FAU, FYN, GAS6, HSPA4, ITGB1, KIF5B, LAMA5, MRPL23, MYADM, NCF1, OXA1L, PAK1, PPP2R5A, RILPL1, ROCK2, RPL11, RPL12, RPL13A, RPL17, RPL18, RPL18A, RPL19, RPL21, RPL23, RPL26, RPL27, RPL27A, RPL30, RPL31, RPL32, RPL35, RPL35A, RPL36, RPL37A, RPL38, RPL39, RPL41, RPLP1, RPLP2, RPS10, RPS11, RPS12, RPS13, RPS14, RPS15, RPS15A, RPS17, RPS18, R…
GO:0090150	establishment of protein localization to membrane	GO_BiologicalProcess-GOA_10.07.2017_00h00	1.5e-17	2.8e-14	[4, 5, 6]	Group26	22.1106	88	Specific for Cluster #2	[ANK1, ATP1B1, BAG6, BCL2L1, CNST, DMTN, F11R, GAS6, HSPA4, ITGB1, KIF5B, LAMA5, PPP2R5A, RILPL1, ROCK2, SORBS1, SPTBN1, STOM, STX3, TMBIM1, TNFRSF1A, TP53BP1, WRB, YWHAH, YWHAZ]	[C2CD5, CSK, FAU, FYN, MRPL23, MYADM, NCF1, OXA1L, PAK1, PPP2R5A, RILPL1, RPL11, RPL12, RPL13A, RPL17, RPL18, RPL18A, RPL19, RPL21, RPL23, RPL26, RPL27, RPL27A, RPL30, RPL31, RPL32, RPL35, RPL35A, RPL36, RPL37A, RPL38, RPL39, RPL41, RPLP1, RPLP2, RPS10, RPS11, RPS12, RPS13, RPS14, RPS15, RPS15A, RPS17, RPS18, RPS19, RPS2, RPS21, RPS23, RPS24, RPS25, RPS26P47, RPS27, RPS27A, RPS28, RPS29, RPS3, RP…	28.2672	73.4947	[ANK1, ATP1B1, BAG6, BCL2L1, C2CD5, CNST, CSK, DMTN, F11R, FAU, FYN, GAS6, HSPA4, ITGB1, KIF5B, LAMA5, MRPL23, MYADM, NCF1, OXA1L, PAK1, PPP2R5A, RILPL1, ROCK2, RPL11, RPL12, RPL13A, RPL17, RPL18, RPL18A, RPL19, RPL21, RPL23, RPL26, RPL27, RPL27A, RPL30, RPL31, RPL32, RPL35, RPL35A, RPL36, RPL37A, RPL38, RPL39, RPL41, RPLP1, RPLP2, RPS10, RPS11, RPS12, RPS13, RPS14, RPS15, RPS15A, RPS17, RPS18, R…
GO:0072657	protein localization to membrane	GO_BiologicalProcess-GOA_10.07.2017_00h00	9.2e-15	1.6e-11	[5]	Group23	18.7156	102	Specific for Cluster #2	[ANK1, ATP1B1, BAG6, BCL2L1, CAPN3, CNST, CTDSP2, DAB2, DENND4C, DMTN, F11R, FCHO2, GAS6, GSN, HSPA4, ITGB1, KIF5B, LAMA5, PPP2R5A, RAB37, RILPL1, ROCK2, SHANK3, SORBS1, SPTBN1, STOM, STX1A, STX3, TMBIM1, TNFRSF1A, TNIK, TP53BP1, WRB, YWHAH, YWHAZ]	[C2CD5, CSK, CTDSP2, FAU, FYB, FYN, ITGA4, MRPL23, MYADM, NCF1, OXA1L, PAK1, PPP2R5A, RAB40C, RILPL1, RPL11, RPL12, RPL13A, RPL17, RPL18, RPL18A, RPL19, RPL21, RPL23, RPL26, RPL27, RPL27A, RPL30, RPL31, RPL32, RPL35, RPL35A, RPL36, RPL37A, RPL38, RPL39, RPL41, RPLP1, RPLP2, RPS10, RPS11, RPS12, RPS13, RPS14, RPS15, RPS15A, RPS17, RPS18, RPS19, RPS2, RPS21, RPS23, RPS24, RPS25, RPS26P47, RPS27, RP…	34.1	68.2	[ANK1, ATP1B1, BAG6, BCL2L1, C2CD5, CAPN3, CNST, CSK, CTDSP2, DAB2, DENND4C, DMTN, F11R, FAU, FCHO2, FYB, FYN, GAS6, GSN, HSPA4, ITGA4, ITGB1, KIF5B, LAMA5, MRPL23, MYADM, NCF1, OXA1L, PAK1, PPP2R5A, RAB37, RAB40C, RILPL1, ROCK2, RPL11, RPL12, RPL13A, RPL17, RPL18, RPL18A, RPL19, RPL21, RPL23, RPL26, RPL27, RPL27A, RPL30, RPL31, RPL32, RPL35, RPL35A, RPL36, RPL37A, RPL38, RPL39, RPL41, RPLP1, RPL…
GO:0072657	protein localization to membrane	GO_BiologicalProcess-GOA_10.07.2017_00h00	9.2e-15	1.6e-11	[5]	Group26	18.7156	102	Specific for Cluster #2	[ANK1, ATP1B1, BAG6, BCL2L1, CAPN3, CNST, CTDSP2, DAB2, DENND4C, DMTN, F11R, FCHO2, GAS6, GSN, HSPA4, ITGB1, KIF5B, LAMA5, PPP2R5A, RAB37, RILPL1, ROCK2, SHANK3, SORBS1, SPTBN1, STOM, STX1A, STX3, TMBIM1, TNFRSF1A, TNIK, TP53BP1, WRB, YWHAH, YWHAZ]	[C2CD5, CSK, CTDSP2, FAU, FYB, FYN, ITGA4, MRPL23, MYADM, NCF1, OXA1L, PAK1, PPP2R5A, RAB40C, RILPL1, RPL11, RPL12, RPL13A, RPL17, RPL18, RPL18A, RPL19, RPL21, RPL23, RPL26, RPL27, RPL27A, RPL30, RPL31, RPL32, RPL35, RPL35A, RPL36, RPL37A, RPL38, RPL39, RPL41, RPLP1, RPLP2, RPS10, RPS11, RPS12, RPS13, RPS14, RPS15, RPS15A, RPS17, RPS18, RPS19, RPS2, RPS21, RPS23, RPS24, RPS25, RPS26P47, RPS27, RP…	34.1	68.2	[ANK1, ATP1B1, BAG6, BCL2L1, C2CD5, CAPN3, CNST, CSK, CTDSP2, DAB2, DENND4C, DMTN, F11R, FAU, FCHO2, FYB, FYN, GAS6, GSN, HSPA4, ITGA4, ITGB1, KIF5B, LAMA5, MRPL23, MYADM, NCF1, OXA1L, PAK1, PPP2R5A, RAB37, RAB40C, RILPL1, ROCK2, RPL11, RPL12, RPL13A, RPL17, RPL18, RPL18A, RPL19, RPL21, RPL23, RPL26, RPL27, RPL27A, RPL30, RPL31, RPL32, RPL35, RPL35A, RPL36, RPL37A, RPL38, RPL39, RPL41, RPLP1, RPL…
GO:0032868	response to insulin	GO_BiologicalProcess-GOA_10.07.2017_00h00	8.2e-06	0.013	[5, 6, 7]	Group24	16.6667	46	None Specific Cluster	[ADIPOR1, ADM, ATP6V0A1, ATP6V1B2, ATP6V1C1, CEACAM1, CFLAR, CISH, CPEB2, DENND4C, GRB10, IGF1R, MAP4K2, MAX, OGT, PPARG, PRKCQ, PTPN1, SLA2, SLC2A1, SLC9A1, SOCS2, SORBS1, SORT1, SRC]	[C2CD5, CCND3, EGR1, FOXO4, GSTP1, HADH, INPPL1, IRS2, LMBRD1, MAP4K2, NUCKS1, PAK1, PDK4, PIK3R2, PRKCB, RETN, SCAP, SLC27A1, SOCS2, SORT1, TNFSF10, UCP2, USF1, ZNF106]	53.4656	51.3269	[ADIPOR1, ADM, ATP6V0A1, ATP6V1B2, ATP6V1C1, C2CD5, CCND3, CEACAM1, CFLAR, CISH, CPEB2, DENND4C, EGR1, FOXO4, GRB10, GSTP1, HADH, IGF1R, INPPL1, IRS2, LMBRD1, MAP4K2, MAX, NUCKS1, OGT, PAK1, PDK4, PIK3R2, PPARG, PRKCB, PRKCQ, PTPN1, RETN, SCAP, SLA2, SLC27A1, SLC2A1, SLC9A1, SOCS2, SORBS1, SORT1, SRC, TNFSF10, UCP2, USF1, ZNF106]
GO:0034470	ncRNA processing	GO_BiologicalProcess-GOA_10.07.2017_00h00	1.7e-07	0.0003	[6, 7, 8]	Group26	16.0756	68	Specific for Cluster #2	[CHD7, DICER1, IGF2BP3, RCL1, RIOK3, TRMT1L, WDR37]	[C14orf166, DUS2, FAU, IMP3, INTS3, MRPL23, NSA2, PAPD5, RPL11, RPL12, RPL13A, RPL17, RPL18, RPL18A, RPL19, RPL21, RPL23, RPL26, RPL27, RPL27A, RPL30, RPL31, RPL32, RPL35, RPL35A, RPL36, RPL37A, RPL38, RPL39, RPL41, RPLP1, RPLP2, RPS10, RPS11, RPS12, RPS13, RPS14, RPS15, RPS15A, RPS17, RPS18, RPS19, RPS2, RPS21, RPS23, RPS24, RPS25, RPS26P47, RPS27, RPS27A, RPS28, RPS29, RPS3, RPS5, RPS8, RPS9, R…	10.2941	89.7059	[C14orf166, CHD7, DICER1, DUS2, FAU, IGF2BP3, IMP3, INTS3, MRPL23, NSA2, PAPD5, RCL1, RIOK3, RPL11, RPL12, RPL13A, RPL17, RPL18, RPL18A, RPL19, RPL21, RPL23, RPL26, RPL27, RPL27A, RPL30, RPL31, RPL32, RPL35, RPL35A, RPL36, RPL37A, RPL38, RPL39, RPL41, RPLP1, RPLP2, RPS10, RPS11, RPS12, RPS13, RPS14, RPS15, RPS15A, RPS17, RPS18, RPS19, RPS2, RPS21, RPS23, RPS24, RPS25, RPS26P47, RPS27, RPS27A, RPS…
GO:0034660	ncRNA metabolic process	GO_BiologicalProcess-GOA_10.07.2017_00h00	2.4e-05	0.04	[5, 6, 7]	Group26	13.4551	81	Specific for Cluster #2	[CHD7, DICER1, ELL2, HENMT1, IGF2BP3, NABP1, PELO, PLD6, POLR2A, RCL1, RIOK3, SLA2, TRMT1L, WDR37]	[C14orf166, CARS2, DUS2, FAU, GTF3A, HENMT1, IARS2, IMP3, INTS3, MRPL23, NSA2, PAPD5, POLR2F, POLR2G, QARS, RPL11, RPL12, RPL13A, RPL17, RPL18, RPL18A, RPL19, RPL21, RPL23, RPL26, RPL27, RPL27A, RPL30, RPL31, RPL32, RPL35, RPL35A, RPL36, RPL37A, RPL38, RPL39, RPL41, RPLP1, RPLP2, RPS10, RPS11, RPS12, RPS13, RPS14, RPS15, RPS15A, RPS17, RPS18, RPS19, RPS2, RPS21, RPS23, RPS24, RPS25, RPS26P47, RPS…	17.2358	83.7169	[C14orf166, CARS2, CHD7, DICER1, DUS2, ELL2, FAU, GTF3A, HENMT1, IARS2, IGF2BP3, IMP3, INTS3, MRPL23, NABP1, NSA2, PAPD5, PELO, PLD6, POLR2A, POLR2F, POLR2G, QARS, RCL1, RIOK3, RPL11, RPL12, RPL13A, RPL17, RPL18, RPL18A, RPL19, RPL21, RPL23, RPL26, RPL27, RPL27A, RPL30, RPL31, RPL32, RPL35, RPL35A, RPL36, RPL37A, RPL38, RPL39, RPL41, RPLP1, RPLP2, RPS10, RPS11, RPS12, RPS13, RPS14, RPS15, RPS15A,…
GO:0038083	peptidyl-tyrosine autophosphorylation	GO_BiologicalProcess-GOA_10.07.2017_00h00	7.1e-06	0.011	[8, 9, 10]	Group07	29.0909	16	None Specific Cluster	[BMX, GRAP2, IGF1R, JAK1, MATK, PTK2, SLA2, SRC, YES1]	[BTK, CSK, FYN, JAK2, MAPK3, TNK2, TYK2]	56.25	43.75	[BMX, BTK, CSK, FYN, GRAP2, IGF1R, JAK1, JAK2, MAPK3, MATK, PTK2, SLA2, SRC, TNK2, TYK2, YES1]
GO:0002682	regulation of immune system process	GO_BiologicalProcess-GOA_10.07.2017_00h00	1.6e-05	0.026	[2, 3]	Group17	11.3679	182	Specific for Cluster #1	[ACTG1, ACTR3, ADORA2B, BAG6, BANK1, BLOC1S6, C1QC, CA2, CASP3, CCL5, CCR6, CCR7, CD19, CD226, CD79A, CD81, CD84, CD96, CDK6, CEACAM1, CLC, CLEC1B, CRK, CTR9, CXCL5, CYFIP2, DUSP3, ELF1, ELMO2, ETS1, FADD, FBXO7, FCAR, FOXO3, FSTL3, GAS6, GATA1, GATA2, GNAS, GP1BA, GRAP2, GSN, HSPA1A, HSPA1B, IGLL1, IL4R, IL6ST, IRAK2, ITGA2B, ITGB1, JAK1, JAM3, KLHL6, KRAS, LAT, LEF1, LGMN, LILRB3, LOXL3, LRRC32…	[BST2, BTK, CARD9, CNPY3, CSK, DPY30, DUSP22, FPR3, FYB, FYN, GPNMB, GPR183, GPSM3, GPX1, HCST, HDAC1, HMGB2, ICAM2, IFI16, IFITM1, INPP5D, IRS2, ITGA2B, ITGA4, JAK2, JAML, KIAA0922, KLF13, LMO2, LST1, LY96, MAP3K1, MAPK3, MAPKAPK3, MNDA, NCKAP1L, NFE2, PAK1, PARK7, PGLYRP1, PIK3R2, PLCL2, PRAM1, PRKCB, PSMB10, PSMB3, PSMB8, PSME1, PSME2, RARA, RIPOR2, RPS19, RPS27A, RPS3, RPSA, SELL, SELP, TBC1D…	61.7033	40.9535	[ACTG1, ACTR3, ADORA2B, BAG6, BANK1, BLOC1S6, BST2, BTK, C1QC, CA2, CARD9, CASP3, CCL5, CCR6, CCR7, CD19, CD226, CD79A, CD81, CD84, CD96, CDK6, CEACAM1, CLC, CLEC1B, CNPY3, CRK, CSK, CTR9, CXCL5, CYFIP2, DPY30, DUSP22, DUSP3, ELF1, ELMO2, ETS1, FADD, FBXO7, FCAR, FOXO3, FPR3, FSTL3, FYB, FYN, GAS6, GATA1, GATA2, GNAS, GP1BA, GPNMB, GPR183, GPSM3, GPX1, GRAP2, GSN, HCST, HDAC1, HMGB2, HSPA1A, HSPA…
GO:0002682	regulation of immune system process	GO_BiologicalProcess-GOA_10.07.2017_00h00	1.6e-05	0.026	[2, 3]	Group20	11.3679	182	Specific for Cluster #1	[ACTG1, ACTR3, ADORA2B, BAG6, BANK1, BLOC1S6, C1QC, CA2, CASP3, CCL5, CCR6, CCR7, CD19, CD226, CD79A, CD81, CD84, CD96, CDK6, CEACAM1, CLC, CLEC1B, CRK, CTR9, CXCL5, CYFIP2, DUSP3, ELF1, ELMO2, ETS1, FADD, FBXO7, FCAR, FOXO3, FSTL3, GAS6, GATA1, GATA2, GNAS, GP1BA, GRAP2, GSN, HSPA1A, HSPA1B, IGLL1, IL4R, IL6ST, IRAK2, ITGA2B, ITGB1, JAK1, JAM3, KLHL6, KRAS, LAT, LEF1, LGMN, LILRB3, LOXL3, LRRC32…	[BST2, BTK, CARD9, CNPY3, CSK, DPY30, DUSP22, FPR3, FYB, FYN, GPNMB, GPR183, GPSM3, GPX1, HCST, HDAC1, HMGB2, ICAM2, IFI16, IFITM1, INPP5D, IRS2, ITGA2B, ITGA4, JAK2, JAML, KIAA0922, KLF13, LMO2, LST1, LY96, MAP3K1, MAPK3, MAPKAPK3, MNDA, NCKAP1L, NFE2, PAK1, PARK7, PGLYRP1, PIK3R2, PLCL2, PRAM1, PRKCB, PSMB10, PSMB3, PSMB8, PSME1, PSME2, RARA, RIPOR2, RPS19, RPS27A, RPS3, RPSA, SELL, SELP, TBC1D…	61.7033	40.9535	[ACTG1, ACTR3, ADORA2B, BAG6, BANK1, BLOC1S6, BST2, BTK, C1QC, CA2, CARD9, CASP3, CCL5, CCR6, CCR7, CD19, CD226, CD79A, CD81, CD84, CD96, CDK6, CEACAM1, CLC, CLEC1B, CNPY3, CRK, CSK, CTR9, CXCL5, CYFIP2, DPY30, DUSP22, DUSP3, ELF1, ELMO2, ETS1, FADD, FBXO7, FCAR, FOXO3, FPR3, FSTL3, FYB, FYN, GAS6, GATA1, GATA2, GNAS, GP1BA, GPNMB, GPR183, GPSM3, GPX1, GRAP2, GSN, HCST, HDAC1, HMGB2, HSPA1A, HSPA…
GO:0002682	regulation of immune system process	GO_BiologicalProcess-GOA_10.07.2017_00h00	1.6e-05	0.026	[2, 3]	Group22	11.3679	182	Specific for Cluster #1	[ACTG1, ACTR3, ADORA2B, BAG6, BANK1, BLOC1S6, C1QC, CA2, CASP3, CCL5, CCR6, CCR7, CD19, CD226, CD79A, CD81, CD84, CD96, CDK6, CEACAM1, CLC, CLEC1B, CRK, CTR9, CXCL5, CYFIP2, DUSP3, ELF1, ELMO2, ETS1, FADD, FBXO7, FCAR, FOXO3, FSTL3, GAS6, GATA1, GATA2, GNAS, GP1BA, GRAP2, GSN, HSPA1A, HSPA1B, IGLL1, IL4R, IL6ST, IRAK2, ITGA2B, ITGB1, JAK1, JAM3, KLHL6, KRAS, LAT, LEF1, LGMN, LILRB3, LOXL3, LRRC32…	[BST2, BTK, CARD9, CNPY3, CSK, DPY30, DUSP22, FPR3, FYB, FYN, GPNMB, GPR183, GPSM3, GPX1, HCST, HDAC1, HMGB2, ICAM2, IFI16, IFITM1, INPP5D, IRS2, ITGA2B, ITGA4, JAK2, JAML, KIAA0922, KLF13, LMO2, LST1, LY96, MAP3K1, MAPK3, MAPKAPK3, MNDA, NCKAP1L, NFE2, PAK1, PARK7, PGLYRP1, PIK3R2, PLCL2, PRAM1, PRKCB, PSMB10, PSMB3, PSMB8, PSME1, PSME2, RARA, RIPOR2, RPS19, RPS27A, RPS3, RPSA, SELL, SELP, TBC1D…	61.7033	40.9535	[ACTG1, ACTR3, ADORA2B, BAG6, BANK1, BLOC1S6, BST2, BTK, C1QC, CA2, CARD9, CASP3, CCL5, CCR6, CCR7, CD19, CD226, CD79A, CD81, CD84, CD96, CDK6, CEACAM1, CLC, CLEC1B, CNPY3, CRK, CSK, CTR9, CXCL5, CYFIP2, DPY30, DUSP22, DUSP3, ELF1, ELMO2, ETS1, FADD, FBXO7, FCAR, FOXO3, FPR3, FSTL3, FYB, FYN, GAS6, GATA1, GATA2, GNAS, GP1BA, GPNMB, GPR183, GPSM3, GPX1, GRAP2, GSN, HCST, HDAC1, HMGB2, HSPA1A, HSPA…
GO:0002682	regulation of immune system process	GO_BiologicalProcess-GOA_10.07.2017_00h00	1.6e-05	0.026	[2, 3]	Group27	11.3679	182	Specific for Cluster #1	[ACTG1, ACTR3, ADORA2B, BAG6, BANK1, BLOC1S6, C1QC, CA2, CASP3, CCL5, CCR6, CCR7, CD19, CD226, CD79A, CD81, CD84, CD96, CDK6, CEACAM1, CLC, CLEC1B, CRK, CTR9, CXCL5, CYFIP2, DUSP3, ELF1, ELMO2, ETS1, FADD, FBXO7, FCAR, FOXO3, FSTL3, GAS6, GATA1, GATA2, GNAS, GP1BA, GRAP2, GSN, HSPA1A, HSPA1B, IGLL1, IL4R, IL6ST, IRAK2, ITGA2B, ITGB1, JAK1, JAM3, KLHL6, KRAS, LAT, LEF1, LGMN, LILRB3, LOXL3, LRRC32…	[BST2, BTK, CARD9, CNPY3, CSK, DPY30, DUSP22, FPR3, FYB, FYN, GPNMB, GPR183, GPSM3, GPX1, HCST, HDAC1, HMGB2, ICAM2, IFI16, IFITM1, INPP5D, IRS2, ITGA2B, ITGA4, JAK2, JAML, KIAA0922, KLF13, LMO2, LST1, LY96, MAP3K1, MAPK3, MAPKAPK3, MNDA, NCKAP1L, NFE2, PAK1, PARK7, PGLYRP1, PIK3R2, PLCL2, PRAM1, PRKCB, PSMB10, PSMB3, PSMB8, PSME1, PSME2, RARA, RIPOR2, RPS19, RPS27A, RPS3, RPSA, SELL, SELP, TBC1D…	61.7033	40.9535	[ACTG1, ACTR3, ADORA2B, BAG6, BANK1, BLOC1S6, BST2, BTK, C1QC, CA2, CARD9, CASP3, CCL5, CCR6, CCR7, CD19, CD226, CD79A, CD81, CD84, CD96, CDK6, CEACAM1, CLC, CLEC1B, CNPY3, CRK, CSK, CTR9, CXCL5, CYFIP2, DPY30, DUSP22, DUSP3, ELF1, ELMO2, ETS1, FADD, FBXO7, FCAR, FOXO3, FPR3, FSTL3, FYB, FYN, GAS6, GATA1, GATA2, GNAS, GP1BA, GPNMB, GPR183, GPSM3, GPX1, GRAP2, GSN, HCST, HDAC1, HMGB2, HSPA1A, HSPA…
GO:0072594	establishment of protein localization to organelle	GO_BiologicalProcess-GOA_10.07.2017_00h00	4.5e-09	8e-06	[4, 5, 6]	Group23	14.9086	106	Specific for Cluster #2	[BAMBI, BMP6, CBLB, DAB2, EGF, F2R, FBXO7, GAS6, GNAQ, HK1, HSPA4, IL18R1, IPO11, KIF2A, LMNA, LRWD1, MAP4K5, MBD4, PPM1A, PTTG1IP, SMOX, SORL1, SPTBN1, TCP1, TNPO1, TNPO3, TP53BP1, UGCG, YWHAH, YWHAZ]	[ATPIF1, BNIP3L, FAM53B, FAM89B, FAU, FYB, JAK2, LRRK2, MAPK3, MRPL23, NUP214, NUP85, PIK3R2, PIN1, RNASE2, RPL11, RPL12, RPL13A, RPL17, RPL18, RPL18A, RPL19, RPL21, RPL23, RPL26, RPL27, RPL27A, RPL30, RPL31, RPL32, RPL35, RPL35A, RPL36, RPL37A, RPL38, RPL39, RPL41, RPLP1, RPLP2, RPS10, RPS11, RPS12, RPS13, RPS14, RPS15, RPS15A, RPS17, RPS18, RPS19, RPS2, RPS21, RPS23, RPS24, RPS25, RPS26P47, RPS…	28.245	72.4955	[ATPIF1, BAMBI, BMP6, BNIP3L, CBLB, DAB2, EGF, F2R, FAM53B, FAM89B, FAU, FBXO7, FYB, GAS6, GNAQ, HK1, HSPA4, IL18R1, IPO11, JAK2, KIF2A, LMNA, LRRK2, LRWD1, MAP4K5, MAPK3, MBD4, MRPL23, NUP214, NUP85, PIK3R2, PIN1, PPM1A, PTTG1IP, RNASE2, RPL11, RPL12, RPL13A, RPL17, RPL18, RPL18A, RPL19, RPL21, RPL23, RPL26, RPL27, RPL27A, RPL30, RPL31, RPL32, RPL35, RPL35A, RPL36, RPL37A, RPL38, RPL39, RPL41, R…
GO:0072594	establishment of protein localization to organelle	GO_BiologicalProcess-GOA_10.07.2017_00h00	4.5e-09	8e-06	[4, 5, 6]	Group26	14.9086	106	Specific for Cluster #2	[BAMBI, BMP6, CBLB, DAB2, EGF, F2R, FBXO7, GAS6, GNAQ, HK1, HSPA4, IL18R1, IPO11, KIF2A, LMNA, LRWD1, MAP4K5, MBD4, PPM1A, PTTG1IP, SMOX, SORL1, SPTBN1, TCP1, TNPO1, TNPO3, TP53BP1, UGCG, YWHAH, YWHAZ]	[ATPIF1, BNIP3L, FAM53B, FAM89B, FAU, FYB, JAK2, LRRK2, MAPK3, MRPL23, NUP214, NUP85, PIK3R2, PIN1, RNASE2, RPL11, RPL12, RPL13A, RPL17, RPL18, RPL18A, RPL19, RPL21, RPL23, RPL26, RPL27, RPL27A, RPL30, RPL31, RPL32, RPL35, RPL35A, RPL36, RPL37A, RPL38, RPL39, RPL41, RPLP1, RPLP2, RPS10, RPS11, RPS12, RPS13, RPS14, RPS15, RPS15A, RPS17, RPS18, RPS19, RPS2, RPS21, RPS23, RPS24, RPS25, RPS26P47, RPS…	28.245	72.4955	[ATPIF1, BAMBI, BMP6, BNIP3L, CBLB, DAB2, EGF, F2R, FAM53B, FAM89B, FAU, FBXO7, FYB, GAS6, GNAQ, HK1, HSPA4, IL18R1, IPO11, JAK2, KIF2A, LMNA, LRRK2, LRWD1, MAP4K5, MAPK3, MBD4, MRPL23, NUP214, NUP85, PIK3R2, PIN1, PPM1A, PTTG1IP, RNASE2, RPL11, RPL12, RPL13A, RPL17, RPL18, RPL18A, RPL19, RPL21, RPL23, RPL26, RPL27, RPL27A, RPL30, RPL31, RPL32, RPL35, RPL35A, RPL36, RPL37A, RPL38, RPL39, RPL41, R…
GO:0033365	protein localization to organelle	GO_BiologicalProcess-GOA_10.07.2017_00h00	1.6e-06	0.0028	[5]	Group23	12.751	127	Specific for Cluster #2	[BAG6, BAMBI, BMP6, CBLB, CD81, CHAMP1, DAB2, DNAJB6, EGF, EHD1, F2R, FBXO7, GAS6, GNAQ, HK1, HSPA4, IL18R1, IPO11, KIF2A, LMNA, LRWD1, MAP4K5, MBD4, PCM1, PPM1A, PTTG1IP, RAB11FIP3, RB1, RPA1, RTN4, SMOX, SORL1, SPTBN1, SRC, TCP1, TERF2IP, TNPO1, TNPO3, TP53BP1, UGCG, WRB, YWHAH, YWHAZ]	[ATPIF1, BNIP3L, CDK5RAP3, FAM53B, FAM89B, FAU, FYB, FYN, JAK2, KDELR1, LAMTOR4, LRRK2, MAPK3, MRPL23, NUP214, NUP85, PARK7, PCM1, PIK3R2, PIN1, RNASE2, RPA1, RPL11, RPL12, RPL13A, RPL17, RPL18, RPL18A, RPL19, RPL21, RPL23, RPL26, RPL27, RPL27A, RPL30, RPL31, RPL32, RPL35, RPL35A, RPL36, RPL37A, RPL38, RPL39, RPL41, RPLP1, RPLP2, RPS10, RPS11, RPS12, RPS13, RPS14, RPS15, RPS15A, RPS17, RPS18, RPS…	33.6959	68.1754	[ATPIF1, BAG6, BAMBI, BMP6, BNIP3L, CBLB, CD81, CDK5RAP3, CHAMP1, DAB2, DNAJB6, EGF, EHD1, F2R, FAM53B, FAM89B, FAU, FBXO7, FYB, FYN, GAS6, GNAQ, HK1, HSPA4, IL18R1, IPO11, JAK2, KDELR1, KIF2A, LAMTOR4, LMNA, LRRK2, LRWD1, MAP4K5, MAPK3, MBD4, MRPL23, NUP214, NUP85, PARK7, PCM1, PIK3R2, PIN1, PPM1A, PTTG1IP, RAB11FIP3, RB1, RNASE2, RPA1, RPL11, RPL12, RPL13A, RPL17, RPL18, RPL18A, RPL19, RPL21, R…
GO:0033365	protein localization to organelle	GO_BiologicalProcess-GOA_10.07.2017_00h00	1.6e-06	0.0028	[5]	Group26	12.751	127	Specific for Cluster #2	[BAG6, BAMBI, BMP6, CBLB, CD81, CHAMP1, DAB2, DNAJB6, EGF, EHD1, F2R, FBXO7, GAS6, GNAQ, HK1, HSPA4, IL18R1, IPO11, KIF2A, LMNA, LRWD1, MAP4K5, MBD4, PCM1, PPM1A, PTTG1IP, RAB11FIP3, RB1, RPA1, RTN4, SMOX, SORL1, SPTBN1, SRC, TCP1, TERF2IP, TNPO1, TNPO3, TP53BP1, UGCG, WRB, YWHAH, YWHAZ]	[ATPIF1, BNIP3L, CDK5RAP3, FAM53B, FAM89B, FAU, FYB, FYN, JAK2, KDELR1, LAMTOR4, LRRK2, MAPK3, MRPL23, NUP214, NUP85, PARK7, PCM1, PIK3R2, PIN1, RNASE2, RPA1, RPL11, RPL12, RPL13A, RPL17, RPL18, RPL18A, RPL19, RPL21, RPL23, RPL26, RPL27, RPL27A, RPL30, RPL31, RPL32, RPL35, RPL35A, RPL36, RPL37A, RPL38, RPL39, RPL41, RPLP1, RPLP2, RPS10, RPS11, RPS12, RPS13, RPS14, RPS15, RPS15A, RPS17, RPS18, RPS…	33.6959	68.1754	[ATPIF1, BAG6, BAMBI, BMP6, BNIP3L, CBLB, CD81, CDK5RAP3, CHAMP1, DAB2, DNAJB6, EGF, EHD1, F2R, FAM53B, FAM89B, FAU, FBXO7, FYB, FYN, GAS6, GNAQ, HK1, HSPA4, IL18R1, IPO11, JAK2, KDELR1, KIF2A, LAMTOR4, LMNA, LRRK2, LRWD1, MAP4K5, MAPK3, MBD4, MRPL23, NUP214, NUP85, PARK7, PCM1, PIK3R2, PIN1, PPM1A, PTTG1IP, RAB11FIP3, RB1, RNASE2, RPA1, RPL11, RPL12, RPL13A, RPL17, RPL18, RPL18A, RPL19, RPL21, R…
GO:0006605	protein targeting	GO_BiologicalProcess-GOA_10.07.2017_00h00	1.2e-10	2.2e-07	[5, 6, 7, 8, 9]	Group23	17.7778	80	Specific for Cluster #2	[ANK1, DMTN, FBXO7, GAS6, GIPC1, HSPA4, SORL1, SPTBN1, STOM, UGCG, YWHAZ]	[ATPIF1, BNIP3L, C2CD5, FAU, FYN, LRRK2, MRPL23, MYADM, NCF1, NUCB1, PAK1, PIN1, RNASE2, RPL11, RPL12, RPL13A, RPL17, RPL18, RPL18A, RPL19, RPL21, RPL23, RPL26, RPL27, RPL27A, RPL30, RPL31, RPL32, RPL35, RPL35A, RPL36, RPL37A, RPL38, RPL39, RPL41, RPLP1, RPLP2, RPS10, RPS11, RPS12, RPS13, RPS14, RPS15, RPS15A, RPS17, RPS18, RPS19, RPS2, RPS21, RPS23, RPS24, RPS25, RPS26P47, RPS27, RPS27A, RPS28, …	13.7111	87.2526	[ANK1, ATPIF1, BNIP3L, C2CD5, DMTN, FAU, FBXO7, FYN, GAS6, GIPC1, HSPA4, LRRK2, MRPL23, MYADM, NCF1, NUCB1, PAK1, PIN1, RNASE2, RPL11, RPL12, RPL13A, RPL17, RPL18, RPL18A, RPL19, RPL21, RPL23, RPL26, RPL27, RPL27A, RPL30, RPL31, RPL32, RPL35, RPL35A, RPL36, RPL37A, RPL38, RPL39, RPL41, RPLP1, RPLP2, RPS10, RPS11, RPS12, RPS13, RPS14, RPS15, RPS15A, RPS17, RPS18, RPS19, RPS2, RPS21, RPS23, RPS24, …
GO:0006605	protein targeting	GO_BiologicalProcess-GOA_10.07.2017_00h00	1.2e-10	2.2e-07	[5, 6, 7, 8, 9]	Group26	17.7778	80	Specific for Cluster #2	[ANK1, DMTN, FBXO7, GAS6, GIPC1, HSPA4, SORL1, SPTBN1, STOM, UGCG, YWHAZ]	[ATPIF1, BNIP3L, C2CD5, FAU, FYN, LRRK2, MRPL23, MYADM, NCF1, NUCB1, PAK1, PIN1, RNASE2, RPL11, RPL12, RPL13A, RPL17, RPL18, RPL18A, RPL19, RPL21, RPL23, RPL26, RPL27, RPL27A, RPL30, RPL31, RPL32, RPL35, RPL35A, RPL36, RPL37A, RPL38, RPL39, RPL41, RPLP1, RPLP2, RPS10, RPS11, RPS12, RPS13, RPS14, RPS15, RPS15A, RPS17, RPS18, RPS19, RPS2, RPS21, RPS23, RPS24, RPS25, RPS26P47, RPS27, RPS27A, RPS28, …	13.7111	87.2526	[ANK1, ATPIF1, BNIP3L, C2CD5, DMTN, FAU, FBXO7, FYN, GAS6, GIPC1, HSPA4, LRRK2, MRPL23, MYADM, NCF1, NUCB1, PAK1, PIN1, RNASE2, RPL11, RPL12, RPL13A, RPL17, RPL18, RPL18A, RPL19, RPL21, RPL23, RPL26, RPL27, RPL27A, RPL30, RPL31, RPL32, RPL35, RPL35A, RPL36, RPL37A, RPL38, RPL39, RPL41, RPLP1, RPLP2, RPS10, RPS11, RPS12, RPS13, RPS14, RPS15, RPS15A, RPS17, RPS18, RPS19, RPS2, RPS21, RPS23, RPS24, …
GO:0006119	oxidative phosphorylation	GO_BiologicalProcess-GOA_10.07.2017_00h00	4.2e-09	7.4e-06	[4, 6, 8, 9, 10, 11]	Group25	26.7241	31	Specific for Cluster #2	[PTGS1, SNCA]	[ATP5C1, ATP5D, CHCHD10, COX5A, COX5B, COX6B1, COX6C, COX7B, COX7C, COX8A, NDUFA1, NDUFA11, NDUFA12, NDUFA3, NDUFA4, NDUFA8, NDUFAB1, NDUFB10, NDUFB5, NDUFB6, NDUFS3, NDUFS4, NDUFS5, NDUFS7, NDUFS8, PARK7, PTGS1, UQCRH, UQCRHL, UQCRQ]	6.39251	95.8877	[ATP5C1, ATP5D, CHCHD10, COX5A, COX5B, COX6B1, COX6C, COX7B, COX7C, COX8A, NDUFA1, NDUFA11, NDUFA12, NDUFA3, NDUFA4, NDUFA8, NDUFAB1, NDUFB10, NDUFB5, NDUFB6, NDUFS3, NDUFS4, NDUFS5, NDUFS7, NDUFS8, PARK7, PTGS1, SNCA, UQCRH, UQCRHL, UQCRQ]
GO:0042776	mitochondrial ATP synthesis coupled proton transport	GO_BiologicalProcess-GOA_10.07.2017_00h00	7.8e-09	1.3e-05	[5, 6, 9, 10, 11, 12, 13]	Group25	60	12	Specific for Cluster #2	[]	[ATP5A1, ATP5C1, ATP5D, ATP5E, ATP5G2, ATP5H, ATP5I, ATP5J, ATP5J2, ATP5L, ATP5O, COX5B]	0	100	[ATP5A1, ATP5C1, ATP5D, ATP5E, ATP5G2, ATP5H, ATP5I, ATP5J, ATP5J2, ATP5L, ATP5O, COX5B]
GO:0042407	cristae formation	GO_BiologicalProcess-GOA_10.07.2017_00h00	2.4e-06	0.0041	[6, 7]	Group25	40	12	Specific for Cluster #2	[]	[ATP5A1, ATP5C1, ATP5D, ATP5E, ATP5G2, ATP5H, ATP5I, ATP5J, ATP5J2, ATP5L, ATP5O, C19orf70]	0	100	[ATP5A1, ATP5C1, ATP5D, ATP5E, ATP5G2, ATP5H, ATP5I, ATP5J, ATP5J2, ATP5L, ATP5O, C19orf70]
GO:0007006	mitochondrial membrane organization	GO_BiologicalProcess-GOA_10.07.2017_00h00	1.2e-06	0.0021	[4, 5]	Group25	21.9697	29	Specific for Cluster #2	[BCL2L1, HIP1R, HSPA1A, HSPA4, KIF2A, SLC9A1, SNCA, TP53BP1, YWHAH, YWHAZ]	[ATP5A1, ATP5C1, ATP5D, ATP5E, ATP5G2, ATP5H, ATP5I, ATP5J, ATP5J2, ATP5L, ATP5O, ATPIF1, BNIP3L, C19orf70, HEBP2, RHOT1, SIVA1, SLC25A6, TOMM7]	34.4828	65.5172	[ATP5A1, ATP5C1, ATP5D, ATP5E, ATP5G2, ATP5H, ATP5I, ATP5J, ATP5J2, ATP5L, ATP5O, ATPIF1, BCL2L1, BNIP3L, C19orf70, HEBP2, HIP1R, HSPA1A, HSPA4, KIF2A, RHOT1, SIVA1, SLC25A6, SLC9A1, SNCA, TOMM7, TP53BP1, YWHAH, YWHAZ]
GO:0044802	single-organism membrane organization	GO_BiologicalProcess-GOA_10.07.2017_00h00	1.6e-05	0.026	[3, 4]	Group25	12.7633	103	None Specific Cluster	[ANK1, ASAP1, ATP1B1, ATP8B2, ATP9A, BAG6, BCL2L1, BET1, CCNB2, CD9, CNST, CTDSP2, DAB2, DENND4C, DNM3, DYSF, F11R, FCHO2, FNBP1L, GAS6, GSN, HIP1R, HSPA1A, HSPA4, ITGB1, KIF2A, KIF5B, LAMA5, LMNA, MIGA2, MYOF, PLD6, PPP2R5A, PRKCA, RAB37, RILPL1, ROCK2, SDPR, SHANK3, SLC9A1, SNAP23, SNCA, SORBS1, SPTA1, SPTBN1, STX1A, STX3, SYTL4, TBC1D13, TBC1D15, TMBIM1, TNFRSF1A, TNIK, TP53BP1, VAMP1, VAT1, W…	[ATP5A1, ATP5C1, ATP5D, ATP5E, ATP5G2, ATP5H, ATP5I, ATP5J, ATP5J2, ATP5L, ATP5O, ATPIF1, BNIP3L, C19orf70, C2CD5, CSK, CTDSP2, DNM3, DYSF, FYB, HEBP2, LRMP, MYADM, NSFL1C, NUP214, NUP85, OXA1L, PLSCR3, PPP2R5A, PPT1, PRKCB, RAB40C, RHOT1, RILPL1, SDPR, SGSM2, SIVA1, SLC25A6, SLC9A3R1, SPG11, STX10, STX8, SYT11, SYTL1, TBC1D10C, TBC1D14, TESC, TMEM175, TMEM59, TOMM7]	56.5902	47.9578	[ANK1, ASAP1, ATP1B1, ATP5A1, ATP5C1, ATP5D, ATP5E, ATP5G2, ATP5H, ATP5I, ATP5J, ATP5J2, ATP5L, ATP5O, ATP8B2, ATP9A, ATPIF1, BAG6, BCL2L1, BET1, BNIP3L, C19orf70, C2CD5, CCNB2, CD9, CNST, CSK, CTDSP2, DAB2, DENND4C, DNM3, DYSF, F11R, FCHO2, FNBP1L, FYB, GAS6, GSN, HEBP2, HIP1R, HSPA1A, HSPA4, ITGB1, KIF2A, KIF5B, LAMA5, LMNA, LRMP, MIGA2, MYADM, MYOF, NSFL1C, NUP214, NUP85, OXA1L, PLD6, PLSCR3, …
GO:0015986	ATP synthesis coupled proton transport	GO_BiologicalProcess-GOA_10.07.2017_00h00	3.2e-08	5.7e-05	[8, 9, 10, 11, 12]	Group25	46.6667	14	Specific for Cluster #2	[ATP6V0A1]	[ATP5A1, ATP5C1, ATP5D, ATP5E, ATP5EP2, ATP5G2, ATP5H, ATP5I, ATP5J, ATP5J2, ATP5L, ATP5O, COX5B]	7.14286	92.8571	[ATP5A1, ATP5C1, ATP5D, ATP5E, ATP5EP2, ATP5G2, ATP5H, ATP5I, ATP5J, ATP5J2, ATP5L, ATP5O, ATP6V0A1, COX5B]
GO:0006754	ATP biosynthetic process	GO_BiologicalProcess-GOA_10.07.2017_00h00	2.3e-06	0.004	[8, 9, 10, 11]	Group25	31.3725	16	Specific for Cluster #2	[ATP6V0A1, PPARGC1A]	[ATP5A1, ATP5C1, ATP5D, ATP5E, ATP5EP2, ATP5G2, ATP5H, ATP5I, ATP5J, ATP5J2, ATP5L, ATP5O, CHCHD10, COX5B]	12.5	87.5	[ATP5A1, ATP5C1, ATP5D, ATP5E, ATP5EP2, ATP5G2, ATP5H, ATP5I, ATP5J, ATP5J2, ATP5L, ATP5O, ATP6V0A1, CHCHD10, COX5B, PPARGC1A]
GO:0009206	purine ribonucleoside triphosphate biosynthetic process	GO_BiologicalProcess-GOA_10.07.2017_00h00	1.2e-06	0.002	[7, 8, 9, 10]	Group25	28.7879	19	Specific for Cluster #2	[ATP6V0A1, IMPDH1, PPARGC1A]	[ATP5A1, ATP5C1, ATP5D, ATP5E, ATP5EP2, ATP5G2, ATP5H, ATP5I, ATP5J, ATP5J2, ATP5L, ATP5O, CHCHD10, COX5B, NME3, NME8]	15.7895	84.2105	[ATP5A1, ATP5C1, ATP5D, ATP5E, ATP5EP2, ATP5G2, ATP5H, ATP5I, ATP5J, ATP5J2, ATP5L, ATP5O, ATP6V0A1, CHCHD10, COX5B, IMPDH1, NME3, NME8, PPARGC1A]
GO:0009142	nucleoside triphosphate biosynthetic process	GO_BiologicalProcess-GOA_10.07.2017_00h00	1.8e-05	0.03	[5, 6, 7, 8]	Group25	23.5294	20	Specific for Cluster #2	[ATP6V0A1, IMPDH1, PPARGC1A, TYMS]	[ATP5A1, ATP5C1, ATP5D, ATP5E, ATP5EP2, ATP5G2, ATP5H, ATP5I, ATP5J, ATP5J2, ATP5L, ATP5O, CHCHD10, COX5B, NME3, NME8]	20	80	[ATP5A1, ATP5C1, ATP5D, ATP5E, ATP5EP2, ATP5G2, ATP5H, ATP5I, ATP5J, ATP5J2, ATP5L, ATP5O, ATP6V0A1, CHCHD10, COX5B, IMPDH1, NME3, NME8, PPARGC1A, TYMS]
GO:0046034	ATP metabolic process	GO_BiologicalProcess-GOA_10.07.2017_00h00	2.1e-11	3.9e-08	[7, 8, 9, 10]	Group25	20.7358	62	Specific for Cluster #2	[ATP1B1, ATP6V0A1, ATP6V1B2, BPGM, CTNS, HK1, HSPA1A, HSPA1B, KIF2A, MAP4K2, MAP4K5, OGT, PFKFB4, PPARGC1A, PTGS1, SNCA]	[ATP5A1, ATP5C1, ATP5D, ATP5E, ATP5EP2, ATP5G2, ATP5H, ATP5I, ATP5J, ATP5J2, ATP5L, ATP5O, ATPIF1, CHCHD10, COX5A, COX5B, COX6B1, COX6C, COX7B, COX7C, COX8A, FBP1, GALK1, MAP4K2, NDUFA1, NDUFA11, NDUFA12, NDUFA3, NDUFA4, NDUFA8, NDUFAB1, NDUFB10, NDUFB5, NDUFB6, NDUFS3, NDUFS4, NDUFS5, NDUFS7, NDUFS8, NUP214, NUP85, PARK7, PFKFB4, PGM1, PTGS1, TSPO, UQCRH, UQCRHL, UQCRQ]	25.5143	78.1376	[ATP1B1, ATP5A1, ATP5C1, ATP5D, ATP5E, ATP5EP2, ATP5G2, ATP5H, ATP5I, ATP5J, ATP5J2, ATP5L, ATP5O, ATP6V0A1, ATP6V1B2, ATPIF1, BPGM, CHCHD10, COX5A, COX5B, COX6B1, COX6C, COX7B, COX7C, COX8A, CTNS, FBP1, GALK1, HK1, HSPA1A, HSPA1B, KIF2A, MAP4K2, MAP4K5, NDUFA1, NDUFA11, NDUFA12, NDUFA3, NDUFA4, NDUFA8, NDUFAB1, NDUFB10, NDUFB5, NDUFB6, NDUFS3, NDUFS4, NDUFS5, NDUFS7, NDUFS8, NUP214, NUP85, OGT, …
GO:0009167	purine ribonucleoside monophosphate metabolic process	GO_BiologicalProcess-GOA_10.07.2017_00h00	2.6e-10	4.7e-07	[7, 8, 9]	Group25	18.9655	66	Specific for Cluster #2	[ATP1B1, ATP6V0A1, ATP6V1B2, BPGM, CTNS, HK1, HSPA1A, HSPA1B, IMPDH1, KIF2A, MAP4K2, MAP4K5, MPP1, OGT, PFKFB4, PPARGC1A, PTGS1, SNCA, TJP2]	[ATP5A1, ATP5C1, ATP5D, ATP5E, ATP5EP2, ATP5G2, ATP5H, ATP5I, ATP5J, ATP5J2, ATP5L, ATP5O, ATPIF1, CHCHD10, COX5A, COX5B, COX6B1, COX6C, COX7B, COX7C, COX8A, FBP1, GALK1, LHPP, MAP4K2, NDUFA1, NDUFA11, NDUFA12, NDUFA3, NDUFA4, NDUFA8, NDUFAB1, NDUFB10, NDUFB5, NDUFB6, NDUFS3, NDUFS4, NDUFS5, NDUFS7, NDUFS8, NUP214, NUP85, PARK7, PFKFB4, PGM1, PTGS1, TSPO, UQCRH, UQCRHL, UQCRQ]	28.4856	74.9622	[ATP1B1, ATP5A1, ATP5C1, ATP5D, ATP5E, ATP5EP2, ATP5G2, ATP5H, ATP5I, ATP5J, ATP5J2, ATP5L, ATP5O, ATP6V0A1, ATP6V1B2, ATPIF1, BPGM, CHCHD10, COX5A, COX5B, COX6B1, COX6C, COX7B, COX7C, COX8A, CTNS, FBP1, GALK1, HK1, HSPA1A, HSPA1B, IMPDH1, KIF2A, LHPP, MAP4K2, MAP4K5, MPP1, NDUFA1, NDUFA11, NDUFA12, NDUFA3, NDUFA4, NDUFA8, NDUFAB1, NDUFB10, NDUFB5, NDUFB6, NDUFS3, NDUFS4, NDUFS5, NDUFS7, NDUFS8, …
GO:0009123	nucleoside monophosphate metabolic process	GO_BiologicalProcess-GOA_10.07.2017_00h00	2.6e-09	4.7e-06	[5, 6, 7]	Group25	17.8667	67	Specific for Cluster #2	[ATP1B1, ATP6V0A1, ATP6V1B2, BPGM, CTNS, HK1, HSPA1A, HSPA1B, IMPDH1, KIF2A, MAP4K2, MAP4K5, MPP1, OGT, PFKFB4, PPARGC1A, PTGS1, SNCA, TJP2, TYMS]	[ATP5A1, ATP5C1, ATP5D, ATP5E, ATP5EP2, ATP5G2, ATP5H, ATP5I, ATP5J, ATP5J2, ATP5L, ATP5O, ATPIF1, CHCHD10, COX5A, COX5B, COX6B1, COX6C, COX7B, COX7C, COX8A, FBP1, GALK1, LHPP, MAP4K2, NDUFA1, NDUFA11, NDUFA12, NDUFA3, NDUFA4, NDUFA8, NDUFAB1, NDUFB10, NDUFB5, NDUFB6, NDUFS3, NDUFS4, NDUFS5, NDUFS7, NDUFS8, NUP214, NUP85, PARK7, PFKFB4, PGM1, PTGS1, TSPO, UQCRH, UQCRHL, UQCRQ]	29.543	73.8575	[ATP1B1, ATP5A1, ATP5C1, ATP5D, ATP5E, ATP5EP2, ATP5G2, ATP5H, ATP5I, ATP5J, ATP5J2, ATP5L, ATP5O, ATP6V0A1, ATP6V1B2, ATPIF1, BPGM, CHCHD10, COX5A, COX5B, COX6B1, COX6C, COX7B, COX7C, COX8A, CTNS, FBP1, GALK1, HK1, HSPA1A, HSPA1B, IMPDH1, KIF2A, LHPP, MAP4K2, MAP4K5, MPP1, NDUFA1, NDUFA11, NDUFA12, NDUFA3, NDUFA4, NDUFA8, NDUFAB1, NDUFB10, NDUFB5, NDUFB6, NDUFS3, NDUFS4, NDUFS5, NDUFS7, NDUFS8, …
GO:0009205	purine ribonucleoside triphosphate metabolic process	GO_BiologicalProcess-GOA_10.07.2017_00h00	1.8e-11	3.2e-08	[7, 8, 9]	Group25	20.0599	67	Specific for Cluster #2	[ATP1B1, ATP6V0A1, ATP6V1B2, BPGM, CTNS, HK1, HSPA1A, HSPA1B, IMPDH1, KIF2A, MAP4K2, MAP4K5, OGT, PFKFB4, PPARGC1A, PTGS1, SNCA]	[ATP5A1, ATP5C1, ATP5D, ATP5E, ATP5EP2, ATP5G2, ATP5H, ATP5I, ATP5J, ATP5J2, ATP5L, ATP5O, ATPIF1, CHCHD10, COX5A, COX5B, COX6B1, COX6C, COX7B, COX7C, COX8A, FBP1, GALK1, GIMAP7, LRRK2, MAP4K2, NDUFA1, NDUFA11, NDUFA12, NDUFA3, NDUFA4, NDUFA8, NDUFAB1, NDUFB10, NDUFB5, NDUFB6, NDUFS3, NDUFS4, NDUFS5, NDUFS7, NDUFS8, NME3, NME8, NUP214, NUP85, PARK7, PFKFB4, PGM1, PTGS1, TSPO, UQCRH, UQCRHL, UQCRQ]	25.1115	78.2889	[ATP1B1, ATP5A1, ATP5C1, ATP5D, ATP5E, ATP5EP2, ATP5G2, ATP5H, ATP5I, ATP5J, ATP5J2, ATP5L, ATP5O, ATP6V0A1, ATP6V1B2, ATPIF1, BPGM, CHCHD10, COX5A, COX5B, COX6B1, COX6C, COX7B, COX7C, COX8A, CTNS, FBP1, GALK1, GIMAP7, HK1, HSPA1A, HSPA1B, IMPDH1, KIF2A, LRRK2, MAP4K2, MAP4K5, NDUFA1, NDUFA11, NDUFA12, NDUFA3, NDUFA4, NDUFA8, NDUFAB1, NDUFB10, NDUFB5, NDUFB6, NDUFS3, NDUFS4, NDUFS5, NDUFS7, NDUFS…
GO:0009141	nucleoside triphosphate metabolic process	GO_BiologicalProcess-GOA_10.07.2017_00h00	8.2e-11	1.4e-07	[5, 6, 7]	Group25	19.0608	69	Specific for Cluster #2	[ATP1B1, ATP6V0A1, ATP6V1B2, BPGM, CTNS, HK1, HSPA1A, HSPA1B, IMPDH1, KIF2A, MAP4K2, MAP4K5, OGT, PFKFB4, PPARGC1A, PTGS1, SMPDL3A, SNCA, TYMS]	[ATP5A1, ATP5C1, ATP5D, ATP5E, ATP5EP2, ATP5G2, ATP5H, ATP5I, ATP5J, ATP5J2, ATP5L, ATP5O, ATPIF1, CHCHD10, COX5A, COX5B, COX6B1, COX6C, COX7B, COX7C, COX8A, FBP1, GALK1, GIMAP7, LRRK2, MAP4K2, NDUFA1, NDUFA11, NDUFA12, NDUFA3, NDUFA4, NDUFA8, NDUFAB1, NDUFB10, NDUFB5, NDUFB6, NDUFS3, NDUFS4, NDUFS5, NDUFS7, NDUFS8, NME3, NME8, NUP214, NUP85, PARK7, PFKFB4, PGM1, PTGS1, TSPO, UQCRH, UQCRHL, UQCRQ]	27.2622	76.0472	[ATP1B1, ATP5A1, ATP5C1, ATP5D, ATP5E, ATP5EP2, ATP5G2, ATP5H, ATP5I, ATP5J, ATP5J2, ATP5L, ATP5O, ATP6V0A1, ATP6V1B2, ATPIF1, BPGM, CHCHD10, COX5A, COX5B, COX6B1, COX6C, COX7B, COX7C, COX8A, CTNS, FBP1, GALK1, GIMAP7, HK1, HSPA1A, HSPA1B, IMPDH1, KIF2A, LRRK2, MAP4K2, MAP4K5, NDUFA1, NDUFA11, NDUFA12, NDUFA3, NDUFA4, NDUFA8, NDUFAB1, NDUFB10, NDUFB5, NDUFB6, NDUFS3, NDUFS4, NDUFS5, NDUFS7, NDUFS…
GO:0099132	ATP hydrolysis coupled cation transmembrane transport	GO_BiologicalProcess-GOA_10.07.2017_00h00	1.5e-05	0.025	[7, 8]	Group25	27.5862	16	Specific for Cluster #2	[ATP2A3, ATP2C1, ATP6V0A1, ATP6V1B2, ATP6V1C1]	[ATP2B4, ATP5A1, ATP5C1, ATP5D, ATP5E, ATP5EP2, ATP5G2, ATP5H, ATP5J, ATP5L, ATP5O]	31.25	68.75	[ATP2A3, ATP2B4, ATP2C1, ATP5A1, ATP5C1, ATP5D, ATP5E, ATP5EP2, ATP5G2, ATP5H, ATP5J, ATP5L, ATP5O, ATP6V0A1, ATP6V1B2, ATP6V1C1]
GO:0001933	negative regulation of protein phosphorylation	GO_BiologicalProcess-GOA_10.07.2017_00h00	7.3e-06	0.012	[6, 7, 8, 9]	Group27	14.8936	63	None Specific Cluster	[ARRB1, CASP3, CBL, CBLB, CEACAM1, CISH, CTDSP2, CTDSPL, DMTN, DUSP3, FAM129A, FAM212A, FAM212B, FBXO7, GADD45A, GNAQ, GP1BA, HSPB1, IGF1R, ILK, MICAL1, MYC, NCK2, NDRG2, PLPP3, PPARGC1A, PTPN1, RB1, SH3BP5L, SNCA, SOCS2, SORL1, SPRY1, SPRY2, TERF2IP, TIMP3, UBASH3B]	[ARRB1, CDK5RAP3, CDKN1C, CDKN2D, CEBPA, CSK, CTDSP2, DNAJC10, DUS2, DUSP1, DUSP22, FABP4, FAM212A, GFRA2, GPD1L, GSTP1, HSPB1, IGBP1, KLF4, LRRK2, MYADM, PARK7, PIN1, PPM1F, QARS, RGS2, SLC9A3R1, SOCS2, SORL1, SPRY1, STK38, TBC1D10C, TESC]	57.2737	51.0819	[ARRB1, CASP3, CBL, CBLB, CDK5RAP3, CDKN1C, CDKN2D, CEACAM1, CEBPA, CISH, CSK, CTDSP2, CTDSPL, DMTN, DNAJC10, DUS2, DUSP1, DUSP22, DUSP3, FABP4, FAM129A, FAM212A, FAM212B, FBXO7, GADD45A, GFRA2, GNAQ, GP1BA, GPD1L, GSTP1, HSPB1, IGBP1, IGF1R, ILK, KLF4, LRRK2, MICAL1, MYADM, MYC, NCK2, NDRG2, PARK7, PIN1, PLPP3, PPARGC1A, PPM1F, PTPN1, QARS, RB1, RGS2, SH3BP5L, SLC9A3R1, SNCA, SOCS2, SORL1, SPRY1…
GO:0042326	negative regulation of phosphorylation	GO_BiologicalProcess-GOA_10.07.2017_00h00	6.2e-07	0.001	[6, 7, 8]	Group27	15.3348	71	None Specific Cluster	[ARRB1, CASP3, CBL, CBLB, CEACAM1, CISH, CTDSP2, CTDSPL, DMTN, DUSP3, FAM129A, FAM212A, FAM212B, FBXO7, GADD45A, GNAQ, GP1BA, GRB10, HSPB1, IGF1R, ILK, MAP4K5, MICAL1, MYC, NCK2, NDRG2, PLPP3, PPARGC1A, PPP2R5A, PTPN1, RB1, SH3BP5L, SNCA, SOCS2, SORL1, SPRY1, SPRY2, TERF2IP, TIMP3, UBASH3B]	[ARRB1, CDK5RAP3, CDKN1C, CDKN2D, CEBPA, CSK, CTDSP2, DNAJC10, DUS2, DUSP1, DUSP22, FABP4, FAM212A, FBP1, GFRA2, GPD1L, GSTP1, HSPB1, IGBP1, IRS2, KLF4, LRRK2, MIDN, MYADM, NPRL2, PARK7, PIN1, PPM1F, PPP2R5A, PRDX3, QARS, RGS2, SLC9A3R1, SOCS2, SORL1, SPRY1, STK38, TBC1D10C, TESC]	54.9614	53.5874	[ARRB1, CASP3, CBL, CBLB, CDK5RAP3, CDKN1C, CDKN2D, CEACAM1, CEBPA, CISH, CSK, CTDSP2, CTDSPL, DMTN, DNAJC10, DUS2, DUSP1, DUSP22, DUSP3, FABP4, FAM129A, FAM212A, FAM212B, FBP1, FBXO7, GADD45A, GFRA2, GNAQ, GP1BA, GPD1L, GRB10, GSTP1, HSPB1, IGBP1, IGF1R, ILK, IRS2, KLF4, LRRK2, MAP4K5, MICAL1, MIDN, MYADM, MYC, NCK2, NDRG2, NPRL2, PARK7, PIN1, PLPP3, PPARGC1A, PPM1F, PPP2R5A, PRDX3, PTPN1, QARS,…
GO:0045936	negative regulation of phosphate metabolic process	GO_BiologicalProcess-GOA_10.07.2017_00h00	2.6e-05	0.042	[5, 6, 7]	Group27	13.3884	81	None Specific Cluster	[ARRB1, CASP3, CBL, CBLB, CEACAM1, CISH, CNST, CTDSP2, CTDSPL, DMTN, DUSP3, FAM129A, FAM212A, FAM212B, FBXO7, GADD45A, GNAQ, GP1BA, GRB10, HSPB1, IGF1R, ILK, MAP4K5, MICAL1, MYC, NCK2, NDRG2, PLPP3, PPARGC1A, PPP2R5A, PRKCA, PTPN1, RB1, ROCK2, SH3BP5L, SNCA, SOCS2, SORL1, SPOCD1, SPRY1, SPRY2, TERF2IP, TIMP3, UBASH3B]	[ARRB1, CDA, CDK5RAP3, CDKN1C, CDKN2D, CEBPA, CSK, CTDSP2, DNAJC10, DUS2, DUSP1, DUSP22, FABP4, FAM212A, FBP1, GFRA2, GNAI2, GPD1L, GSTP1, HSPB1, IGBP1, IRS2, KLF4, LRRK2, MIDN, MYADM, NCKAP1L, NPRL2, P2RY13, PARK7, PIN1, PPM1F, PPP2R5A, PRDX3, QARS, RGS2, SLC27A1, SLC9A3R1, SOCS2, SORL1, SPRY1, STK38, TBC1D10C, TESC, TSPO]	53.1811	54.3898	[ARRB1, CASP3, CBL, CBLB, CDA, CDK5RAP3, CDKN1C, CDKN2D, CEACAM1, CEBPA, CISH, CNST, CSK, CTDSP2, CTDSPL, DMTN, DNAJC10, DUS2, DUSP1, DUSP22, DUSP3, FABP4, FAM129A, FAM212A, FAM212B, FBP1, FBXO7, GADD45A, GFRA2, GNAI2, GNAQ, GP1BA, GPD1L, GRB10, GSTP1, HSPB1, IGBP1, IGF1R, ILK, IRS2, KLF4, LRRK2, MAP4K5, MICAL1, MIDN, MYADM, MYC, NCK2, NCKAP1L, NDRG2, NPRL2, P2RY13, PARK7, PIN1, PLPP3, PPARGC1A, …
GO:0031400	negative regulation of protein modification process	GO_BiologicalProcess-GOA_10.07.2017_00h00	4.7e-08	8.2e-05	[5, 6, 7, 8]	Group18	14.8499	94	None Specific Cluster	[ARRB1, CAPN3, CASP3, CBL, CBLB, CDC20, CEACAM1, CISH, CTDSP2, CTDSPL, DMTN, DNAJB2, DNMT3B, DUSP3, FAM129A, FAM212A, FAM212B, FBXO7, G6PD, GADD45A, GNAQ, GP1BA, HSPA1A, HSPA1B, HSPB1, IGF1R, ILK, KDM3A, MICAL1, MYC, NCK2, NDRG2, OGT, PLPP3, PPARGC1A, PTPN1, RB1, ROCK2, SH3BP5L, SNCA, SOCS2, SORL1, SPRY1, SPRY2, TERF2IP, TIMP3, TRIP12, UBASH3B, UBE2C, ZNF451]	[ARRB1, ATP2B4, CDK5RAP3, CDKN1C, CDKN2D, CEBPA, CSK, CTDSP2, DNAJC10, DNMT1, DUS2, DUSP1, DUSP22, FABP4, FAM212A, FYN, GFRA2, GPD1L, GSTP1, HMG20B, HSPB1, IGBP1, KLF4, LRRK2, MRPL23, MYADM, NCKAP1L, PARK7, PIN1, PPM1F, PSMB10, PSMB3, PSMB8, PSME1, PSME2, QARS, RGS2, RPL11, RPL17, RPL23, RPS27A, RPS3, SLC9A3R1, SOCS2, SORL1, SPRY1, STK38, TBC1D10C, TESC, TMEM59, TSPO]	52.3637	53.4109	[ARRB1, ATP2B4, CAPN3, CASP3, CBL, CBLB, CDC20, CDK5RAP3, CDKN1C, CDKN2D, CEACAM1, CEBPA, CISH, CSK, CTDSP2, CTDSPL, DMTN, DNAJB2, DNAJC10, DNMT1, DNMT3B, DUS2, DUSP1, DUSP22, DUSP3, FABP4, FAM129A, FAM212A, FAM212B, FBXO7, FYN, G6PD, GADD45A, GFRA2, GNAQ, GP1BA, GPD1L, GSTP1, HMG20B, HSPA1A, HSPA1B, HSPB1, IGBP1, IGF1R, ILK, KDM3A, KLF4, LRRK2, MICAL1, MRPL23, MYADM, MYC, NCK2, NCKAP1L, NDRG2, O…
GO:0031400	negative regulation of protein modification process	GO_BiologicalProcess-GOA_10.07.2017_00h00	4.7e-08	8.2e-05	[5, 6, 7, 8]	Group27	14.8499	94	None Specific Cluster	[ARRB1, CAPN3, CASP3, CBL, CBLB, CDC20, CEACAM1, CISH, CTDSP2, CTDSPL, DMTN, DNAJB2, DNMT3B, DUSP3, FAM129A, FAM212A, FAM212B, FBXO7, G6PD, GADD45A, GNAQ, GP1BA, HSPA1A, HSPA1B, HSPB1, IGF1R, ILK, KDM3A, MICAL1, MYC, NCK2, NDRG2, OGT, PLPP3, PPARGC1A, PTPN1, RB1, ROCK2, SH3BP5L, SNCA, SOCS2, SORL1, SPRY1, SPRY2, TERF2IP, TIMP3, TRIP12, UBASH3B, UBE2C, ZNF451]	[ARRB1, ATP2B4, CDK5RAP3, CDKN1C, CDKN2D, CEBPA, CSK, CTDSP2, DNAJC10, DNMT1, DUS2, DUSP1, DUSP22, FABP4, FAM212A, FYN, GFRA2, GPD1L, GSTP1, HMG20B, HSPB1, IGBP1, KLF4, LRRK2, MRPL23, MYADM, NCKAP1L, PARK7, PIN1, PPM1F, PSMB10, PSMB3, PSMB8, PSME1, PSME2, QARS, RGS2, RPL11, RPL17, RPL23, RPS27A, RPS3, SLC9A3R1, SOCS2, SORL1, SPRY1, STK38, TBC1D10C, TESC, TMEM59, TSPO]	52.3637	53.4109	[ARRB1, ATP2B4, CAPN3, CASP3, CBL, CBLB, CDC20, CDK5RAP3, CDKN1C, CDKN2D, CEACAM1, CEBPA, CISH, CSK, CTDSP2, CTDSPL, DMTN, DNAJB2, DNAJC10, DNMT1, DNMT3B, DUS2, DUSP1, DUSP22, DUSP3, FABP4, FAM129A, FAM212A, FAM212B, FBXO7, FYN, G6PD, GADD45A, GFRA2, GNAQ, GP1BA, GPD1L, GSTP1, HMG20B, HSPA1A, HSPA1B, HSPB1, IGBP1, IGF1R, ILK, KDM3A, KLF4, LRRK2, MICAL1, MRPL23, MYADM, MYC, NCK2, NCKAP1L, NDRG2, O…
GO:0032269	negative regulation of cellular protein metabolic process	GO_BiologicalProcess-GOA_10.07.2017_00h00	3.5e-07	0.00061	[4, 5, 6, 7]	Group18	12.6638	145	None Specific Cluster	[ARRB1, BAG6, BANK1, BEX3, CAPN3, CASP3, CBL, CBLB, CDC20, CEACAM1, CISH, CPEB2, CPEB4, CST7, CTDSP2, CTDSPL, DICER1, DMTN, DNAJB2, DNAJB6, DNMT3B, DUSP3, EIF2AK1, EIF4E, FAM129A, FAM212A, FAM212B, FBXO7, G6PD, GADD45A, GAS6, GIPC1, GNAQ, GP1BA, HSPA1A, HSPA1B, HSPB1, IGF1R, IGF2BP2, IGF2BP3, ILK, KDM3A, LEF1, LXN, MICAL1, MMP9, MYC, MYCN, NCK2, NDRG2, NLRC4, OGT, PLPP3, POLR2A, PPARGC1A, PROS1, …	[ARRB1, ATP2B4, ATRAID, BST2, CAST, CDK5RAP3, CDKN1C, CDKN2D, CEBPA, CSK, CTDSP2, DNAJC10, DNMT1, DUS2, DUSP1, DUSP22, EIF2AK1, EIF3E, FABP4, FAM212A, FYN, GFRA2, GLG1, GPD1L, GPX1, GSTP1, HMG20B, HSPB1, IFI16, IGBP1, KLF4, LRRK2, MRPL23, MYADM, NCKAP1L, NUP214, NUP85, PARK7, PIN1, POLR2F, POLR2G, PPM1F, PRDX3, PRDX5, PSMB10, PSMB3, PSMB8, PSME1, PSME2, QARS, RARA, RGS2, RPL11, RPL13A, RPL17, RPL…	55.1942	49.7429	[ARRB1, ATP2B4, ATRAID, BAG6, BANK1, BEX3, BST2, CAPN3, CASP3, CAST, CBL, CBLB, CDC20, CDK5RAP3, CDKN1C, CDKN2D, CEACAM1, CEBPA, CISH, CPEB2, CPEB4, CSK, CST7, CTDSP2, CTDSPL, DICER1, DMTN, DNAJB2, DNAJB6, DNAJC10, DNMT1, DNMT3B, DUS2, DUSP1, DUSP22, DUSP3, EIF2AK1, EIF3E, EIF4E, FABP4, FAM129A, FAM212A, FAM212B, FBXO7, FYN, G6PD, GADD45A, GAS6, GFRA2, GIPC1, GLG1, GNAQ, GP1BA, GPD1L, GPX1, GSTP1…
GO:0032269	negative regulation of cellular protein metabolic process	GO_BiologicalProcess-GOA_10.07.2017_00h00	3.5e-07	0.00061	[4, 5, 6, 7]	Group27	12.6638	145	None Specific Cluster	[ARRB1, BAG6, BANK1, BEX3, CAPN3, CASP3, CBL, CBLB, CDC20, CEACAM1, CISH, CPEB2, CPEB4, CST7, CTDSP2, CTDSPL, DICER1, DMTN, DNAJB2, DNAJB6, DNMT3B, DUSP3, EIF2AK1, EIF4E, FAM129A, FAM212A, FAM212B, FBXO7, G6PD, GADD45A, GAS6, GIPC1, GNAQ, GP1BA, HSPA1A, HSPA1B, HSPB1, IGF1R, IGF2BP2, IGF2BP3, ILK, KDM3A, LEF1, LXN, MICAL1, MMP9, MYC, MYCN, NCK2, NDRG2, NLRC4, OGT, PLPP3, POLR2A, PPARGC1A, PROS1, …	[ARRB1, ATP2B4, ATRAID, BST2, CAST, CDK5RAP3, CDKN1C, CDKN2D, CEBPA, CSK, CTDSP2, DNAJC10, DNMT1, DUS2, DUSP1, DUSP22, EIF2AK1, EIF3E, FABP4, FAM212A, FYN, GFRA2, GLG1, GPD1L, GPX1, GSTP1, HMG20B, HSPB1, IFI16, IGBP1, KLF4, LRRK2, MRPL23, MYADM, NCKAP1L, NUP214, NUP85, PARK7, PIN1, POLR2F, POLR2G, PPM1F, PRDX3, PRDX5, PSMB10, PSMB3, PSMB8, PSME1, PSME2, QARS, RARA, RGS2, RPL11, RPL13A, RPL17, RPL…	55.1942	49.7429	[ARRB1, ATP2B4, ATRAID, BAG6, BANK1, BEX3, BST2, CAPN3, CASP3, CAST, CBL, CBLB, CDC20, CDK5RAP3, CDKN1C, CDKN2D, CEACAM1, CEBPA, CISH, CPEB2, CPEB4, CSK, CST7, CTDSP2, CTDSPL, DICER1, DMTN, DNAJB2, DNAJB6, DNAJC10, DNMT1, DNMT3B, DUS2, DUSP1, DUSP22, DUSP3, EIF2AK1, EIF3E, EIF4E, FABP4, FAM129A, FAM212A, FAM212B, FBXO7, FYN, G6PD, GADD45A, GAS6, GFRA2, GIPC1, GLG1, GNAQ, GP1BA, GPD1L, GPX1, GSTP1…
GO:0043086	negative regulation of catalytic activity	GO_BiologicalProcess-GOA_10.07.2017_00h00	3e-05	0.049	[4]	Group27	12.2492	116	None Specific Cluster	[ANXA3, ARRB1, BEX3, CASP3, CBL, CBLB, CDC20, CEACAM1, CISH, CNST, CPEB2, CST7, DNAJB6, DUSP3, F11R, FAM212A, FAM212B, FBXO7, GADD45A, GAS6, GNAQ, GP1BA, HSPB1, IGF1R, ILK, LEF1, LEPR, LXN, MAP4K5, MICAL1, MMP9, NLRC4, NOTCH1, PPARG, PPP1R12A, PPP1R14A, PPP1R14C, PPP2R5A, PRKCA, PROS1, PTPN1, PTTG1, PTTG3P, RB1, ROCK2, RPS6KA1, RPS6KA3, SERPINE1, SERPINE2, SH3BP5L, SNCA, SOCS2, SORL1, SORT1, SPOC…	[ARRB1, ATP2B4, ATPIF1, BST2, CAST, CDK5RAP3, CDKN1C, CDKN2D, CEBPA, CHCHD10, CSK, DUS2, DUSP1, DUSP22, FABP4, FAM212A, GNAI2, GPX1, GSTP1, HP, HSPB1, IFI16, IGBP1, IQGAP2, IRS2, KLF4, LRRK2, MIDN, MRPL23, NCKAP1L, NPRL2, OXA1L, P2RY13, PARK7, PPM1F, PPP2R5A, PRDX3, PRDX5, PSMB10, PSMB3, PSMB8, PSME1, PSME2, QARS, RGS2, RPL11, RPL17, RPL23, RPS27A, RPS6KA1, SOCS2, SORL1, SORT1, SPINT2, SPRY1, STK…	55.1673	50.9236	[ANXA3, ARRB1, ATP2B4, ATPIF1, BEX3, BST2, CASP3, CAST, CBL, CBLB, CDC20, CDK5RAP3, CDKN1C, CDKN2D, CEACAM1, CEBPA, CHCHD10, CISH, CNST, CPEB2, CSK, CST7, DNAJB6, DUS2, DUSP1, DUSP22, DUSP3, F11R, FABP4, FAM212A, FAM212B, FBXO7, GADD45A, GAS6, GNAI2, GNAQ, GP1BA, GPX1, GSTP1, HP, HSPB1, IFI16, IGBP1, IGF1R, ILK, IQGAP2, IRS2, KLF4, LEF1, LEPR, LRRK2, LXN, MAP4K5, MICAL1, MIDN, MMP9, MRPL23, NCKAP…
GO:0051248	negative regulation of protein metabolic process	GO_BiologicalProcess-GOA_10.07.2017_00h00	1.7e-07	0.0003	[4, 5, 6]	Group18	12.6541	154	None Specific Cluster	[ARRB1, BAG6, BANK1, BEX3, CAPN3, CASP3, CBL, CBLB, CDC20, CEACAM1, CISH, CPEB2, CPEB4, CST7, CTDSP2, CTDSPL, DICER1, DMTN, DNAJB2, DNAJB6, DNMT3B, DUSP3, EIF2AK1, EIF4E, FAM129A, FAM212A, FAM212B, FBXO7, G6PD, GADD45A, GAS6, GIPC1, GNAQ, GP1BA, HSPA1A, HSPA1B, HSPB1, IGF1R, IGF2BP2, IGF2BP3, ILK, ITGB3, ITM2A, KDM3A, LEF1, LXN, MICAL1, MMP9, MYC, MYCN, NCK2, NDRG2, NLRC4, OGT, PLPP3, POLR2A, PPA…	[APEX1, ARRB1, ATP2B4, ATRAID, BST2, CAST, CDK5RAP3, CDKN1C, CDKN2D, CEBPA, CSK, CTDSP2, DNAJC10, DNMT1, DUS2, DUSP1, DUSP22, EIF2AK1, EIF3E, FABP4, FAM212A, FYN, GFRA2, GLG1, GPD1L, GPX1, GSTP1, HMG20B, HSPB1, IFI16, IGBP1, INPP5D, ITM2B, KLF4, LRRK2, MRPL23, MYADM, NCKAP1L, NUP214, NUP85, PARK7, PIN1, POLR2F, POLR2G, PPM1F, PRDX3, PRDX5, PSMB10, PSMB3, PSMB8, PSME1, PSME2, QARS, RARA, RGS2, RPL…	55.2215	49.4425	[APEX1, ARRB1, ATP2B4, ATRAID, BAG6, BANK1, BEX3, BST2, CAPN3, CASP3, CAST, CBL, CBLB, CDC20, CDK5RAP3, CDKN1C, CDKN2D, CEACAM1, CEBPA, CISH, CPEB2, CPEB4, CSK, CST7, CTDSP2, CTDSPL, DICER1, DMTN, DNAJB2, DNAJB6, DNAJC10, DNMT1, DNMT3B, DUS2, DUSP1, DUSP22, DUSP3, EIF2AK1, EIF3E, EIF4E, FABP4, FAM129A, FAM212A, FAM212B, FBXO7, FYN, G6PD, GADD45A, GAS6, GFRA2, GIPC1, GLG1, GNAQ, GP1BA, GPD1L, GPX1…
GO:0051248	negative regulation of protein metabolic process	GO_BiologicalProcess-GOA_10.07.2017_00h00	1.7e-07	0.0003	[4, 5, 6]	Group27	12.6541	154	None Specific Cluster	[ARRB1, BAG6, BANK1, BEX3, CAPN3, CASP3, CBL, CBLB, CDC20, CEACAM1, CISH, CPEB2, CPEB4, CST7, CTDSP2, CTDSPL, DICER1, DMTN, DNAJB2, DNAJB6, DNMT3B, DUSP3, EIF2AK1, EIF4E, FAM129A, FAM212A, FAM212B, FBXO7, G6PD, GADD45A, GAS6, GIPC1, GNAQ, GP1BA, HSPA1A, HSPA1B, HSPB1, IGF1R, IGF2BP2, IGF2BP3, ILK, ITGB3, ITM2A, KDM3A, LEF1, LXN, MICAL1, MMP9, MYC, MYCN, NCK2, NDRG2, NLRC4, OGT, PLPP3, POLR2A, PPA…	[APEX1, ARRB1, ATP2B4, ATRAID, BST2, CAST, CDK5RAP3, CDKN1C, CDKN2D, CEBPA, CSK, CTDSP2, DNAJC10, DNMT1, DUS2, DUSP1, DUSP22, EIF2AK1, EIF3E, FABP4, FAM212A, FYN, GFRA2, GLG1, GPD1L, GPX1, GSTP1, HMG20B, HSPB1, IFI16, IGBP1, INPP5D, ITM2B, KLF4, LRRK2, MRPL23, MYADM, NCKAP1L, NUP214, NUP85, PARK7, PIN1, POLR2F, POLR2G, PPM1F, PRDX3, PRDX5, PSMB10, PSMB3, PSMB8, PSME1, PSME2, QARS, RARA, RGS2, RPL…	55.2215	49.4425	[APEX1, ARRB1, ATP2B4, ATRAID, BAG6, BANK1, BEX3, BST2, CAPN3, CASP3, CAST, CBL, CBLB, CDC20, CDK5RAP3, CDKN1C, CDKN2D, CEACAM1, CEBPA, CISH, CPEB2, CPEB4, CSK, CST7, CTDSP2, CTDSPL, DICER1, DMTN, DNAJB2, DNAJB6, DNAJC10, DNMT1, DNMT3B, DUS2, DUSP1, DUSP22, DUSP3, EIF2AK1, EIF3E, EIF4E, FABP4, FAM129A, FAM212A, FAM212B, FBXO7, FYN, G6PD, GADD45A, GAS6, GFRA2, GIPC1, GLG1, GNAQ, GP1BA, GPD1L, GPX1…
GO:0010605	negative regulation of macromolecule metabolic process	GO_BiologicalProcess-GOA_10.07.2017_00h00	1e-08	1.8e-05	[3, 4, 5]	Group18	11.3585	301	None Specific Cluster	[ARID5B, ARRB1, ATXN2, AXIN1, BAG6, BANK1, BARD1, BEX3, BMP6, CAPN3, CASP3, CBL, CBLB, CBX4, CBX6, CDC20, CDK6, CEACAM1, CHD4, CHD8, CISH, CNOT4, CPEB2, CPEB4, CREBRF, CST7, CTBP2, CTDSP2, CTDSPL, CTR9, DAB2, DCP2, DICER1, DMTN, DNAJB2, DNAJB6, DNMT3B, DUSP3, EIF2AK1, EIF4E, FAM129A, FAM212A, FAM212B, FBXO7, FHL2, FOXO3, G6PD, GADD45A, GAS6, GATA1, GATA2, GFI1B, GIPC1, GNAQ, GP1BA, GRB10, GSPT1, …	[APEX1, ARRB1, ATP2B4, ATRAID, BST2, CAST, CBX4, CBX6, CCND3, CDK5RAP3, CDKN1C, CDKN2D, CEBPA, CEBPD, CSK, CTDSP2, DNAJC10, DNMT1, DPEP2, DPY30, DUS2, DUSP1, DUSP22, EAPP, EGR1, EIF2AK1, EIF3E, ERP29, FABP4, FAM212A, FAU, FOXN3, FYN, GFRA2, GLG1, GPD1L, GPX1, GSTP1, H2AFJ, H2AFZ, HBZ, HDAC1, HENMT1, HIST1H1C, HIST1H2AC, HMG20B, HMGB2, HSBP1, HSPB1, IFI16, IGBP1, IKZF1, INPP5D, INPPL1, IRF8, ITM2B…	47.081	57.2874	[APEX1, ARID5B, ARRB1, ATP2B4, ATRAID, ATXN2, AXIN1, BAG6, BANK1, BARD1, BEX3, BMP6, BST2, CAPN3, CASP3, CAST, CBL, CBLB, CBX4, CBX6, CCND3, CDC20, CDK5RAP3, CDK6, CDKN1C, CDKN2D, CEACAM1, CEBPA, CEBPD, CHD4, CHD8, CISH, CNOT4, CPEB2, CPEB4, CREBRF, CSK, CST7, CTBP2, CTDSP2, CTDSPL, CTR9, DAB2, DCP2, DICER1, DMTN, DNAJB2, DNAJB6, DNAJC10, DNMT1, DNMT3B, DPEP2, DPY30, DUS2, DUSP1, DUSP22, DUSP3, E…
GO:0010605	negative regulation of macromolecule metabolic process	GO_BiologicalProcess-GOA_10.07.2017_00h00	1e-08	1.8e-05	[3, 4, 5]	Group21	11.3585	301	None Specific Cluster	[ARID5B, ARRB1, ATXN2, AXIN1, BAG6, BANK1, BARD1, BEX3, BMP6, CAPN3, CASP3, CBL, CBLB, CBX4, CBX6, CDC20, CDK6, CEACAM1, CHD4, CHD8, CISH, CNOT4, CPEB2, CPEB4, CREBRF, CST7, CTBP2, CTDSP2, CTDSPL, CTR9, DAB2, DCP2, DICER1, DMTN, DNAJB2, DNAJB6, DNMT3B, DUSP3, EIF2AK1, EIF4E, FAM129A, FAM212A, FAM212B, FBXO7, FHL2, FOXO3, G6PD, GADD45A, GAS6, GATA1, GATA2, GFI1B, GIPC1, GNAQ, GP1BA, GRB10, GSPT1, …	[APEX1, ARRB1, ATP2B4, ATRAID, BST2, CAST, CBX4, CBX6, CCND3, CDK5RAP3, CDKN1C, CDKN2D, CEBPA, CEBPD, CSK, CTDSP2, DNAJC10, DNMT1, DPEP2, DPY30, DUS2, DUSP1, DUSP22, EAPP, EGR1, EIF2AK1, EIF3E, ERP29, FABP4, FAM212A, FAU, FOXN3, FYN, GFRA2, GLG1, GPD1L, GPX1, GSTP1, H2AFJ, H2AFZ, HBZ, HDAC1, HENMT1, HIST1H1C, HIST1H2AC, HMG20B, HMGB2, HSBP1, HSPB1, IFI16, IGBP1, IKZF1, INPP5D, INPPL1, IRF8, ITM2B…	47.081	57.2874	[APEX1, ARID5B, ARRB1, ATP2B4, ATRAID, ATXN2, AXIN1, BAG6, BANK1, BARD1, BEX3, BMP6, BST2, CAPN3, CASP3, CAST, CBL, CBLB, CBX4, CBX6, CCND3, CDC20, CDK5RAP3, CDK6, CDKN1C, CDKN2D, CEACAM1, CEBPA, CEBPD, CHD4, CHD8, CISH, CNOT4, CPEB2, CPEB4, CREBRF, CSK, CST7, CTBP2, CTDSP2, CTDSPL, CTR9, DAB2, DCP2, DICER1, DMTN, DNAJB2, DNAJB6, DNAJC10, DNMT1, DNMT3B, DPEP2, DPY30, DUS2, DUSP1, DUSP22, DUSP3, E…
GO:0010605	negative regulation of macromolecule metabolic process	GO_BiologicalProcess-GOA_10.07.2017_00h00	1e-08	1.8e-05	[3, 4, 5]	Group27	11.3585	301	None Specific Cluster	[ARID5B, ARRB1, ATXN2, AXIN1, BAG6, BANK1, BARD1, BEX3, BMP6, CAPN3, CASP3, CBL, CBLB, CBX4, CBX6, CDC20, CDK6, CEACAM1, CHD4, CHD8, CISH, CNOT4, CPEB2, CPEB4, CREBRF, CST7, CTBP2, CTDSP2, CTDSPL, CTR9, DAB2, DCP2, DICER1, DMTN, DNAJB2, DNAJB6, DNMT3B, DUSP3, EIF2AK1, EIF4E, FAM129A, FAM212A, FAM212B, FBXO7, FHL2, FOXO3, G6PD, GADD45A, GAS6, GATA1, GATA2, GFI1B, GIPC1, GNAQ, GP1BA, GRB10, GSPT1, …	[APEX1, ARRB1, ATP2B4, ATRAID, BST2, CAST, CBX4, CBX6, CCND3, CDK5RAP3, CDKN1C, CDKN2D, CEBPA, CEBPD, CSK, CTDSP2, DNAJC10, DNMT1, DPEP2, DPY30, DUS2, DUSP1, DUSP22, EAPP, EGR1, EIF2AK1, EIF3E, ERP29, FABP4, FAM212A, FAU, FOXN3, FYN, GFRA2, GLG1, GPD1L, GPX1, GSTP1, H2AFJ, H2AFZ, HBZ, HDAC1, HENMT1, HIST1H1C, HIST1H2AC, HMG20B, HMGB2, HSBP1, HSPB1, IFI16, IGBP1, IKZF1, INPP5D, INPPL1, IRF8, ITM2B…	47.081	57.2874	[APEX1, ARID5B, ARRB1, ATP2B4, ATRAID, ATXN2, AXIN1, BAG6, BANK1, BARD1, BEX3, BMP6, BST2, CAPN3, CASP3, CAST, CBL, CBLB, CBX4, CBX6, CCND3, CDC20, CDK5RAP3, CDK6, CDKN1C, CDKN2D, CEACAM1, CEBPA, CEBPD, CHD4, CHD8, CISH, CNOT4, CPEB2, CPEB4, CREBRF, CSK, CST7, CTBP2, CTDSP2, CTDSPL, CTR9, DAB2, DCP2, DICER1, DMTN, DNAJB2, DNAJB6, DNAJC10, DNMT1, DNMT3B, DPEP2, DPY30, DUS2, DUSP1, DUSP22, DUSP3, E…
GO:0006412	translation	GO_BiologicalProcess-GOA_10.07.2017_00h00	6.6e-11	1.1e-07	[5, 6, 7]	Group21	15.651	113	Specific for Cluster #2	[ATXN2, BANK1, CCL5, CPEB2, CPEB4, DICER1, EIF2AK1, EIF4E, EIF4G2, FAM129A, FOXO3, GSPT1, HSPB1, IGF2BP2, IGF2BP3, LARP4, MKNK1, MYC, MYCN, NCK2, PELO, POLR2A, PTAFR, RPS6KA1, RPS6KA3, SLA2, TYMS]	[APEH, CARS2, EIF2AK1, EIF3E, EIF3F, EIF3FP2, EIF3G, EIF3K, EIF4E3, ELOB, FAU, HSPB1, IARS2, MAPK3, MIF4GD, MKNK2, MRPL23, MRPL33, MRPL34, MRPL41, MRPL51, MRPL54, MRPS21, MRPS6, MTIF3, NACA, NOA1, NUP214, NUP85, POLR2F, POLR2G, QARS, RARA, RGS2, RPL11, RPL12, RPL13A, RPL17, RPL18, RPL18A, RPL19, RPL21, RPL23, RPL26, RPL27, RPL27A, RPL30, RPL31, RPL32, RPL35, RPL35A, RPL36, RPL37A, RPL38, RPL39, R…	23.7621	78.3269	[APEH, ATXN2, BANK1, CARS2, CCL5, CPEB2, CPEB4, DICER1, EIF2AK1, EIF3E, EIF3F, EIF3FP2, EIF3G, EIF3K, EIF4E, EIF4E3, EIF4G2, ELOB, FAM129A, FAU, FOXO3, GSPT1, HSPB1, IARS2, IGF2BP2, IGF2BP3, LARP4, MAPK3, MIF4GD, MKNK1, MKNK2, MRPL23, MRPL33, MRPL34, MRPL41, MRPL51, MRPL54, MRPS21, MRPS6, MTIF3, MYC, MYCN, NACA, NCK2, NOA1, NUP214, NUP85, PELO, POLR2A, POLR2F, POLR2G, PTAFR, QARS, RARA, RGS2, RPL…
GO:0006412	translation	GO_BiologicalProcess-GOA_10.07.2017_00h00	6.6e-11	1.1e-07	[5, 6, 7]	Group26	15.651	113	Specific for Cluster #2	[ATXN2, BANK1, CCL5, CPEB2, CPEB4, DICER1, EIF2AK1, EIF4E, EIF4G2, FAM129A, FOXO3, GSPT1, HSPB1, IGF2BP2, IGF2BP3, LARP4, MKNK1, MYC, MYCN, NCK2, PELO, POLR2A, PTAFR, RPS6KA1, RPS6KA3, SLA2, TYMS]	[APEH, CARS2, EIF2AK1, EIF3E, EIF3F, EIF3FP2, EIF3G, EIF3K, EIF4E3, ELOB, FAU, HSPB1, IARS2, MAPK3, MIF4GD, MKNK2, MRPL23, MRPL33, MRPL34, MRPL41, MRPL51, MRPL54, MRPS21, MRPS6, MTIF3, NACA, NOA1, NUP214, NUP85, POLR2F, POLR2G, QARS, RARA, RGS2, RPL11, RPL12, RPL13A, RPL17, RPL18, RPL18A, RPL19, RPL21, RPL23, RPL26, RPL27, RPL27A, RPL30, RPL31, RPL32, RPL35, RPL35A, RPL36, RPL37A, RPL38, RPL39, R…	23.7621	78.3269	[APEH, ATXN2, BANK1, CARS2, CCL5, CPEB2, CPEB4, DICER1, EIF2AK1, EIF3E, EIF3F, EIF3FP2, EIF3G, EIF3K, EIF4E, EIF4E3, EIF4G2, ELOB, FAM129A, FAU, FOXO3, GSPT1, HSPB1, IARS2, IGF2BP2, IGF2BP3, LARP4, MAPK3, MIF4GD, MKNK1, MKNK2, MRPL23, MRPL33, MRPL34, MRPL41, MRPL51, MRPL54, MRPS21, MRPS6, MTIF3, MYC, MYCN, NACA, NCK2, NOA1, NUP214, NUP85, PELO, POLR2A, POLR2F, POLR2G, PTAFR, QARS, RARA, RGS2, RPL…
GO:0043043	peptide biosynthetic process	GO_BiologicalProcess-GOA_10.07.2017_00h00	6.6e-11	1.1e-07	[5, 6]	Group21	15.4967	117	Specific for Cluster #2	[ATXN2, BANK1, CCL5, CPEB2, CPEB4, DICER1, EIF2AK1, EIF4E, EIF4G2, FAM129A, FOXO3, GCLM, GSPT1, HSPB1, IGF2BP2, IGF2BP3, LARP4, MKNK1, MYC, MYCN, NCK2, OPLAH, PELO, POLR2A, PTAFR, RPS6KA1, RPS6KA3, SLA2, TYMS]	[APEH, CARS2, EIF2AK1, EIF3E, EIF3F, EIF3FP2, EIF3G, EIF3K, EIF4E3, ELOB, FAU, HAGH, HSPB1, IARS2, MAPK3, MGST2, MIF4GD, MKNK2, MRPL23, MRPL33, MRPL34, MRPL41, MRPL51, MRPL54, MRPS21, MRPS6, MTIF3, NACA, NOA1, NUP214, NUP85, POLR2F, POLR2G, QARS, RARA, RGS2, RPL11, RPL12, RPL13A, RPL17, RPL18, RPL18A, RPL19, RPL21, RPL23, RPL26, RPL27, RPL27A, RPL30, RPL31, RPL32, RPL35, RPL35A, RPL36, RPL37A, RP…	24.6552	77.3665	[APEH, ATXN2, BANK1, CARS2, CCL5, CPEB2, CPEB4, DICER1, EIF2AK1, EIF3E, EIF3F, EIF3FP2, EIF3G, EIF3K, EIF4E, EIF4E3, EIF4G2, ELOB, FAM129A, FAU, FOXO3, GCLM, GSPT1, HAGH, HSPB1, IARS2, IGF2BP2, IGF2BP3, LARP4, MAPK3, MGST2, MIF4GD, MKNK1, MKNK2, MRPL23, MRPL33, MRPL34, MRPL41, MRPL51, MRPL54, MRPS21, MRPS6, MTIF3, MYC, MYCN, NACA, NCK2, NOA1, NUP214, NUP85, OPLAH, PELO, POLR2A, POLR2F, POLR2G, PT…
GO:0043043	peptide biosynthetic process	GO_BiologicalProcess-GOA_10.07.2017_00h00	6.6e-11	1.1e-07	[5, 6]	Group26	15.4967	117	Specific for Cluster #2	[ATXN2, BANK1, CCL5, CPEB2, CPEB4, DICER1, EIF2AK1, EIF4E, EIF4G2, FAM129A, FOXO3, GCLM, GSPT1, HSPB1, IGF2BP2, IGF2BP3, LARP4, MKNK1, MYC, MYCN, NCK2, OPLAH, PELO, POLR2A, PTAFR, RPS6KA1, RPS6KA3, SLA2, TYMS]	[APEH, CARS2, EIF2AK1, EIF3E, EIF3F, EIF3FP2, EIF3G, EIF3K, EIF4E3, ELOB, FAU, HAGH, HSPB1, IARS2, MAPK3, MGST2, MIF4GD, MKNK2, MRPL23, MRPL33, MRPL34, MRPL41, MRPL51, MRPL54, MRPS21, MRPS6, MTIF3, NACA, NOA1, NUP214, NUP85, POLR2F, POLR2G, QARS, RARA, RGS2, RPL11, RPL12, RPL13A, RPL17, RPL18, RPL18A, RPL19, RPL21, RPL23, RPL26, RPL27, RPL27A, RPL30, RPL31, RPL32, RPL35, RPL35A, RPL36, RPL37A, RP…	24.6552	77.3665	[APEH, ATXN2, BANK1, CARS2, CCL5, CPEB2, CPEB4, DICER1, EIF2AK1, EIF3E, EIF3F, EIF3FP2, EIF3G, EIF3K, EIF4E, EIF4E3, EIF4G2, ELOB, FAM129A, FAU, FOXO3, GCLM, GSPT1, HAGH, HSPB1, IARS2, IGF2BP2, IGF2BP3, LARP4, MAPK3, MGST2, MIF4GD, MKNK1, MKNK2, MRPL23, MRPL33, MRPL34, MRPL41, MRPL51, MRPL54, MRPS21, MRPS6, MTIF3, MYC, MYCN, NACA, NCK2, NOA1, NUP214, NUP85, OPLAH, PELO, POLR2A, POLR2F, POLR2G, PT…
GO:0043604	amide biosynthetic process	GO_BiologicalProcess-GOA_10.07.2017_00h00	1.1e-10	1.9e-07	[5]	Group21	15	126	Specific for Cluster #2	[ARG1, ARG2, ATXN2, BANK1, CCL5, CPEB2, CPEB4, DICER1, EIF2AK1, EIF4E, EIF4G2, FAM129A, FOXO3, GCLM, GSPT1, HSPB1, IGF2BP2, IGF2BP3, LARP4, MKNK1, MYC, MYCN, NCK2, OPLAH, P2RX1, PELO, POLR2A, PTAFR, RPS6KA1, RPS6KA3, SLA2, TNFRSF1A, TYMS, UGCG]	[APEH, CARS2, CEBPA, CERS6, EIF2AK1, EIF3E, EIF3F, EIF3FP2, EIF3G, EIF3K, EIF4E3, ELOB, FAU, HAGH, HSPB1, IARS2, MAPK3, MGST2, MIF4GD, MKNK2, MRPL23, MRPL33, MRPL34, MRPL41, MRPL51, MRPL54, MRPS21, MRPS6, MTIF3, NACA, NOA1, NUP214, NUP85, ORMDL1, POLR2F, POLR2G, QARS, RARA, RGS2, RPL11, RPL12, RPL13A, RPL17, RPL18, RPL18A, RPL19, RPL21, RPL23, RPL26, RPL27, RPL27A, RPL30, RPL31, RPL32, RPL35, RPL…	26.8535	75.0318	[APEH, ARG1, ARG2, ATXN2, BANK1, CARS2, CCL5, CEBPA, CERS6, CPEB2, CPEB4, DICER1, EIF2AK1, EIF3E, EIF3F, EIF3FP2, EIF3G, EIF3K, EIF4E, EIF4E3, EIF4G2, ELOB, FAM129A, FAU, FOXO3, GCLM, GSPT1, HAGH, HSPB1, IARS2, IGF2BP2, IGF2BP3, LARP4, MAPK3, MGST2, MIF4GD, MKNK1, MKNK2, MRPL23, MRPL33, MRPL34, MRPL41, MRPL51, MRPL54, MRPS21, MRPS6, MTIF3, MYC, MYCN, NACA, NCK2, NOA1, NUP214, NUP85, OPLAH, ORMDL1…
GO:0043604	amide biosynthetic process	GO_BiologicalProcess-GOA_10.07.2017_00h00	1.1e-10	1.9e-07	[5]	Group26	15	126	Specific for Cluster #2	[ARG1, ARG2, ATXN2, BANK1, CCL5, CPEB2, CPEB4, DICER1, EIF2AK1, EIF4E, EIF4G2, FAM129A, FOXO3, GCLM, GSPT1, HSPB1, IGF2BP2, IGF2BP3, LARP4, MKNK1, MYC, MYCN, NCK2, OPLAH, P2RX1, PELO, POLR2A, PTAFR, RPS6KA1, RPS6KA3, SLA2, TNFRSF1A, TYMS, UGCG]	[APEH, CARS2, CEBPA, CERS6, EIF2AK1, EIF3E, EIF3F, EIF3FP2, EIF3G, EIF3K, EIF4E3, ELOB, FAU, HAGH, HSPB1, IARS2, MAPK3, MGST2, MIF4GD, MKNK2, MRPL23, MRPL33, MRPL34, MRPL41, MRPL51, MRPL54, MRPS21, MRPS6, MTIF3, NACA, NOA1, NUP214, NUP85, ORMDL1, POLR2F, POLR2G, QARS, RARA, RGS2, RPL11, RPL12, RPL13A, RPL17, RPL18, RPL18A, RPL19, RPL21, RPL23, RPL26, RPL27, RPL27A, RPL30, RPL31, RPL32, RPL35, RPL…	26.8535	75.0318	[APEH, ARG1, ARG2, ATXN2, BANK1, CARS2, CCL5, CEBPA, CERS6, CPEB2, CPEB4, DICER1, EIF2AK1, EIF3E, EIF3F, EIF3FP2, EIF3G, EIF3K, EIF4E, EIF4E3, EIF4G2, ELOB, FAM129A, FAU, FOXO3, GCLM, GSPT1, HAGH, HSPB1, IARS2, IGF2BP2, IGF2BP3, LARP4, MAPK3, MGST2, MIF4GD, MKNK1, MKNK2, MRPL23, MRPL33, MRPL34, MRPL41, MRPL51, MRPL54, MRPS21, MRPS6, MTIF3, MYC, MYCN, NACA, NCK2, NOA1, NUP214, NUP85, OPLAH, ORMDL1…
GO:0006518	peptide metabolic process	GO_BiologicalProcess-GOA_10.07.2017_00h00	6.4e-12	1.1e-08	[4, 5]	Group21	15.082	138	Specific for Cluster #2	[ATXN2, BANK1, CCL5, CPA3, CPEB2, CPEB4, CTNS, DICER1, EIF2AK1, EIF4E, EIF4G2, FAM129A, FOXO3, G6PD, GAS6, GCLM, GSPT1, HSPB1, IGF2BP2, IGF2BP3, LARP4, MKNK1, MME, MYC, MYCN, NAT8B, NCK2, OPLAH, PELO, POLR2A, PROS1, PTAFR, RPS6KA1, RPS6KA3, SLA2, SNCA, SORL1, TYMS, XPNPEP1]	[APEH, APEX1, CARS2, EIF2AK1, EIF3E, EIF3F, EIF3FP2, EIF3G, EIF3K, EIF4E3, ELOB, ERAP2, FAU, GPX1, GSTK1, GSTP1, HAGH, HSPB1, IARS2, IDH1, LTA4H, MAPK3, MGST2, MIF4GD, MKNK2, MRPL23, MRPL33, MRPL34, MRPL41, MRPL51, MRPL54, MRPS21, MRPS6, MTIF3, MYCBP2, NACA, NOA1, NUP214, NUP85, PARK7, POLR2F, POLR2G, QARS, RARA, RGS2, RNPEP, RPL11, RPL12, RPL13A, RPL17, RPL18, RPL18A, RPL19, RPL21, RPL23, RPL26,…	28.0582	74.8219	[APEH, APEX1, ATXN2, BANK1, CARS2, CCL5, CPA3, CPEB2, CPEB4, CTNS, DICER1, EIF2AK1, EIF3E, EIF3F, EIF3FP2, EIF3G, EIF3K, EIF4E, EIF4E3, EIF4G2, ELOB, ERAP2, FAM129A, FAU, FOXO3, G6PD, GAS6, GCLM, GPX1, GSPT1, GSTK1, GSTP1, HAGH, HSPB1, IARS2, IDH1, IGF2BP2, IGF2BP3, LARP4, LTA4H, MAPK3, MGST2, MIF4GD, MKNK1, MKNK2, MME, MRPL23, MRPL33, MRPL34, MRPL41, MRPL51, MRPL54, MRPS21, MRPS6, MTIF3, MYC, MY…
GO:0006518	peptide metabolic process	GO_BiologicalProcess-GOA_10.07.2017_00h00	6.4e-12	1.1e-08	[4, 5]	Group26	15.082	138	Specific for Cluster #2	[ATXN2, BANK1, CCL5, CPA3, CPEB2, CPEB4, CTNS, DICER1, EIF2AK1, EIF4E, EIF4G2, FAM129A, FOXO3, G6PD, GAS6, GCLM, GSPT1, HSPB1, IGF2BP2, IGF2BP3, LARP4, MKNK1, MME, MYC, MYCN, NAT8B, NCK2, OPLAH, PELO, POLR2A, PROS1, PTAFR, RPS6KA1, RPS6KA3, SLA2, SNCA, SORL1, TYMS, XPNPEP1]	[APEH, APEX1, CARS2, EIF2AK1, EIF3E, EIF3F, EIF3FP2, EIF3G, EIF3K, EIF4E3, ELOB, ERAP2, FAU, GPX1, GSTK1, GSTP1, HAGH, HSPB1, IARS2, IDH1, LTA4H, MAPK3, MGST2, MIF4GD, MKNK2, MRPL23, MRPL33, MRPL34, MRPL41, MRPL51, MRPL54, MRPS21, MRPS6, MTIF3, MYCBP2, NACA, NOA1, NUP214, NUP85, PARK7, POLR2F, POLR2G, QARS, RARA, RGS2, RNPEP, RPL11, RPL12, RPL13A, RPL17, RPL18, RPL18A, RPL19, RPL21, RPL23, RPL26,…	28.0582	74.8219	[APEH, APEX1, ATXN2, BANK1, CARS2, CCL5, CPA3, CPEB2, CPEB4, CTNS, DICER1, EIF2AK1, EIF3E, EIF3F, EIF3FP2, EIF3G, EIF3K, EIF4E, EIF4E3, EIF4G2, ELOB, ERAP2, FAM129A, FAU, FOXO3, G6PD, GAS6, GCLM, GPX1, GSPT1, GSTK1, GSTP1, HAGH, HSPB1, IARS2, IDH1, IGF2BP2, IGF2BP3, LARP4, LTA4H, MAPK3, MGST2, MIF4GD, MKNK1, MKNK2, MME, MRPL23, MRPL33, MRPL34, MRPL41, MRPL51, MRPL54, MRPS21, MRPS6, MTIF3, MYC, MY…
GO:0043603	cellular amide metabolic process	GO_BiologicalProcess-GOA_10.07.2017_00h00	2e-11	3.7e-08	[4]	Group26	14.2726	156	Specific for Cluster #2	[ACER3, ARG1, ARG2, ATXN2, BANK1, BPGM, CCL5, CEL, CPA3, CPEB2, CPEB4, CTNS, DICER1, EIF2AK1, EIF4E, EIF4G2, FAM129A, FOXO3, G6PD, GAS6, GCLM, GSPT1, H19, HSPB1, IGF2BP2, IGF2BP3, LARP4, MKNK1, MME, MTHFR, MYC, MYCN, NAT8B, NCK2, OPLAH, P2RX1, PELO, POLR2A, PROS1, PTAFR, RPS6KA1, RPS6KA3, SLA2, SNCA, SORL1, TNFRSF1A, TYMS, UGCG, XPNPEP1]	[APEH, APEX1, CARS2, CEBPA, CERS6, EIF2AK1, EIF3E, EIF3F, EIF3FP2, EIF3G, EIF3K, EIF4E3, ELOB, ERAP2, FAU, GPX1, GSTK1, GSTP1, HAGH, HAL, HSPB1, IARS2, IDH1, LTA4H, MAPK3, MCCC1, MGST2, MIF4GD, MKNK2, MRPL23, MRPL33, MRPL34, MRPL41, MRPL51, MRPL54, MRPS21, MRPS6, MTIF3, MYCBP2, NACA, NOA1, NUP214, NUP85, ORMDL1, PARK7, PCCB, POLR2F, POLR2G, QARS, RARA, RGS2, RNPEP, RPL11, RPL12, RPL13A, RPL17, RP…	31.2152	71.3491	[ACER3, APEH, APEX1, ARG1, ARG2, ATXN2, BANK1, BPGM, CARS2, CCL5, CEBPA, CEL, CERS6, CPA3, CPEB2, CPEB4, CTNS, DICER1, EIF2AK1, EIF3E, EIF3F, EIF3FP2, EIF3G, EIF3K, EIF4E, EIF4E3, EIF4G2, ELOB, ERAP2, FAM129A, FAU, FOXO3, G6PD, GAS6, GCLM, GPX1, GSPT1, GSTK1, GSTP1, H19, HAGH, HAL, HSPB1, IARS2, IDH1, IGF2BP2, IGF2BP3, LARP4, LTA4H, MAPK3, MCCC1, MGST2, MIF4GD, MKNK1, MKNK2, MME, MRPL23, MRPL33, …
GO:0071559	response to transforming growth factor beta	GO_BiologicalProcess-GOA_10.07.2017_00h00	2.2e-05	0.037	[3, 5]	Group03	16.8831	39	Specific for Cluster #1	[ARG1, BAMBI, CBL, CFLAR, CRK, DAB2, F11R, GIPC1, HIPK2, HSPA1A, ITGB5, LIMS1, MAP3K7, NLK, PPARGC1A, PPM1A, PTK2, SRC, TGFB1I1, TGFBR2, TWSG1, VASN, YES1, ZNF451, ZYX]	[APAF1, ARHGEF18, CDKN1C, DUSP22, FAM89B, FBN2, FYN, GLG1, LRG1, NEDD8, PIN1, RPS27A, TGFBR2, ZFHX3, ZFP36L2]	63.6626	38.1976	[APAF1, ARG1, ARHGEF18, BAMBI, CBL, CDKN1C, CFLAR, CRK, DAB2, DUSP22, F11R, FAM89B, FBN2, FYN, GIPC1, GLG1, HIPK2, HSPA1A, ITGB5, LIMS1, LRG1, MAP3K7, NEDD8, NLK, PIN1, PPARGC1A, PPM1A, PTK2, RPS27A, SRC, TGFB1I1, TGFBR2, TWSG1, VASN, YES1, ZFHX3, ZFP36L2, ZNF451, ZYX]
GO:0016032	viral process	GO_BiologicalProcess-GOA_10.07.2017_00h00	2.5e-13	4.5e-10	[4]	Group26	16.0194	132	Specific for Cluster #2	[BCL2L1, CCL5, CCNA2, CD81, CFLAR, CLEC5A, CTBP2, DDB1, EIF4E, F11R, FADD, GAS6, GSN, HIPK2, HSPA1A, HSPA1B, IL6ST, ITGB1, ITGB3, ITGB5, LEF1, NCKAP1, NMT2, NOTCH1, POLR2A, RB1, RNGTT, ROCK2, SRC, SRPK1, STOM, TLN1, TNFRSF1A, TNPO1, TP53BP1, TRIM10, TRIM13, TRIM25, TYMS, VPS37B, VPS4B, WASF2, ZYX]	[AP2S1, ATG16L2, BNIP3L, BST2, C14orf166, CAMLG, CEBPA, EIF3F, EIF3G, FAM111A, FAU, FYN, HDAC1, IFI16, IFITM1, IFITM2, IFITM3, LMBRD1, MAPK3, MRPL23, NACA, NUCKS1, NUP214, NUP85, POLR2F, POLR2G, PSMB10, PSMB3, PSMB8, RBX1, RPL11, RPL12, RPL13A, RPL17, RPL18, RPL18A, RPL19, RPL21, RPL23, RPL26, RPL27, RPL27A, RPL30, RPL31, RPL32, RPL35, RPL35A, RPL36, RPL37A, RPL38, RPL39, RPL41, RPLP1, RPLP2, RPS…	32.5255	68.0766	[AP2S1, ATG16L2, BCL2L1, BNIP3L, BST2, C14orf166, CAMLG, CCL5, CCNA2, CD81, CEBPA, CFLAR, CLEC5A, CTBP2, DDB1, EIF3F, EIF3G, EIF4E, F11R, FADD, FAM111A, FAU, FYN, GAS6, GSN, HDAC1, HIPK2, HSPA1A, HSPA1B, IFI16, IFITM1, IFITM2, IFITM3, IL6ST, ITGB1, ITGB3, ITGB5, LEF1, LMBRD1, MAPK3, MRPL23, NACA, NCKAP1, NMT2, NOTCH1, NUCKS1, NUP214, NUP85, POLR2A, POLR2F, POLR2G, PSMB10, PSMB3, PSMB8, RB1, RBX1,…
GO:0044403	symbiosis, encompassing mutualism through parasitism	GO_BiologicalProcess-GOA_10.07.2017_00h00	3.2e-13	5.8e-10	[3]	Group26	15.66	140	Specific for Cluster #2	[BCL2L1, CBL, CCL5, CCNA2, CD81, CFLAR, CHAMP1, CLEC5A, CTBP2, DDB1, EIF4E, F11R, FADD, GAS6, GSN, GUCY1A3, HIPK2, HSPA1A, HSPA1B, IL6ST, ITGB1, ITGB3, ITGB5, LEF1, NCKAP1, NMT2, NOTCH1, PGLYRP1, POLR2A, RB1, RNGTT, ROCK2, SRC, SRPK1, STOM, TCP1, TLN1, TNFRSF1A, TNPO1, TP53BP1, TRIM10, TRIM13, TRIM25, TYMS, VPS37B, VPS4B, WASF2, ZYX]	[AP2S1, ATG16L2, BNIP3L, BST2, C14orf166, CAMLG, CEBPA, EIF3F, EIF3G, FAM111A, FAU, FYN, GPX1, HDAC1, IFI16, IFITM1, IFITM2, IFITM3, IRF8, LMBRD1, MAPK3, MRPL23, NACA, NUCKS1, NUP214, NUP85, PGLYRP1, POLR2F, POLR2G, PSMB10, PSMB3, PSMB8, RBX1, RPL11, RPL12, RPL13A, RPL17, RPL18, RPL18A, RPL19, RPL21, RPL23, RPL26, RPL27, RPL27A, RPL30, RPL31, RPL32, RPL35, RPL35A, RPL36, RPL37A, RPL38, RPL39, RPL…	34.1876	66.9507	[AP2S1, ATG16L2, BCL2L1, BNIP3L, BST2, C14orf166, CAMLG, CBL, CCL5, CCNA2, CD81, CEBPA, CFLAR, CHAMP1, CLEC5A, CTBP2, DDB1, EIF3F, EIF3G, EIF4E, F11R, FADD, FAM111A, FAU, FYN, GAS6, GPX1, GSN, GUCY1A3, HDAC1, HIPK2, HSPA1A, HSPA1B, IFI16, IFITM1, IFITM2, IFITM3, IL6ST, IRF8, ITGB1, ITGB3, ITGB5, LEF1, LMBRD1, MAPK3, MRPL23, NACA, NCKAP1, NMT2, NOTCH1, NUCKS1, NUP214, NUP85, PGLYRP1, POLR2A, POLR2…
GO:0044265	cellular macromolecule catabolic process	GO_BiologicalProcess-GOA_10.07.2017_00h00	4.1e-14	7.5e-11	[4, 5]	Group19	15.3846	156	Specific for Cluster #2	[ARRB1, AXIN1, BAG6, CASP3, CBL, CD81, CDC20, CEL, CHFR, CNOT4, CRBN, CTSW, DAB2, DCP2, DDB1, DICER1, DNAJB2, EGF, EIF4E, FBXO11, FBXO7, GIPC1, GSPT1, HERC2, HSPA1A, HSPA1B, KCTD10, KLHL2, KLHL42, LGMN, MAEA, MGEA5, PELO, PRKCA, PTK2, PTTG1, PTTG1IP, RNF103, RNF24, RNF4, SIAH1, TGFB1I1, TP53BP1, TRIM13, TRIM25, TRIP12, UBE2C, UBE2G2, UBE2H, UHRF1, UPF2, USP10, VPS4B, YOD1]	[AP2S1, APAF1, ARRB1, ATPIF1, ATRAID, BNIP3L, BTBD2, CDK5RAP3, CEBPA, COPS3, CRBN, DNAJC10, EIF3E, FAU, GPX1, H1F0, HMGB2, KLHL42, LRRK2, LSM2, LSM3, LSM4, LSM5, MAN1B1, MRPL23, MYLIP, NEDD8, NSFL1C, PAPD5, PARK7, POLR2G, PPT1, PSMB10, PSMB3, PSMB8, PSME1, PSME2, RBX1, RNASE2, RNASE6, RNASEH2B, RNASET2, RNF114, RNF138, RNF181, RNF24, RNF44, RPL11, RPL12, RPL13A, RPL17, RPL18, RPL18A, RPL19, RPL21…	34.4427	67.6098	[AP2S1, APAF1, ARRB1, ATPIF1, ATRAID, AXIN1, BAG6, BNIP3L, BTBD2, CASP3, CBL, CD81, CDC20, CDK5RAP3, CEBPA, CEL, CHFR, CNOT4, COPS3, CRBN, CTSW, DAB2, DCP2, DDB1, DICER1, DNAJB2, DNAJC10, EGF, EIF3E, EIF4E, FAU, FBXO11, FBXO7, GIPC1, GPX1, GSPT1, H1F0, HERC2, HMGB2, HSPA1A, HSPA1B, KCTD10, KLHL2, KLHL42, LGMN, LRRK2, LSM2, LSM3, LSM4, LSM5, MAEA, MAN1B1, MGEA5, MRPL23, MYLIP, NEDD8, NSFL1C, PAPD5…
GO:0044265	cellular macromolecule catabolic process	GO_BiologicalProcess-GOA_10.07.2017_00h00	4.1e-14	7.5e-11	[4, 5]	Group26	15.3846	156	Specific for Cluster #2	[ARRB1, AXIN1, BAG6, CASP3, CBL, CD81, CDC20, CEL, CHFR, CNOT4, CRBN, CTSW, DAB2, DCP2, DDB1, DICER1, DNAJB2, EGF, EIF4E, FBXO11, FBXO7, GIPC1, GSPT1, HERC2, HSPA1A, HSPA1B, KCTD10, KLHL2, KLHL42, LGMN, MAEA, MGEA5, PELO, PRKCA, PTK2, PTTG1, PTTG1IP, RNF103, RNF24, RNF4, SIAH1, TGFB1I1, TP53BP1, TRIM13, TRIM25, TRIP12, UBE2C, UBE2G2, UBE2H, UHRF1, UPF2, USP10, VPS4B, YOD1]	[AP2S1, APAF1, ARRB1, ATPIF1, ATRAID, BNIP3L, BTBD2, CDK5RAP3, CEBPA, COPS3, CRBN, DNAJC10, EIF3E, FAU, GPX1, H1F0, HMGB2, KLHL42, LRRK2, LSM2, LSM3, LSM4, LSM5, MAN1B1, MRPL23, MYLIP, NEDD8, NSFL1C, PAPD5, PARK7, POLR2G, PPT1, PSMB10, PSMB3, PSMB8, PSME1, PSME2, RBX1, RNASE2, RNASE6, RNASEH2B, RNASET2, RNF114, RNF138, RNF181, RNF24, RNF44, RPL11, RPL12, RPL13A, RPL17, RPL18, RPL18A, RPL19, RPL21…	34.4427	67.6098	[AP2S1, APAF1, ARRB1, ATPIF1, ATRAID, AXIN1, BAG6, BNIP3L, BTBD2, CASP3, CBL, CD81, CDC20, CDK5RAP3, CEBPA, CEL, CHFR, CNOT4, COPS3, CRBN, CTSW, DAB2, DCP2, DDB1, DICER1, DNAJB2, DNAJC10, EGF, EIF3E, EIF4E, FAU, FBXO11, FBXO7, GIPC1, GPX1, GSPT1, H1F0, HERC2, HMGB2, HSPA1A, HSPA1B, KCTD10, KLHL2, KLHL42, LGMN, LRRK2, LSM2, LSM3, LSM4, LSM5, MAEA, MAN1B1, MGEA5, MRPL23, MYLIP, NEDD8, NSFL1C, PAPD5…
GO:0009057	macromolecule catabolic process	GO_BiologicalProcess-GOA_10.07.2017_00h00	2.8e-14	5.2e-11	[4]	Group19	14.6014	185	Specific for Cluster #2	[ARRB1, AXIN1, BAG6, BARD1, CASP3, CBL, CD81, CDC20, CEACAM1, CEL, CHFR, CNOT4, CRBN, CREBRF, CTSW, DAB2, DCP2, DDB1, DICER1, DNAJB2, EGF, EIF4E, FBXO11, FBXO7, GIPC1, GSPT1, GYG1, HERC2, HMMR, HSPA1A, HSPA1B, KCTD10, KLHL2, KLHL42, LGMN, MAEA, MGAM, MGEA5, MMP25, NRDC, ODC1, PELO, PGLYRP1, PHKA2, PHKB, PRKCA, PTK2, PTPN1, PTTG1, PTTG1IP, PYGL, RB1CC1, RNF103, RNF24, RNF4, SERPINE2, SIAH1, SLC9A1…	[AP2S1, APAF1, ARRB1, ATPIF1, ATRAID, BNIP3L, BTBD2, CDK5RAP3, CEBPA, COPS3, CRBN, DNAJC10, EIF3E, FAU, FYN, GPX1, H1F0, HMGB2, KLHL42, LRRK2, LSM2, LSM3, LSM4, LSM5, LYPLAL1, MAN1B1, MRPL23, MYLIP, NAPSA, NEDD8, NSFL1C, PAPD5, PARK7, PGA5, PGLYRP1, PGM1, PHKA2, PIN1, POLR2G, PPT1, PSMB10, PSMB3, PSMB8, PSME1, PSME2, PYGL, RBX1, RNASE2, RNASE6, RNASEH2B, RNASET2, RNF114, RNF138, RNF181, RNF24, RN…	39.6782	63.8069	[AP2S1, APAF1, ARRB1, ATPIF1, ATRAID, AXIN1, BAG6, BARD1, BNIP3L, BTBD2, CASP3, CBL, CD81, CDC20, CDK5RAP3, CEACAM1, CEBPA, CEL, CHFR, CNOT4, COPS3, CRBN, CREBRF, CTSW, DAB2, DCP2, DDB1, DICER1, DNAJB2, DNAJC10, EGF, EIF3E, EIF4E, FAU, FBXO11, FBXO7, FYN, GIPC1, GPX1, GSPT1, GYG1, H1F0, HERC2, HMGB2, HMMR, HSPA1A, HSPA1B, KCTD10, KLHL2, KLHL42, LGMN, LRRK2, LSM2, LSM3, LSM4, LSM5, LYPLAL1, MAEA, …
GO:0009057	macromolecule catabolic process	GO_BiologicalProcess-GOA_10.07.2017_00h00	2.8e-14	5.2e-11	[4]	Group26	14.6014	185	Specific for Cluster #2	[ARRB1, AXIN1, BAG6, BARD1, CASP3, CBL, CD81, CDC20, CEACAM1, CEL, CHFR, CNOT4, CRBN, CREBRF, CTSW, DAB2, DCP2, DDB1, DICER1, DNAJB2, EGF, EIF4E, FBXO11, FBXO7, GIPC1, GSPT1, GYG1, HERC2, HMMR, HSPA1A, HSPA1B, KCTD10, KLHL2, KLHL42, LGMN, MAEA, MGAM, MGEA5, MMP25, NRDC, ODC1, PELO, PGLYRP1, PHKA2, PHKB, PRKCA, PTK2, PTPN1, PTTG1, PTTG1IP, PYGL, RB1CC1, RNF103, RNF24, RNF4, SERPINE2, SIAH1, SLC9A1…	[AP2S1, APAF1, ARRB1, ATPIF1, ATRAID, BNIP3L, BTBD2, CDK5RAP3, CEBPA, COPS3, CRBN, DNAJC10, EIF3E, FAU, FYN, GPX1, H1F0, HMGB2, KLHL42, LRRK2, LSM2, LSM3, LSM4, LSM5, LYPLAL1, MAN1B1, MRPL23, MYLIP, NAPSA, NEDD8, NSFL1C, PAPD5, PARK7, PGA5, PGLYRP1, PGM1, PHKA2, PIN1, POLR2G, PPT1, PSMB10, PSMB3, PSMB8, PSME1, PSME2, PYGL, RBX1, RNASE2, RNASE6, RNASEH2B, RNASET2, RNF114, RNF138, RNF181, RNF24, RN…	39.6782	63.8069	[AP2S1, APAF1, ARRB1, ATPIF1, ATRAID, AXIN1, BAG6, BARD1, BNIP3L, BTBD2, CASP3, CBL, CD81, CDC20, CDK5RAP3, CEACAM1, CEBPA, CEL, CHFR, CNOT4, COPS3, CRBN, CREBRF, CTSW, DAB2, DCP2, DDB1, DICER1, DNAJB2, DNAJC10, EGF, EIF3E, EIF4E, FAU, FBXO11, FBXO7, FYN, GIPC1, GPX1, GSPT1, GYG1, H1F0, HERC2, HMGB2, HMMR, HSPA1A, HSPA1B, KCTD10, KLHL2, KLHL42, LGMN, LRRK2, LSM2, LSM3, LSM4, LSM5, LYPLAL1, MAEA, …
GO:0070527	platelet aggregation	GO_BiologicalProcess-GOA_10.07.2017_00h00	7.5e-11	1.3e-07	[5, 6, 7]	Group15	39.6552	23	Specific for Cluster #1	[ACTG1, ALOX12, CD9, CEACAM1, DMTN, FERMT3, GAS6, GATA1, GNAS, GP1BA, HSPB1, ILK, ITGA2B, ITGB3, MYL9, P2RY12, PRKCA, PRKCQ, SERPINE2, TLN1, UBASH3B, VCL]	[ALOX12, HSPB1, ITGA2B, TSPAN32, VCL]	90.9987	20.6815	[ACTG1, ALOX12, CD9, CEACAM1, DMTN, FERMT3, GAS6, GATA1, GNAS, GP1BA, HSPB1, ILK, ITGA2B, ITGB3, MYL9, P2RY12, PRKCA, PRKCQ, SERPINE2, TLN1, TSPAN32, UBASH3B, VCL]
GO:0034109	homotypic cell-cell adhesion	GO_BiologicalProcess-GOA_10.07.2017_00h00	5.6e-10	1e-06	[4, 5]	Group15	32.9114	26	Specific for Cluster #1	[ACTG1, ALOX12, CCL5, CD9, CEACAM1, DMTN, DSC2, FERMT3, GAS6, GATA1, GNAS, GP1BA, HSPB1, ILK, ITGA2B, ITGB3, MYL9, P2RY12, PLPP3, PRKCA, PRKCQ, SERPINE2, TLN1, UBASH3B, VCL]	[ALOX12, DSC2, HSPB1, ITGA2B, TSPAN32, VCL]	91.2288	21.8949	[ACTG1, ALOX12, CCL5, CD9, CEACAM1, DMTN, DSC2, FERMT3, GAS6, GATA1, GNAS, GP1BA, HSPB1, ILK, ITGA2B, ITGB3, MYL9, P2RY12, PLPP3, PRKCA, PRKCQ, SERPINE2, TLN1, TSPAN32, UBASH3B, VCL]
GO:0042127	regulation of cell proliferation	GO_BiologicalProcess-GOA_10.07.2017_00h00	9e-07	0.0015	[3, 4]	Group08	11.6914	197	None Specific Cluster	[ABCC4, ACER3, ADM, ALOX12, ARG1, BAG6, BAMBI, BCL2L1, BMP6, BMX, CASP3, CCL5, CCNA2, CD164, CD81, CD9, CDC20, CDK6, CEACAM1, CEL, CFLAR, CHAMP1, CLC, CNN2, COL18A1, CRKL, CTBP2, CXCL5, CXCR2, DICER1, DNAJB2, EGF, EIF2AK1, ETS1, F2R, FADD, FOXO3, GAS6, GATA1, GATA2, GRAP2, HIPK2, HIST1H2AC, HSPA1A, HSPA1B, IGF1R, IL4R, IL6ST, ILK, ITGB1, ITGB3, JAK1, KIFAP3, KRAS, LAMA5, LAMC1, LEF1, LMNA, LRRC32…	[ALOX12, ATP5A1, ATPIF1, ATRAID, BTK, CAPNS1, CCND3, CCPG1, CDKN1C, CDKN2D, CEBPA, COMT, CSF1R, CSK, CXCR2, DNMT1, DPEP2, DUSP22, EAPP, EGR1, EIF2AK1, FOXO4, FYN, GNAI2, GPNMB, GPR183, GPX1, GSTP1, HDAC1, HIST1H2AC, HMGB2, IDH2, IFITM1, INPP5D, INPPL1, IRS2, JAK2, JAML, JUNB, JUND, KIAA0922, KLF11, KLF13, KLF4, KLF9, LRG1, LRRK2, LST1, MNDA, MNT, MRPL23, MXD4, NACA, NACC2, NCKAP1L, NDUFS4, PAK1, …	57.3828	46.3089	[ABCC4, ACER3, ADM, ALOX12, ARG1, ATP5A1, ATPIF1, ATRAID, BAG6, BAMBI, BCL2L1, BMP6, BMX, BTK, CAPNS1, CASP3, CCL5, CCNA2, CCND3, CCPG1, CD164, CD81, CD9, CDC20, CDK6, CDKN1C, CDKN2D, CEACAM1, CEBPA, CEL, CFLAR, CHAMP1, CLC, CNN2, COL18A1, COMT, CRKL, CSF1R, CSK, CTBP2, CXCL5, CXCR2, DICER1, DNAJB2, DNMT1, DPEP2, DUSP22, EAPP, EGF, EGR1, EIF2AK1, ETS1, F2R, FADD, FOXO3, FOXO4, FYN, GAS6, GATA1, G…
GO:0030168	platelet activation	GO_BiologicalProcess-GOA_10.07.2017_00h00	3.9e-12	7.1e-09	[4, 5, 6]	Group15	26.0116	45	Specific for Cluster #1	[ACTG1, ALOX12, ARRB1, CD9, CEACAM1, CLEC1B, DGKD, DMTN, F2R, F2RL3, FERMT3, GAS6, GATA1, GNA15, GNAQ, GNAS, GP1BA, GP6, GP9, HSPB1, ILK, ITGA2B, ITGB3, LAT, MYL9, P2RX1, P2RY12, PF4V1, PRKCA, PRKCQ, SELP, SERPINE2, SRC, TLN1, TREML1, UBASH3B, VCL, VWF, YWHAZ]	[ALOX12, ARRB1, F5, FYN, GP9, HSPB1, ITGA2B, MAPK3, PRKCB, RHOB, SELP, TSPAN32, VCL]	83.4954	27.8318	[ACTG1, ALOX12, ARRB1, CD9, CEACAM1, CLEC1B, DGKD, DMTN, F2R, F2RL3, F5, FERMT3, FYN, GAS6, GATA1, GNA15, GNAQ, GNAS, GP1BA, GP6, GP9, HSPB1, ILK, ITGA2B, ITGB3, LAT, MAPK3, MYL9, P2RX1, P2RY12, PF4V1, PRKCA, PRKCB, PRKCQ, RHOB, SELP, SERPINE2, SRC, TLN1, TREML1, TSPAN32, UBASH3B, VCL, VWF, YWHAZ]
GO:0007599	hemostasis	GO_BiologicalProcess-GOA_10.07.2017_00h00	6.2e-13	1.1e-09	[4]	Group15	20.3252	75	Specific for Cluster #1	[ACTG1, ALOX12, ARRB1, BLOC1S6, CAPZA1, CD177, CD9, CEACAM1, CEL, CLEC1B, DGKD, DMTN, EHD1, F2R, F2RL3, FERMT3, GAS6, GATA1, GATA2, GNA15, GNAQ, GNAS, GP1BA, GP6, GP9, HBD, HBE1, HBG1, HBG2, HSPB1, ILK, ITGA2B, ITGB3, LAT, MICAL1, MMRN1, MYL9, P2RX1, P2RY12, PF4V1, PRKCA, PRKCQ, PROS1, SELP, SERPINE1, SERPINE2, SRC, TFPI, TLN1, TREML1, UBASH3B, VCL, VWF, YWHAZ, ZFPM1]	[ALOX12, ARRB1, DOCK8, ENTPD1, F13A1, F5, FAM46A, FLI1, FYN, GP9, HBD, HDAC1, HMG20B, HSPB1, ITGA2B, JAK2, MAPK3, NFE2, PHF21A, PRCP, PRKCB, RHOB, SELP, TSPAN32, USF1, VCL, VPS45, WAS]	71.6513	36.477	[ACTG1, ALOX12, ARRB1, BLOC1S6, CAPZA1, CD177, CD9, CEACAM1, CEL, CLEC1B, DGKD, DMTN, DOCK8, EHD1, ENTPD1, F13A1, F2R, F2RL3, F5, FAM46A, FERMT3, FLI1, FYN, GAS6, GATA1, GATA2, GNA15, GNAQ, GNAS, GP1BA, GP6, GP9, HBD, HBE1, HBG1, HBG2, HDAC1, HMG20B, HSPB1, ILK, ITGA2B, ITGB3, JAK2, LAT, MAPK3, MICAL1, MMRN1, MYL9, NFE2, P2RX1, P2RY12, PF4V1, PHF21A, PRCP, PRKCA, PRKCB, PRKCQ, PROS1, RHOB, SELP, …
GO:0043066	negative regulation of apoptotic process	GO_BiologicalProcess-GOA_10.07.2017_00h00	7.8e-07	0.0013	[5, 6, 7]	Group14	13.1057	119	Specific for Cluster #1	[ALOX12, ARHGAP21, ARRB1, BAG6, BARD1, BCL2L1, BEX3, CAPN3, CASP3, CBL, CBX4, CCL5, CCR7, CFLAR, CHD8, CLEC5A, CPEB4, CTTN, DAB2, DDB1, DNAJB6, F2R, FADD, FCMR, FHL2, GAS6, GATA1, GCLM, HIP1R, HIPK2, HSPA1A, HSPA1B, HSPB1, IGF1R, IL6ST, ILK, ITGB1, KIFAP3, KRAS, LEF1, LGMN, LMNA, MAEA, MBD4, MEIS3P1, MICAL1, MMP9, MYC, NAT8B, NLRC4, NOTCH1, PIM1, PPARGC1A, PRKCA, PRKCQ, PTK2, PTPN1, PTTG1IP, RB1C…	[ALOX12, ARRB1, BNIP3L, CASP2, CAST, CBX4, CDKN2D, CSF1R, DOCK8, DUSP1, ERCC5, FYN, GPX1, GSTP1, HDAC1, HIGD2A, HMGB2, HSPB1, IGBP1, IRS2, JAK2, KLF4, LRRK2, MNT, NAA38, NACA, NCKAP1L, NDUFS3, NR4A2, NUAK2, PARK7, PDK4, PIN1, PLAC8, PPT1, PRAM1, PRDX3, PRDX5, PROK2, QARS, RARA, RPS27A, RPS6KA1, SLC40A1, SOCS2, SPHK2, TNFSF10, TSC22D3, UCP2]	63.9411	40.6898	[ALOX12, ARHGAP21, ARRB1, BAG6, BARD1, BCL2L1, BEX3, BNIP3L, CAPN3, CASP2, CASP3, CAST, CBL, CBX4, CCL5, CCR7, CDKN2D, CFLAR, CHD8, CLEC5A, CPEB4, CSF1R, CTTN, DAB2, DDB1, DNAJB6, DOCK8, DUSP1, ERCC5, F2R, FADD, FCMR, FHL2, FYN, GAS6, GATA1, GCLM, GPX1, GSTP1, HDAC1, HIGD2A, HIP1R, HIPK2, HMGB2, HSPA1A, HSPA1B, HSPB1, IGBP1, IGF1R, IL6ST, ILK, IRS2, ITGB1, JAK2, KIFAP3, KLF4, KRAS, LEF1, LGMN, LM…
GO:0060548	negative regulation of cell death	GO_BiologicalProcess-GOA_10.07.2017_00h00	4.5e-06	0.0076	[3, 4, 5]	Group14	12.5124	126	Specific for Cluster #1	[ALOX12, ARHGAP21, ARRB1, BAG6, BARD1, BCL2L1, BEX3, BTBD10, CAPN3, CASP3, CBL, CBX4, CCL5, CCR7, CFLAR, CHD8, CLEC5A, CPEB4, CTTN, DAB2, DDB1, DNAJB6, F2R, FADD, FBXO7, FCMR, FHL2, GAS6, GATA1, GCLM, HIP1R, HIPK2, HSPA1A, HSPA1B, HSPB1, IGF1R, IL6ST, ILK, ITGB1, KIFAP3, KRAS, LEF1, LGMN, LMNA, MAEA, MBD4, MEIS3P1, MICAL1, MMP9, MYC, NAT8B, NLRC4, NOTCH1, PIM1, PPARGC1A, PRKCA, PRKCQ, PTK2, PTPN1…	[ALOX12, ARRB1, BNIP3L, CASP2, CAST, CBX4, CDKN2D, CSF1R, DOCK8, DUS2, DUSP1, ERCC5, FYN, GPNMB, GPX1, GSTP1, HDAC1, HIGD2A, HMGB2, HSPB1, IGBP1, IRS2, JAK2, KLF4, LRPAP1, LRRK2, MNT, NAA38, NACA, NCKAP1L, NDUFS3, NR4A2, NUAK2, PARK7, PDK4, PIN1, PLAC8, PPT1, PRAM1, PRDX3, PRDX5, PROK2, QARS, RARA, RPS27A, RPS6KA1, SLC40A1, SOCS2, SORL1, SPHK2, TNFSF10, TSC22D3, UCP2]	63.4777	41.5348	[ALOX12, ARHGAP21, ARRB1, BAG6, BARD1, BCL2L1, BEX3, BNIP3L, BTBD10, CAPN3, CASP2, CASP3, CAST, CBL, CBX4, CCL5, CCR7, CDKN2D, CFLAR, CHD8, CLEC5A, CPEB4, CSF1R, CTTN, DAB2, DDB1, DNAJB6, DOCK8, DUS2, DUSP1, ERCC5, F2R, FADD, FBXO7, FCMR, FHL2, FYN, GAS6, GATA1, GCLM, GPNMB, GPX1, GSTP1, HDAC1, HIGD2A, HIP1R, HIPK2, HMGB2, HSPA1A, HSPA1B, HSPB1, IGBP1, IGF1R, IL6ST, ILK, IRS2, ITGB1, JAK2, KIFAP3…
GO:0042981	regulation of apoptotic process	GO_BiologicalProcess-GOA_10.07.2017_00h00	3.1e-07	0.00054	[5, 6]	Group14	11.9924	189	None Specific Cluster	[ACTN1, ACTN4, ADM, ALOX12, APH1B, ARHGAP21, ARRB1, BAG6, BARD1, BCL2L1, BEX1, BEX3, BMP6, CAPN3, CASP3, CBL, CBX4, CCL5, CCR7, CEL, CFLAR, CHD8, CLEC5A, COL18A1, CPEB4, CTTN, DAB2, DDB1, DNAJB6, ETS1, F2R, FADD, FCAR, FCMR, FHL2, FOXO3, G6PD, GADD45A, GAS6, GATA1, GCLM, GSN, HIP1R, HIPK2, HSPA1A, HSPA1B, HSPB1, IGF1R, IGF2R, IL6ST, ILK, ITGB1, KIFAP3, KRAS, LEF1, LGMN, LMNA, MAEA, MAP4K2, MAP4K5…	[ALOX12, APAF1, APEX1, ARHGEF18, ARHGEF3, ARHGEF6, ARRB1, ATPIF1, BNIP3L, BTK, CARD9, CASP2, CAST, CBX4, CDK19, CDKN2D, CIDEB, CSF1R, DOCK8, DUSP1, EGR1, ERCC5, ERP29, FGD2, FGD3, FYN, GIMAP8, GPX1, GSTP1, HDAC1, HIGD2A, HMGB2, HSPB1, IGBP1, INPP5D, IRS2, JAK2, KLF11, KLF4, LRRK2, MAP3K1, MAP4K1, MAP4K2, MNDA, MNT, NAA38, NACA, NACC2, NCKAP1L, NDUFS3, NME3, NR4A2, NSMF, NUAK2, PAK1, PARK7, PDK4, …	58.1581	46.1073	[ACTN1, ACTN4, ADM, ALOX12, APAF1, APEX1, APH1B, ARHGAP21, ARHGEF18, ARHGEF3, ARHGEF6, ARRB1, ATPIF1, BAG6, BARD1, BCL2L1, BEX1, BEX3, BMP6, BNIP3L, BTK, CAPN3, CARD9, CASP2, CASP3, CAST, CBL, CBX4, CCL5, CCR7, CDK19, CDKN2D, CEL, CFLAR, CHD8, CIDEB, CLEC5A, COL18A1, CPEB4, CSF1R, CTTN, DAB2, DDB1, DNAJB6, DOCK8, DUSP1, EGR1, ERCC5, ERP29, ETS1, F2R, FADD, FCAR, FCMR, FGD2, FGD3, FHL2, FOXO3, FYN…
GO:0010941	regulation of cell death	GO_BiologicalProcess-GOA_10.07.2017_00h00	1.5e-07	0.00027	[3, 4]	Group14	11.8881	204	None Specific Cluster	[ACTN1, ACTN4, ADM, ALOX12, APH1B, ARHGAP21, ARRB1, BAG6, BARD1, BCL2L1, BEX1, BEX3, BMP6, BTBD10, CAPN3, CASP3, CBL, CBX4, CCL5, CCR7, CEL, CFLAR, CHD8, CLEC5A, COL18A1, CPEB4, CTTN, DAB2, DDB1, DNAJB6, ETS1, F2R, FADD, FBXO7, FCAR, FCMR, FHL2, FOXO3, G6PD, GADD45A, GAS6, GATA1, GCLM, GSN, HIP1R, HIPK2, HSPA1A, HSPA1B, HSPB1, IGF1R, IGF2R, IL6ST, ILK, ITGB1, KIFAP3, KRAS, LEF1, LGMN, LMNA, MAEA,…	[ALOX12, APAF1, APEX1, ARHGEF18, ARHGEF3, ARHGEF6, ARRB1, ATPIF1, BNIP3L, BTK, CARD9, CASP2, CAST, CBX4, CDK19, CDKN2D, CIDEB, CSF1R, DOCK8, DUS2, DUSP1, EGR1, ERCC5, ERP29, FGD2, FGD3, FYN, GIMAP8, GPNMB, GPX1, GSTP1, HDAC1, HEBP2, HIGD2A, HMGB2, HP, HSPB1, IGBP1, INPP5D, IRS2, JAK2, JUNB, JUND, KLF11, KLF4, LRPAP1, LRRK2, MAP3K1, MAP4K1, MAP4K2, MNDA, MNT, NAA38, NACA, NACC2, NCKAP1L, NDUFS3, N…	57.2281	47.5284	[ACTN1, ACTN4, ADM, ALOX12, APAF1, APEX1, APH1B, ARHGAP21, ARHGEF18, ARHGEF3, ARHGEF6, ARRB1, ATPIF1, BAG6, BARD1, BCL2L1, BEX1, BEX3, BMP6, BNIP3L, BTBD10, BTK, CAPN3, CARD9, CASP2, CASP3, CAST, CBL, CBX4, CCL5, CCR7, CDK19, CDKN2D, CEL, CFLAR, CHD8, CIDEB, CLEC5A, COL18A1, CPEB4, CSF1R, CTTN, DAB2, DDB1, DNAJB6, DOCK8, DUS2, DUSP1, EGR1, ERCC5, ERP29, ETS1, F2R, FADD, FBXO7, FCAR, FCMR, FGD2, F…
GO:0006915	apoptotic process	GO_BiologicalProcess-GOA_10.07.2017_00h00	9.6e-09	1.6e-05	[5]	Group14	11.9275	237	None Specific Cluster	[ACTN1, ACTN4, ADM, ALOX12, APH1B, ARHGAP21, ARRB1, AXIN1, BAG6, BARD1, BCL2L1, BEX1, BEX3, BMP6, BMX, CAPN3, CASP3, CBL, CBX4, CCL5, CCR7, CEL, CFLAR, CHD8, CHI3L1, CLC, CLEC5A, COL18A1, CPEB4, CTTN, CYFIP2, DAB2, DDB1, DICER1, DIDO1, DNAJB6, DRAM1, E2F2, ELMO2, ETS1, F2R, FADD, FCAR, FCMR, FHL2, FOXO3, G6PD, GADD45A, GAS6, GATA1, GCLM, GPR65, GSN, HIP1R, HIPK2, HSPA1A, HSPA1B, HSPB1, IGF1R, IGF…	[ALOX12, APAF1, APEX1, ARHGEF18, ARHGEF3, ARHGEF6, ARRB1, ATPIF1, BNIP3L, BRAT1, BTK, CARD9, CASP2, CAST, CBX4, CDK19, CDK5RAP3, CDKN2D, CIDEB, CRIP1, CSF1R, CSRNP1, DNAJC10, DOCK8, DRAM2, DUSP1, DUSP22, EGR1, ERCC5, ERP29, FGD2, FGD3, FYN, GIMAP8, GPX1, GSTP1, H1F0, HDAC1, HIGD2A, HINT1, HMGB2, HSPB1, IFI16, IGBP1, INPP5D, IRS2, JAK2, KDELR1, KLF11, KLF4, LCN2, LRRK2, LY86, LY96, MAP3K1, MAP4K1,…	54.401	49.3793	[ACTN1, ACTN4, ADM, ALOX12, APAF1, APEX1, APH1B, ARHGAP21, ARHGEF18, ARHGEF3, ARHGEF6, ARRB1, ATPIF1, AXIN1, BAG6, BARD1, BCL2L1, BEX1, BEX3, BMP6, BMX, BNIP3L, BRAT1, BTK, CAPN3, CARD9, CASP2, CASP3, CAST, CBL, CBX4, CCL5, CCR7, CDK19, CDK5RAP3, CDKN2D, CEL, CFLAR, CHD8, CHI3L1, CIDEB, CLC, CLEC5A, COL18A1, CPEB4, CRIP1, CSF1R, CSRNP1, CTTN, CYFIP2, DAB2, DDB1, DICER1, DIDO1, DNAJB6, DNAJC10, DO…
GO:0012501	programmed cell death	GO_BiologicalProcess-GOA_10.07.2017_00h00	2.5e-07	0.00043	[4]	Group14	11.4313	242	None Specific Cluster	[ACTN1, ACTN4, ADM, ALOX12, APH1B, ARHGAP21, ARRB1, AXIN1, BAG6, BARD1, BCL2L1, BEX1, BEX3, BMP6, BMX, CAPN3, CASP3, CBL, CBX4, CCL5, CCR7, CEL, CFLAR, CHD8, CHI3L1, CLC, CLEC5A, COL18A1, CPEB4, CTTN, CYFIP2, DAB2, DDB1, DICER1, DIDO1, DNAJB6, DRAM1, DSC2, E2F2, ELMO2, ETS1, F2R, FADD, FCAR, FCMR, FHL2, FOXO3, G6PD, GADD45A, GAS6, GATA1, GCLM, GPR65, GSN, HIP1R, HIPK2, HSPA1A, HSPA1B, HSPB1, IGF1…	[ALOX12, APAF1, APEX1, ARHGEF18, ARHGEF3, ARHGEF6, ARRB1, ATPIF1, BNIP3L, BRAT1, BTK, CAPNS1, CARD9, CASP2, CAST, CBX4, CDK19, CDK5RAP3, CDKN2D, CIDEB, CRIP1, CSF1R, CSRNP1, DNAJC10, DOCK8, DRAM2, DSC2, DUSP1, DUSP22, EGR1, ERCC5, ERP29, FGD2, FGD3, FYN, GIMAP8, GPX1, GSDMD, GSTP1, H1F0, HDAC1, HIGD2A, HINT1, HMGB2, HSPB1, IFI16, IGBP1, INPP5D, IRS2, JAK2, KDELR1, KLF11, KLF4, LCN2, LRRK2, LY86, …	54.4397	49.9372	[ACTN1, ACTN4, ADM, ALOX12, APAF1, APEX1, APH1B, ARHGAP21, ARHGEF18, ARHGEF3, ARHGEF6, ARRB1, ATPIF1, AXIN1, BAG6, BARD1, BCL2L1, BEX1, BEX3, BMP6, BMX, BNIP3L, BRAT1, BTK, CAPN3, CAPNS1, CARD9, CASP2, CASP3, CAST, CBL, CBX4, CCL5, CCR7, CDK19, CDK5RAP3, CDKN2D, CEL, CFLAR, CHD8, CHI3L1, CIDEB, CLC, CLEC5A, COL18A1, CPEB4, CRIP1, CSF1R, CSRNP1, CTTN, CYFIP2, DAB2, DDB1, DICER1, DIDO1, DNAJB6, DNA…
GO:0008219	cell death	GO_BiologicalProcess-GOA_10.07.2017_00h00	8.9e-08	0.00015	[3]	Group14	11.4463	258	None Specific Cluster	[ACTN1, ACTN4, ADM, ALOX12, APH1B, ARHGAP21, ARRB1, AXIN1, BAG6, BARD1, BCL2L1, BEX1, BEX3, BMP6, BMX, BTBD10, CAPN3, CASP3, CBL, CBX4, CCL5, CCR7, CEL, CFLAR, CHD8, CHI3L1, CLC, CLEC5A, COL18A1, CPEB4, CTTN, CYFIP2, DAB2, DDB1, DICER1, DIDO1, DNAJB6, DRAM1, DSC2, E2F2, EIF4G2, ELMO2, ETS1, F2R, FADD, FBXO7, FCAR, FCMR, FHL2, FOXO3, G6PD, GADD45A, GAS6, GATA1, GCLM, GPR65, GSN, HIP1R, HIPK2, HSPA…	[ALOX12, APAF1, APEX1, ARHGEF18, ARHGEF3, ARHGEF6, ARRB1, ATPIF1, BNIP3L, BRAT1, BTK, CAPNS1, CARD9, CASP2, CAST, CBX4, CDK19, CDK5RAP3, CDKN2D, CIDEB, CRIP1, CSF1R, CSRNP1, DNAJC10, DOCK8, DRAM2, DSC2, DUS2, DUSP1, DUSP22, EGR1, ERCC5, ERP29, FGD2, FGD3, FYN, GIMAP8, GPNMB, GPX1, GSDMD, GSTP1, H1F0, HDAC1, HEBP2, HIGD2A, HINT1, HMGB2, HP, HSPB1, IFI16, IGBP1, INPP5D, IRS2, JAK2, JUNB, JUND, KDEL…	54.1006	50.6474	[ACTN1, ACTN4, ADM, ALOX12, APAF1, APEX1, APH1B, ARHGAP21, ARHGEF18, ARHGEF3, ARHGEF6, ARRB1, ATPIF1, AXIN1, BAG6, BARD1, BCL2L1, BEX1, BEX3, BMP6, BMX, BNIP3L, BRAT1, BTBD10, BTK, CAPN3, CAPNS1, CARD9, CASP2, CASP3, CAST, CBL, CBX4, CCL5, CCR7, CDK19, CDK5RAP3, CDKN2D, CEL, CFLAR, CHD8, CHI3L1, CIDEB, CLC, CLEC5A, COL18A1, CPEB4, CRIP1, CSF1R, CSRNP1, CTTN, CYFIP2, DAB2, DDB1, DICER1, DIDO1, DNA…
GO:0016071	mRNA metabolic process	GO_BiologicalProcess-GOA_10.07.2017_00h00	3.5e-06	0.006	[5, 6, 7]	Group21	13.3603	99	Specific for Cluster #2	[BARD1, CNOT4, CTR9, DCP2, EIF4E, FBXO11, GSPT1, HNRNPLL, HSPA1A, HSPA1B, KIAA1429, LUC7L3, MBD4, PELO, POLR2A, PPARGC1A, PRKCA, RBM38, RNGTT, SRPK1, UPF2, ZC3H11A]	[ALKBH5, CELF2, CLNS1A, EIF3E, FAU, LMO2, LSM10, LSM2, LSM3, LSM4, LSM5, MRPL23, PAPD5, PIN1, POLR2F, POLR2G, PRDX5, RPL11, RPL12, RPL13A, RPL17, RPL18, RPL18A, RPL19, RPL21, RPL23, RPL26, RPL27, RPL27A, RPL30, RPL31, RPL32, RPL35, RPL35A, RPL36, RPL37A, RPL38, RPL39, RPL41, RPLP1, RPLP2, RPS10, RPS11, RPS12, RPS13, RPS14, RPS15, RPS15A, RPS17, RPS18, RPS19, RPS2, RPS21, RPS23, RPS24, RPS25, RPS2…	22.2222	77.7778	[ALKBH5, BARD1, CELF2, CLNS1A, CNOT4, CTR9, DCP2, EIF3E, EIF4E, FAU, FBXO11, GSPT1, HNRNPLL, HSPA1A, HSPA1B, KIAA1429, LMO2, LSM10, LSM2, LSM3, LSM4, LSM5, LUC7L3, MBD4, MRPL23, PAPD5, PELO, PIN1, POLR2A, POLR2F, POLR2G, PPARGC1A, PRDX5, PRKCA, RBM38, RNGTT, RPL11, RPL12, RPL13A, RPL17, RPL18, RPL18A, RPL19, RPL21, RPL23, RPL26, RPL27, RPL27A, RPL30, RPL31, RPL32, RPL35, RPL35A, RPL36, RPL37A, RP…
GO:0016071	mRNA metabolic process	GO_BiologicalProcess-GOA_10.07.2017_00h00	3.5e-06	0.006	[5, 6, 7]	Group26	13.3603	99	Specific for Cluster #2	[BARD1, CNOT4, CTR9, DCP2, EIF4E, FBXO11, GSPT1, HNRNPLL, HSPA1A, HSPA1B, KIAA1429, LUC7L3, MBD4, PELO, POLR2A, PPARGC1A, PRKCA, RBM38, RNGTT, SRPK1, UPF2, ZC3H11A]	[ALKBH5, CELF2, CLNS1A, EIF3E, FAU, LMO2, LSM10, LSM2, LSM3, LSM4, LSM5, MRPL23, PAPD5, PIN1, POLR2F, POLR2G, PRDX5, RPL11, RPL12, RPL13A, RPL17, RPL18, RPL18A, RPL19, RPL21, RPL23, RPL26, RPL27, RPL27A, RPL30, RPL31, RPL32, RPL35, RPL35A, RPL36, RPL37A, RPL38, RPL39, RPL41, RPLP1, RPLP2, RPS10, RPS11, RPS12, RPS13, RPS14, RPS15, RPS15A, RPS17, RPS18, RPS19, RPS2, RPS21, RPS23, RPS24, RPS25, RPS2…	22.2222	77.7778	[ALKBH5, BARD1, CELF2, CLNS1A, CNOT4, CTR9, DCP2, EIF3E, EIF4E, FAU, FBXO11, GSPT1, HNRNPLL, HSPA1A, HSPA1B, KIAA1429, LMO2, LSM10, LSM2, LSM3, LSM4, LSM5, LUC7L3, MBD4, MRPL23, PAPD5, PELO, PIN1, POLR2A, POLR2F, POLR2G, PPARGC1A, PRDX5, PRKCA, RBM38, RNGTT, RPL11, RPL12, RPL13A, RPL17, RPL18, RPL18A, RPL19, RPL21, RPL23, RPL26, RPL27, RPL27A, RPL30, RPL31, RPL32, RPL35, RPL35A, RPL36, RPL37A, RP…
GO:0033554	cellular response to stress	GO_BiologicalProcess-GOA_10.07.2017_00h00	2.5e-06	0.0042	[3]	Group05	11.274	223	None Specific Cluster	[ADM, ADORA2B, ARG1, ARID3A, ARMT1, AXIN1, BAG6, BARD1, BCL2L1, CA2, CAB39, CAPN3, CASP3, CBL, CCNA2, CCR7, CDC14B, CDK6, CDKN2AIP, CFLAR, CNOT4, CPEB2, CPEB4, CREBRF, CRK, CRKL, CTDSP2, DCLRE1A, DDB1, DNAJB2, DNAJB6, DNMT3B, DSC2, DUSP3, EIF2AK1, ETS1, EXO5, FAM129A, FBXO7, FCAR, FOXO3, G6PD, GADD45A, GAS6, GUCY1B3, HERC2, HIPK2, HMGN1, HSPA1A, HSPA1B, HSPB1, IGF1R, IL18RAP, IRAK2, JAM3, KAT6A, …	[ALKBH5, APAF1, APEX1, ARHGEF6, ATPIF1, BNIP3L, BRAT1, BRSK1, BTK, C9orf142, CARD9, CASP2, CCDC88C, CDK5RAP3, CDKN2D, CIDEB, COMT, COPS3, CRIP1, CTDSP2, DNAJC10, DSC2, DUSP22, EGR1, EIF2AK1, ELOB, ERCC5, ERP29, FGD2, FOXN3, FOXO4, FYN, GPX1, GSTP1, HMGB2, HSBP1, HSPB1, IFI16, IGBP1, IL18RAP, INTS3, JAK2, KIF22, KLF2, KLF4, KLHDC3, LCN2, LRRK2, MAN1B1, MAP3K1, MAP3K6, MAP4K1, MAP4K2, MAPK3, MNDA, …	53.3786	50.2649	[ADM, ADORA2B, ALKBH5, APAF1, APEX1, ARG1, ARHGEF6, ARID3A, ARMT1, ATPIF1, AXIN1, BAG6, BARD1, BCL2L1, BNIP3L, BRAT1, BRSK1, BTK, C9orf142, CA2, CAB39, CAPN3, CARD9, CASP2, CASP3, CBL, CCDC88C, CCNA2, CCR7, CDC14B, CDK5RAP3, CDK6, CDKN2AIP, CDKN2D, CFLAR, CIDEB, CNOT4, COMT, COPS3, CPEB2, CPEB4, CREBRF, CRIP1, CRK, CRKL, CTDSP2, DCLRE1A, DDB1, DNAJB2, DNAJB6, DNAJC10, DNMT3B, DSC2, DUSP22, DUSP3,…
GO:0030218	erythrocyte differentiation	GO_BiologicalProcess-GOA_10.07.2017_00h00	3.7e-10	6.6e-07	[4, 6, 7, 8, 9]	Group20	29.2453	31	Specific for Cluster #1	[AHSP, ALAS2, CASP3, CDK6, DMTN, EPB42, ETS1, FOXO3, G6PD, GATA1, GATA2, HBZ, HIPK2, MAEA, MBD4, RB1, RHAG, TAL1, TRIM10, ZFPM1]	[AHSP, ATPIF1, HBZ, HMGB2, IKZF1, INPP5D, JAK2, KLF13, KLF2, NCKAP1L, RPS14, RPS19, ZFP36]	63.3625	41.1856	[AHSP, ALAS2, ATPIF1, CASP3, CDK6, DMTN, EPB42, ETS1, FOXO3, G6PD, GATA1, GATA2, HBZ, HIPK2, HMGB2, IKZF1, INPP5D, JAK2, KLF13, KLF2, MAEA, MBD4, NCKAP1L, RB1, RHAG, RPS14, RPS19, TAL1, TRIM10, ZFP36, ZFPM1]
GO:0034101	erythrocyte homeostasis	GO_BiologicalProcess-GOA_10.07.2017_00h00	2.2e-10	4e-07	[3, 6]	Group20	28.4483	33	None Specific Cluster	[AHSP, ALAS2, CASP3, CDK6, DMTN, EPB42, ETS1, FOXO3, G6PD, GATA1, GATA2, HBZ, HIPK2, MAEA, MBD4, RB1, RHAG, TAL1, TRIM10, ZFPM1]	[AHSP, ATPIF1, HBZ, HMGB2, IKZF1, INPP5D, JAK2, KLF13, KLF2, NCKAP1L, RPS14, RPS17, RPS19, RPS24, ZFP36]	59.603	44.7023	[AHSP, ALAS2, ATPIF1, CASP3, CDK6, DMTN, EPB42, ETS1, FOXO3, G6PD, GATA1, GATA2, HBZ, HIPK2, HMGB2, IKZF1, INPP5D, JAK2, KLF13, KLF2, MAEA, MBD4, NCKAP1L, RB1, RHAG, RPS14, RPS17, RPS19, RPS24, TAL1, TRIM10, ZFP36, ZFPM1]
GO:0002262	myeloid cell homeostasis	GO_BiologicalProcess-GOA_10.07.2017_00h00	6.6e-09	1.1e-05	[2, 5]	Group20	24.3056	35	Specific for Cluster #1	[AHSP, ALAS2, CASP3, CDK6, DMTN, EPB42, ETS1, FCAR, FOXO3, G6PD, GATA1, GATA2, HBZ, HIPK2, JAM3, MAEA, MBD4, RB1, RHAG, TAL1, TRIM10, ZFPM1]	[AHSP, ATPIF1, HBZ, HMGB2, IKZF1, INPP5D, JAK2, KLF13, KLF2, NCKAP1L, RPS14, RPS17, RPS19, RPS24, ZFP36]	61.8898	42.1976	[AHSP, ALAS2, ATPIF1, CASP3, CDK6, DMTN, EPB42, ETS1, FCAR, FOXO3, G6PD, GATA1, GATA2, HBZ, HIPK2, HMGB2, IKZF1, INPP5D, JAK2, JAM3, KLF13, KLF2, MAEA, MBD4, NCKAP1L, RB1, RHAG, RPS14, RPS17, RPS19, RPS24, TAL1, TRIM10, ZFP36, ZFPM1]
GO:0048872	homeostasis of number of cells	GO_BiologicalProcess-GOA_10.07.2017_00h00	2.2e-08	3.9e-05	[4]	Group20	19.1011	51	Specific for Cluster #1	[AHSP, ALAS2, CASP3, CCNB2, CCR7, CDK6, CEL, DMTN, EPB42, ETS1, F2R, FADD, FCAR, FOXO3, G6PD, GATA1, GATA2, HBZ, HIPK2, JAM3, KRAS, LAT, MAEA, MBD4, RB1, RHAG, SLC40A1, SMOX, SPTA1, TAL1, TRIM10, ZFPM1]	[AHSP, ATPIF1, GPR183, HBZ, HMGB2, IKZF1, INPP5D, JAK2, KLF13, KLF2, LIPA, NCKAP1L, PRDX5, RPS14, RPS17, RPS19, RPS24, SIVA1, SLC40A1, TNFSF13B, TSC22D3, ZFP36]	61.846	42.5191	[AHSP, ALAS2, ATPIF1, CASP3, CCNB2, CCR7, CDK6, CEL, DMTN, EPB42, ETS1, F2R, FADD, FCAR, FOXO3, G6PD, GATA1, GATA2, GPR183, HBZ, HIPK2, HMGB2, IKZF1, INPP5D, JAK2, JAM3, KLF13, KLF2, KRAS, LAT, LIPA, MAEA, MBD4, NCKAP1L, PRDX5, RB1, RHAG, RPS14, RPS17, RPS19, RPS24, SIVA1, SLC40A1, SMOX, SPTA1, TAL1, TNFSF13B, TRIM10, TSC22D3, ZFP36, ZFPM1]
GO:0030099	myeloid cell differentiation	GO_BiologicalProcess-GOA_10.07.2017_00h00	8.5e-15	1.5e-11	[5, 6, 7, 8]	Group20	20.9845	81	Specific for Cluster #1	[ACTN1, AHSP, ALAS2, C1QC, CA2, CASP3, CCR7, CDK6, CEACAM1, CLEC1B, CLEC5A, CTR9, DMTN, EIF2AK1, EPB42, ETS1, FADD, FOXO3, FSTL3, G6PD, GATA1, GATA2, GNAS, GP1BA, HBZ, HIPK2, ITGA2B, KAT6A, LEF1, LILRB3, MAEA, MBD4, MEIS1, MMP9, MYC, MYL9, PIP4K2A, PPARG, PRKCA, PRKCQ, RB1, RHAG, SH3PXD2A, SRC, TAL1, TGFBR2, TJP2, TRIM10, UBASH3B, WASF2, WDR1, ZFPM1]	[AHSP, ATPIF1, CDKN1C, CEBPA, CSF1R, DPY30, EIF2AK1, FLI1, GPR183, HBZ, HDAC1, HMGB2, IFI16, IKZF1, INPP5D, IRF8, ITGA2B, JAK2, JUNB, KLF13, KLF2, NCKAP1L, NFE2, PIP4K2A, PRDX3, PRKCB, RARA, RPS14, RPS19, TESC, TFRC, TGFBR2, TYROBP, WASF2, WDR61, ZFP36]	63.0091	43.6217	[ACTN1, AHSP, ALAS2, ATPIF1, C1QC, CA2, CASP3, CCR7, CDK6, CDKN1C, CEACAM1, CEBPA, CLEC1B, CLEC5A, CSF1R, CTR9, DMTN, DPY30, EIF2AK1, EPB42, ETS1, FADD, FLI1, FOXO3, FSTL3, G6PD, GATA1, GATA2, GNAS, GP1BA, GPR183, HBZ, HDAC1, HIPK2, HMGB2, IFI16, IKZF1, INPP5D, IRF8, ITGA2B, JAK2, JUNB, KAT6A, KLF13, KLF2, LEF1, LILRB3, MAEA, MBD4, MEIS1, MMP9, MYC, MYL9, NCKAP1L, NFE2, PIP4K2A, PPARG, PRDX3, PRK…
GO:0030097	hemopoiesis	GO_BiologicalProcess-GOA_10.07.2017_00h00	1.3e-12	2.5e-09	[4, 5, 6, 7]	Group17	15.5633	134	None Specific Cluster	[ACTN1, ADGRG3, AHSP, ALAS2, BMX, C1QC, CA2, CASP3, CCR6, CCR7, CD164, CD79A, CDK6, CEACAM1, CHD7, CLEC1B, CLEC5A, CNN2, COL24A1, CTR9, DMTN, EIF2AK1, EPB42, ETS1, FADD, FBXO7, FOXO3, FSTL3, G6PD, GAS6, GATA1, GATA2, GFI1B, GNAS, GP1BA, HBZ, HIPK2, IL18R1, IL4R, ITGA2B, ITGB1, ITM2A, JAM3, KAT6A, LEF1, LEPR, LILRB3, LOXL3, LYL1, MAEA, MBD4, MEIS1, MMP9, MYC, MYL9, N4BP2L2, NOTCH1, PBX1, PGLYRP1, …	[AHSP, ATPIF1, BTK, CDKN1C, CEBPA, CEBPD, CMTM7, COL24A1, CSF1R, DPY30, EGR1, EIF2AK1, FLI1, GLRX5, GPR183, HBZ, HDAC1, HMGB2, IFI16, IKZF1, INPP5D, IRF8, ITGA2B, ITGA4, JAK2, JUNB, KDELR1, KIAA0922, KLF13, KLF2, KLF4, LMO2, LYL1, MFNG, MKNK2, NCKAP1L, NFE2, PGLYRP1, PIP4K2A, PLCL2, PRDX3, PRKCB, PSMB10, PSMB3, PSMB8, PSME1, PSME2, RARA, RPS14, RPS19, RPS27A, RRAS, SEMA4A, TESC, TFRC, TGFBR2, TME…	59.5723	46.334	[ACTN1, ADGRG3, AHSP, ALAS2, ATPIF1, BMX, BTK, C1QC, CA2, CASP3, CCR6, CCR7, CD164, CD79A, CDK6, CDKN1C, CEACAM1, CEBPA, CEBPD, CHD7, CLEC1B, CLEC5A, CMTM7, CNN2, COL24A1, CSF1R, CTR9, DMTN, DPY30, EGR1, EIF2AK1, EPB42, ETS1, FADD, FBXO7, FLI1, FOXO3, FSTL3, G6PD, GAS6, GATA1, GATA2, GFI1B, GLRX5, GNAS, GP1BA, GPR183, HBZ, HDAC1, HIPK2, HMGB2, IFI16, IKZF1, IL18R1, IL4R, INPP5D, IRF8, ITGA2B, ITG…
GO:0030097	hemopoiesis	GO_BiologicalProcess-GOA_10.07.2017_00h00	1.3e-12	2.5e-09	[4, 5, 6, 7]	Group20	15.5633	134	None Specific Cluster	[ACTN1, ADGRG3, AHSP, ALAS2, BMX, C1QC, CA2, CASP3, CCR6, CCR7, CD164, CD79A, CDK6, CEACAM1, CHD7, CLEC1B, CLEC5A, CNN2, COL24A1, CTR9, DMTN, EIF2AK1, EPB42, ETS1, FADD, FBXO7, FOXO3, FSTL3, G6PD, GAS6, GATA1, GATA2, GFI1B, GNAS, GP1BA, HBZ, HIPK2, IL18R1, IL4R, ITGA2B, ITGB1, ITM2A, JAM3, KAT6A, LEF1, LEPR, LILRB3, LOXL3, LYL1, MAEA, MBD4, MEIS1, MMP9, MYC, MYL9, N4BP2L2, NOTCH1, PBX1, PGLYRP1, …	[AHSP, ATPIF1, BTK, CDKN1C, CEBPA, CEBPD, CMTM7, COL24A1, CSF1R, DPY30, EGR1, EIF2AK1, FLI1, GLRX5, GPR183, HBZ, HDAC1, HMGB2, IFI16, IKZF1, INPP5D, IRF8, ITGA2B, ITGA4, JAK2, JUNB, KDELR1, KIAA0922, KLF13, KLF2, KLF4, LMO2, LYL1, MFNG, MKNK2, NCKAP1L, NFE2, PGLYRP1, PIP4K2A, PLCL2, PRDX3, PRKCB, PSMB10, PSMB3, PSMB8, PSME1, PSME2, RARA, RPS14, RPS19, RPS27A, RRAS, SEMA4A, TESC, TFRC, TGFBR2, TME…	59.5723	46.334	[ACTN1, ADGRG3, AHSP, ALAS2, ATPIF1, BMX, BTK, C1QC, CA2, CASP3, CCR6, CCR7, CD164, CD79A, CDK6, CDKN1C, CEACAM1, CEBPA, CEBPD, CHD7, CLEC1B, CLEC5A, CMTM7, CNN2, COL24A1, CSF1R, CTR9, DMTN, DPY30, EGR1, EIF2AK1, EPB42, ETS1, FADD, FBXO7, FLI1, FOXO3, FSTL3, G6PD, GAS6, GATA1, GATA2, GFI1B, GLRX5, GNAS, GP1BA, GPR183, HBZ, HDAC1, HIPK2, HMGB2, IFI16, IKZF1, IL18R1, IL4R, INPP5D, IRF8, ITGA2B, ITG…
GO:0048534	hematopoietic or lymphoid organ development	GO_BiologicalProcess-GOA_10.07.2017_00h00	1.8e-12	3.2e-09	[3, 4, 5, 6]	Group17	15.3591	139	None Specific Cluster	[ACTN1, ADGRG3, AHSP, ALAS2, BMX, C1QC, CA2, CASP3, CCNB2, CCR6, CCR7, CD164, CD79A, CDK6, CEACAM1, CHD7, CLEC1B, CLEC5A, CNN2, COL24A1, CRKL, CTR9, DMTN, EIF2AK1, EPB42, ETS1, FADD, FBXO7, FOXO3, FSTL3, G6PD, GAS6, GATA1, GATA2, GFI1B, GNAS, GP1BA, HBZ, HIPK2, IL18R1, IL4R, ITGA2B, ITGB1, ITM2A, JAM3, KAT6A, LEF1, LEPR, LILRB3, LOXL3, LYL1, MAEA, MBD4, MEIS1, MMP9, MYC, MYL9, N4BP2L2, NOTCH1, PB…	[AHSP, ATPIF1, BTK, CDKN1C, CEBPA, CEBPD, CMTM7, COL24A1, CSF1R, DPY30, EGR1, EIF2AK1, FLI1, GLRX5, GPR183, HBZ, HDAC1, HMGB2, IFI16, IKZF1, INPP5D, IRF8, ITGA2B, ITGA4, JAK2, JUNB, KDELR1, KIAA0922, KLF13, KLF2, KLF4, LMO2, LMO4, LYL1, MAPK3, MFNG, MKNK2, NCKAP1L, NFE2, PGLYRP1, PIP4K2A, PLCL2, PRDX3, PRKCB, PSMB10, PSMB3, PSMB8, PSME1, PSME2, RARA, RPS14, RPS19, RPS27A, RRAS, SEMA4A, SLC40A1, T…	59.5131	46.7603	[ACTN1, ADGRG3, AHSP, ALAS2, ATPIF1, BMX, BTK, C1QC, CA2, CASP3, CCNB2, CCR6, CCR7, CD164, CD79A, CDK6, CDKN1C, CEACAM1, CEBPA, CEBPD, CHD7, CLEC1B, CLEC5A, CMTM7, CNN2, COL24A1, CRKL, CSF1R, CTR9, DMTN, DPY30, EGR1, EIF2AK1, EPB42, ETS1, FADD, FBXO7, FLI1, FOXO3, FSTL3, G6PD, GAS6, GATA1, GATA2, GFI1B, GLRX5, GNAS, GP1BA, GPR183, HBZ, HDAC1, HIPK2, HMGB2, IFI16, IKZF1, IL18R1, IL4R, INPP5D, IRF8…
GO:0048534	hematopoietic or lymphoid organ development	GO_BiologicalProcess-GOA_10.07.2017_00h00	1.8e-12	3.2e-09	[3, 4, 5, 6]	Group20	15.3591	139	None Specific Cluster	[ACTN1, ADGRG3, AHSP, ALAS2, BMX, C1QC, CA2, CASP3, CCNB2, CCR6, CCR7, CD164, CD79A, CDK6, CEACAM1, CHD7, CLEC1B, CLEC5A, CNN2, COL24A1, CRKL, CTR9, DMTN, EIF2AK1, EPB42, ETS1, FADD, FBXO7, FOXO3, FSTL3, G6PD, GAS6, GATA1, GATA2, GFI1B, GNAS, GP1BA, HBZ, HIPK2, IL18R1, IL4R, ITGA2B, ITGB1, ITM2A, JAM3, KAT6A, LEF1, LEPR, LILRB3, LOXL3, LYL1, MAEA, MBD4, MEIS1, MMP9, MYC, MYL9, N4BP2L2, NOTCH1, PB…	[AHSP, ATPIF1, BTK, CDKN1C, CEBPA, CEBPD, CMTM7, COL24A1, CSF1R, DPY30, EGR1, EIF2AK1, FLI1, GLRX5, GPR183, HBZ, HDAC1, HMGB2, IFI16, IKZF1, INPP5D, IRF8, ITGA2B, ITGA4, JAK2, JUNB, KDELR1, KIAA0922, KLF13, KLF2, KLF4, LMO2, LMO4, LYL1, MAPK3, MFNG, MKNK2, NCKAP1L, NFE2, PGLYRP1, PIP4K2A, PLCL2, PRDX3, PRKCB, PSMB10, PSMB3, PSMB8, PSME1, PSME2, RARA, RPS14, RPS19, RPS27A, RRAS, SEMA4A, SLC40A1, T…	59.5131	46.7603	[ACTN1, ADGRG3, AHSP, ALAS2, ATPIF1, BMX, BTK, C1QC, CA2, CASP3, CCNB2, CCR6, CCR7, CD164, CD79A, CDK6, CDKN1C, CEACAM1, CEBPA, CEBPD, CHD7, CLEC1B, CLEC5A, CMTM7, CNN2, COL24A1, CRKL, CSF1R, CTR9, DMTN, DPY30, EGR1, EIF2AK1, EPB42, ETS1, FADD, FBXO7, FLI1, FOXO3, FSTL3, G6PD, GAS6, GATA1, GATA2, GFI1B, GLRX5, GNAS, GP1BA, GPR183, HBZ, HDAC1, HIPK2, HMGB2, IFI16, IKZF1, IL18R1, IL4R, INPP5D, IRF8…
GO:0002520	immune system development	GO_BiologicalProcess-GOA_10.07.2017_00h00	2.5e-11	4.5e-08	[2, 4, 5]	Group17	14.749	141	Specific for Cluster #1	[ACTN1, ADGRG3, AHSP, ALAS2, BMX, C1QC, CA2, CASP3, CCNB2, CCR6, CCR7, CD164, CD79A, CDK6, CEACAM1, CHD7, CLC, CLEC1B, CLEC5A, CNN2, COL24A1, CRKL, CTR9, DMTN, EIF2AK1, EPB42, ETS1, FADD, FBXO7, FOXO3, FSTL3, G6PD, GAS6, GATA1, GATA2, GFI1B, GNAS, GP1BA, HBZ, HIPK2, IL18R1, IL4R, ITGA2B, ITGB1, ITM2A, JAM3, KAT6A, LEF1, LEPR, LILRB3, LOXL3, LYL1, MAEA, MBD4, MEIS1, MMP9, MYC, MYL9, N4BP2L2, NOTCH…	[AHSP, ATPIF1, BTK, CDKN1C, CEBPA, CEBPD, CMTM7, COL24A1, CSF1R, DPY30, EGR1, EIF2AK1, FLI1, GLRX5, GPR183, HBZ, HDAC1, HMGB2, IFI16, IKZF1, INPP5D, IRF8, ITGA2B, ITGA4, JAK2, JUNB, KDELR1, KIAA0922, KLF13, KLF2, KLF4, LMO2, LMO4, LYL1, MAPK3, MFNG, MKNK2, NCKAP1L, NFE2, PGLYRP1, PIP4K2A, PLCL2, PRDX3, PRKCB, PSMB10, PSMB3, PSMB8, PSME1, PSME2, RARA, RPS14, RPS19, RPS27A, RRAS, SEMA4A, SLC40A1, T…	60.0809	46.1086	[ACTN1, ADGRG3, AHSP, ALAS2, ATPIF1, BMX, BTK, C1QC, CA2, CASP3, CCNB2, CCR6, CCR7, CD164, CD79A, CDK6, CDKN1C, CEACAM1, CEBPA, CEBPD, CHD7, CLC, CLEC1B, CLEC5A, CMTM7, CNN2, COL24A1, CRKL, CSF1R, CTR9, DMTN, DPY30, EGR1, EIF2AK1, EPB42, ETS1, FADD, FBXO7, FLI1, FOXO3, FSTL3, G6PD, GAS6, GATA1, GATA2, GFI1B, GLRX5, GNAS, GP1BA, GPR183, HBZ, HDAC1, HIPK2, HMGB2, IFI16, IKZF1, IL18R1, IL4R, INPP5D,…
GO:0002520	immune system development	GO_BiologicalProcess-GOA_10.07.2017_00h00	2.5e-11	4.5e-08	[2, 4, 5]	Group20	14.749	141	Specific for Cluster #1	[ACTN1, ADGRG3, AHSP, ALAS2, BMX, C1QC, CA2, CASP3, CCNB2, CCR6, CCR7, CD164, CD79A, CDK6, CEACAM1, CHD7, CLC, CLEC1B, CLEC5A, CNN2, COL24A1, CRKL, CTR9, DMTN, EIF2AK1, EPB42, ETS1, FADD, FBXO7, FOXO3, FSTL3, G6PD, GAS6, GATA1, GATA2, GFI1B, GNAS, GP1BA, HBZ, HIPK2, IL18R1, IL4R, ITGA2B, ITGB1, ITM2A, JAM3, KAT6A, LEF1, LEPR, LILRB3, LOXL3, LYL1, MAEA, MBD4, MEIS1, MMP9, MYC, MYL9, N4BP2L2, NOTCH…	[AHSP, ATPIF1, BTK, CDKN1C, CEBPA, CEBPD, CMTM7, COL24A1, CSF1R, DPY30, EGR1, EIF2AK1, FLI1, GLRX5, GPR183, HBZ, HDAC1, HMGB2, IFI16, IKZF1, INPP5D, IRF8, ITGA2B, ITGA4, JAK2, JUNB, KDELR1, KIAA0922, KLF13, KLF2, KLF4, LMO2, LMO4, LYL1, MAPK3, MFNG, MKNK2, NCKAP1L, NFE2, PGLYRP1, PIP4K2A, PLCL2, PRDX3, PRKCB, PSMB10, PSMB3, PSMB8, PSME1, PSME2, RARA, RPS14, RPS19, RPS27A, RRAS, SEMA4A, SLC40A1, T…	60.0809	46.1086	[ACTN1, ADGRG3, AHSP, ALAS2, ATPIF1, BMX, BTK, C1QC, CA2, CASP3, CCNB2, CCR6, CCR7, CD164, CD79A, CDK6, CDKN1C, CEACAM1, CEBPA, CEBPD, CHD7, CLC, CLEC1B, CLEC5A, CMTM7, CNN2, COL24A1, CRKL, CSF1R, CTR9, DMTN, DPY30, EGR1, EIF2AK1, EPB42, ETS1, FADD, FBXO7, FLI1, FOXO3, FSTL3, G6PD, GAS6, GATA1, GATA2, GFI1B, GLRX5, GNAS, GP1BA, GPR183, HBZ, HDAC1, HIPK2, HMGB2, IFI16, IKZF1, IL18R1, IL4R, INPP5D,…
GO:0006886	intracellular protein transport	GO_BiologicalProcess-GOA_10.07.2017_00h00	1.2e-09	2.2e-06	[4, 5, 6, 7, 8]	Group23	13.355	164	Specific for Cluster #2	[ANK1, ATP1B1, BAMBI, BARD1, BMP6, CBLB, COPB2, CTTN, DAB2, DMTN, EGF, EHD1, EIF4E, F2R, FBXO7, GAS6, GIPC1, GNAQ, HERC2, HSPA4, HSPB1, IL18R1, IPO11, KIF5B, KIFAP3, LMNA, MAP4K5, MBD4, PCM1, PCNT, PPM1A, PRKCA, PTPN1, PTTG1IP, RILPL1, SLC35D3, SMOX, SORL1, SPTBN1, STAM, STOM, STRADB, STX1A, STX3, SYTL4, TBC1D13, TBC1D15, TNPO1, TNPO3, TP53BP1, UBE2G2, UGCG, UPF2, VPS26A, XPO6, YOD1, YWHAH, YWHAZ…	[AGFG1, ALKBH5, AP2S1, ATPIF1, BNIP3L, C2CD5, ENY2, ERP29, FAM53B, FAM89B, FAU, FYB, FYN, HSPB1, JAK2, KDELR1, LRRK2, MAPK3, MRPL23, MYADM, NAPSA, NAPSB, NCF1, NUCB1, NUP214, NUP85, NXT1, PAK1, PARK7, PCM1, PIK3R2, PIN1, RHOB, RILPL1, RNASE2, RPL11, RPL12, RPL13A, RPL17, RPL18, RPL18A, RPL19, RPL21, RPL23, RPL26, RPL27, RPL27A, RPL30, RPL31, RPL32, RPL35, RPL35A, RPL36, RPL37A, RPL38, RPL39, RPL4…	35.8064	66.1508	[AGFG1, ALKBH5, ANK1, AP2S1, ATP1B1, ATPIF1, BAMBI, BARD1, BMP6, BNIP3L, C2CD5, CBLB, COPB2, CTTN, DAB2, DMTN, EGF, EHD1, EIF4E, ENY2, ERP29, F2R, FAM53B, FAM89B, FAU, FBXO7, FYB, FYN, GAS6, GIPC1, GNAQ, HERC2, HSPA4, HSPB1, IL18R1, IPO11, JAK2, KDELR1, KIF5B, KIFAP3, LMNA, LRRK2, MAP4K5, MAPK3, MBD4, MRPL23, MYADM, NAPSA, NAPSB, NCF1, NUCB1, NUP214, NUP85, NXT1, PAK1, PARK7, PCM1, PCNT, PIK3R2, …
GO:0006886	intracellular protein transport	GO_BiologicalProcess-GOA_10.07.2017_00h00	1.2e-09	2.2e-06	[4, 5, 6, 7, 8]	Group26	13.355	164	Specific for Cluster #2	[ANK1, ATP1B1, BAMBI, BARD1, BMP6, CBLB, COPB2, CTTN, DAB2, DMTN, EGF, EHD1, EIF4E, F2R, FBXO7, GAS6, GIPC1, GNAQ, HERC2, HSPA4, HSPB1, IL18R1, IPO11, KIF5B, KIFAP3, LMNA, MAP4K5, MBD4, PCM1, PCNT, PPM1A, PRKCA, PTPN1, PTTG1IP, RILPL1, SLC35D3, SMOX, SORL1, SPTBN1, STAM, STOM, STRADB, STX1A, STX3, SYTL4, TBC1D13, TBC1D15, TNPO1, TNPO3, TP53BP1, UBE2G2, UGCG, UPF2, VPS26A, XPO6, YOD1, YWHAH, YWHAZ…	[AGFG1, ALKBH5, AP2S1, ATPIF1, BNIP3L, C2CD5, ENY2, ERP29, FAM53B, FAM89B, FAU, FYB, FYN, HSPB1, JAK2, KDELR1, LRRK2, MAPK3, MRPL23, MYADM, NAPSA, NAPSB, NCF1, NUCB1, NUP214, NUP85, NXT1, PAK1, PARK7, PCM1, PIK3R2, PIN1, RHOB, RILPL1, RNASE2, RPL11, RPL12, RPL13A, RPL17, RPL18, RPL18A, RPL19, RPL21, RPL23, RPL26, RPL27, RPL27A, RPL30, RPL31, RPL32, RPL35, RPL35A, RPL36, RPL37A, RPL38, RPL39, RPL4…	35.8064	66.1508	[AGFG1, ALKBH5, ANK1, AP2S1, ATP1B1, ATPIF1, BAMBI, BARD1, BMP6, BNIP3L, C2CD5, CBLB, COPB2, CTTN, DAB2, DMTN, EGF, EHD1, EIF4E, ENY2, ERP29, F2R, FAM53B, FAM89B, FAU, FBXO7, FYB, FYN, GAS6, GIPC1, GNAQ, HERC2, HSPA4, HSPB1, IL18R1, IPO11, JAK2, KDELR1, KIF5B, KIFAP3, LMNA, LRRK2, MAP4K5, MAPK3, MBD4, MRPL23, MYADM, NAPSA, NAPSB, NCF1, NUCB1, NUP214, NUP85, NXT1, PAK1, PARK7, PCM1, PCNT, PIK3R2, …
GO:0070727	cellular macromolecule localization	GO_BiologicalProcess-GOA_10.07.2017_00h00	6.9e-08	0.00011	[3]	Group23	11.8274	222	None Specific Cluster	[ANK1, ATP1B1, BAG6, BAMBI, BARD1, BCL2L1, BMP6, CAPN3, CBLB, CD81, CHAMP1, CNST, COPB2, CTDSP2, CTTN, DAB2, DBN1, DENND4C, DMTN, DNAJB6, EGF, EHD1, EIF4E, F11R, F2R, FBXO7, FCHO2, FLNB, GAS6, GIPC1, GNAQ, GSN, HERC2, HK1, HSPA4, HSPB1, IL18R1, IPO11, ITGB1, KIF2A, KIF5B, KIFAP3, LAMA5, LMNA, LRWD1, MAP4K5, MBD4, PCM1, PCNT, PPM1A, PPP2R5A, PRKCA, PTPN1, PTTG1IP, RAB11FIP3, RAB37, RB1, RILPL1, RO…	[AGFG1, ALKBH5, AP2S1, ATPIF1, BNIP3L, C2CD5, CDK5RAP3, CSK, CTDSP2, ENY2, ERP29, FAM53B, FAM89B, FAU, FYB, FYN, GPD1L, HSPB1, ITGA4, JAK2, KDELR1, LAMTOR1, LAMTOR2, LAMTOR4, LRPAP1, LRRK2, MAPK3, MRPL23, MYADM, NACC2, NAPSA, NAPSB, NCF1, NUCB1, NUP214, NUP85, NXT1, OXA1L, PAK1, PARK7, PCM1, PIK3R2, PIN1, PPP2R5A, RAB40C, RHOB, RILPL1, RIPOR2, RNASE2, RPA1, RPL11, RPL12, RPL13A, RPL17, RPL18, RPL…	43.8218	59.4725	[AGFG1, ALKBH5, ANK1, AP2S1, ATP1B1, ATPIF1, BAG6, BAMBI, BARD1, BCL2L1, BMP6, BNIP3L, C2CD5, CAPN3, CBLB, CD81, CDK5RAP3, CHAMP1, CNST, COPB2, CSK, CTDSP2, CTTN, DAB2, DBN1, DENND4C, DMTN, DNAJB6, EGF, EHD1, EIF4E, ENY2, ERP29, F11R, F2R, FAM53B, FAM89B, FAU, FBXO7, FCHO2, FLNB, FYB, FYN, GAS6, GIPC1, GNAQ, GPD1L, GSN, HERC2, HK1, HSPA4, HSPB1, IL18R1, IPO11, ITGA4, ITGB1, JAK2, KDELR1, KIF2A, K…
GO:0070727	cellular macromolecule localization	GO_BiologicalProcess-GOA_10.07.2017_00h00	6.9e-08	0.00011	[3]	Group26	11.8274	222	None Specific Cluster	[ANK1, ATP1B1, BAG6, BAMBI, BARD1, BCL2L1, BMP6, CAPN3, CBLB, CD81, CHAMP1, CNST, COPB2, CTDSP2, CTTN, DAB2, DBN1, DENND4C, DMTN, DNAJB6, EGF, EHD1, EIF4E, F11R, F2R, FBXO7, FCHO2, FLNB, GAS6, GIPC1, GNAQ, GSN, HERC2, HK1, HSPA4, HSPB1, IL18R1, IPO11, ITGB1, KIF2A, KIF5B, KIFAP3, LAMA5, LMNA, LRWD1, MAP4K5, MBD4, PCM1, PCNT, PPM1A, PPP2R5A, PRKCA, PTPN1, PTTG1IP, RAB11FIP3, RAB37, RB1, RILPL1, RO…	[AGFG1, ALKBH5, AP2S1, ATPIF1, BNIP3L, C2CD5, CDK5RAP3, CSK, CTDSP2, ENY2, ERP29, FAM53B, FAM89B, FAU, FYB, FYN, GPD1L, HSPB1, ITGA4, JAK2, KDELR1, LAMTOR1, LAMTOR2, LAMTOR4, LRPAP1, LRRK2, MAPK3, MRPL23, MYADM, NACC2, NAPSA, NAPSB, NCF1, NUCB1, NUP214, NUP85, NXT1, OXA1L, PAK1, PARK7, PCM1, PIK3R2, PIN1, PPP2R5A, RAB40C, RHOB, RILPL1, RIPOR2, RNASE2, RPA1, RPL11, RPL12, RPL13A, RPL17, RPL18, RPL…	43.8218	59.4725	[AGFG1, ALKBH5, ANK1, AP2S1, ATP1B1, ATPIF1, BAG6, BAMBI, BARD1, BCL2L1, BMP6, BNIP3L, C2CD5, CAPN3, CBLB, CD81, CDK5RAP3, CHAMP1, CNST, COPB2, CSK, CTDSP2, CTTN, DAB2, DBN1, DENND4C, DMTN, DNAJB6, EGF, EHD1, EIF4E, ENY2, ERP29, F11R, F2R, FAM53B, FAM89B, FAU, FBXO7, FCHO2, FLNB, FYB, FYN, GAS6, GIPC1, GNAQ, GPD1L, GSN, HERC2, HK1, HSPA4, HSPB1, IL18R1, IPO11, ITGA4, ITGB1, JAK2, KDELR1, KIF2A, K…
GO:0009968	negative regulation of signal transduction	GO_BiologicalProcess-GOA_10.07.2017_00h00	2.8e-05	0.046	[3, 4, 5, 6]	Group27	11.7743	144	Specific for Cluster #1	[ADGRG3, ADIPOR1, ADM, ADRB2, ARRB1, AXIN1, BAMBI, BANK1, BCL2L1, CBL, CBLB, CCL5, CEACAM1, CFLAR, CHD8, CISH, CREBRF, CTTN, DAB2, DDIT4L, DHRS3, DLK1, DUSP3, EGF, ELF1, FADD, FOXO3, FSTL3, GAS6, GATA1, GATA2, GCLM, GP1BA, GRB10, HIPK2, HIST1H2BJ, HSPA1A, HSPA1B, HSPB1, IGF1R, IL1RN, IL6ST, ITGB1, LEF1, LGMN, LMNA, MEIS3P1, MMP9, MYC, NCK2, NDRG2, NLK, NOTCH1, PEAR1, PPARG, PPM1A, PRKCA, PRKCQ, P…	[ADRB2, ARRB1, ATP2B4, CDK5RAP3, CDKN2D, CSK, DUSP1, DUSP22, EGR1, FAM89B, FBN2, FBP1, FYN, GLG1, GPD1L, GPX1, GSTP1, HDAC1, HMGB2, HSPB1, IGBP1, INPP5D, KIAA0922, KLF4, LMBRD1, LRPAP1, LRRK2, LY96, MNT, MYADM, NDUFS3, NPRL2, NR4A2, PARK7, PFDN5, PIN1, PLCL2, PRAM1, PRKCB, PSMB10, PSMB3, PSMB8, PSME1, PSME2, QARS, RBX1, RGS10, RGS18, RGS2, RIPOR2, RPS27A, SLC9A3R1, SOCS2, SORL1, SPRY1, STK38, SUL…	61.1404	43.2792	[ADGRG3, ADIPOR1, ADM, ADRB2, ARRB1, ATP2B4, AXIN1, BAMBI, BANK1, BCL2L1, CBL, CBLB, CCL5, CDK5RAP3, CDKN2D, CEACAM1, CFLAR, CHD8, CISH, CREBRF, CSK, CTTN, DAB2, DDIT4L, DHRS3, DLK1, DUSP1, DUSP22, DUSP3, EGF, EGR1, ELF1, FADD, FAM89B, FBN2, FBP1, FOXO3, FSTL3, FYN, GAS6, GATA1, GATA2, GCLM, GLG1, GP1BA, GPD1L, GPX1, GRB10, GSTP1, HDAC1, HIPK2, HIST1H2BJ, HMGB2, HSPA1A, HSPA1B, HSPB1, IGBP1, IGF1…
GO:0010648	negative regulation of cell communication	GO_BiologicalProcess-GOA_10.07.2017_00h00	2.4e-05	0.039	[3, 4, 5]	Group27	11.6192	155	None Specific Cluster	[ADGRG3, ADIPOR1, ADM, ADRB2, ARRB1, AXIN1, BAMBI, BANK1, BCL2L1, CBL, CBLB, CCL5, CEACAM1, CFLAR, CHD8, CISH, CREBRF, CTTN, DAB2, DDIT4L, DHRS3, DLK1, DUSP3, EGF, ELF1, FADD, FOXO3, FSTL3, GAS6, GATA1, GATA2, GCLM, GP1BA, GRB10, HIPK2, HIST1H2BJ, HSPA1A, HSPA1B, HSPB1, IGF1R, IL1RN, IL6ST, ITGB1, LEF1, LGMN, LMNA, MEIS3P1, MMP9, MYC, NCK2, NDRG2, NLK, NOTCH1, PEAR1, PPARG, PPM1A, PRKCA, PRKCQ, P…	[ADRB2, ARRB1, ATP2B4, CDK5RAP3, CDKN2D, CSK, DUSP1, DUSP22, EGR1, ENY2, FAM89B, FBN2, FBP1, FYN, GLG1, GNAI2, GPD1L, GPNMB, GPX1, GSTP1, HADH, HDAC1, HMGB2, HSPB1, IGBP1, INPP5D, KIAA0922, KLF4, LMBRD1, LRPAP1, LRRK2, LY96, MIDN, MNT, MYADM, NDUFS3, NPRL2, NR4A2, PARK7, PFDN5, PIN1, PLCL2, PRAM1, PRKCB, PSMB10, PSMB3, PSMB8, PSME1, PSME2, QARS, RAB11FIP1, RBX1, RGS10, RGS18, RGS2, RIPOR2, RPS27A…	58.7684	45.3539	[ADGRG3, ADIPOR1, ADM, ADRB2, ARRB1, ATP2B4, AXIN1, BAMBI, BANK1, BCL2L1, CBL, CBLB, CCL5, CDK5RAP3, CDKN2D, CEACAM1, CFLAR, CHD8, CISH, CREBRF, CSK, CTTN, DAB2, DDIT4L, DHRS3, DLK1, DUSP1, DUSP22, DUSP3, EGF, EGR1, ELF1, ENY2, FADD, FAM89B, FBN2, FBP1, FOXO3, FSTL3, FYN, GAS6, GATA1, GATA2, GCLM, GLG1, GNAI2, GP1BA, GPD1L, GPNMB, GPX1, GRB10, GSTP1, HADH, HDAC1, HIPK2, HIST1H2BJ, HMGB2, HSPA1A, …
GO:0048584	positive regulation of response to stimulus	GO_BiologicalProcess-GOA_10.07.2017_00h00	9.4e-06	0.015	[2, 3, 4]	Group16	10.8574	252	None Specific Cluster	[ACTG1, ACTN4, ACTR3, ADIPOR1, ADORA2B, ADRB2, AFAP1L2, ARRB1, ATP2C1, AXIN1, BAG6, BAMBI, BANK1, BCL2L1, BMP6, C1QC, CAPN3, CBL, CCL5, CCR6, CCR7, CD19, CD226, CD79A, CD81, CDKN2AIP, CEACAM1, CFLAR, CHI3L1, CREBRF, CRK, CRKL, CTBP2, CXCL5, CYFIP2, DAB2, DMTN, DUSP3, EGF, ELF1, ELMO2, ETS1, F2R, F2RL3, FADD, FCAR, FCRL2, FOXO3, GADD45A, GAS6, GATA2, GIPC1, GNAS, GPR65, GRAP2, GRB10, GSN, HIP1R, H…	[ADRB2, APAF1, APEX1, ARRB1, ATPIF1, BST2, BTK, C2CD5, CARD9, CASP2, CDK19, CDK5RAP3, CDKN1C, CHN2, CHSY1, CIDEB, CNPY3, CSF1R, CSK, DPEP2, DUSP22, ERP29, FABP4, FAM53B, FGD2, FPR3, FYB, FYN, GLIPR2, GNAI2, GPNMB, GPR183, GPSM3, GPX1, HCST, HINT1, HMGB2, HSPB1, ICAM2, IFI16, INPP5D, JAK2, LAMTOR1, LAMTOR2, LAMTOR4, LGALSL, LPAR6, LRG1, LRRK2, LSM4, LY86, LY96, MAP3K1, MAP3K6, MAP4K1, MAP4K2, MAPK…	57.8467	46.0412	[ACTG1, ACTN4, ACTR3, ADIPOR1, ADORA2B, ADRB2, AFAP1L2, APAF1, APEX1, ARRB1, ATP2C1, ATPIF1, AXIN1, BAG6, BAMBI, BANK1, BCL2L1, BMP6, BST2, BTK, C1QC, C2CD5, CAPN3, CARD9, CASP2, CBL, CCL5, CCR6, CCR7, CD19, CD226, CD79A, CD81, CDK19, CDK5RAP3, CDKN1C, CDKN2AIP, CEACAM1, CFLAR, CHI3L1, CHN2, CHSY1, CIDEB, CNPY3, CREBRF, CRK, CRKL, CSF1R, CSK, CTBP2, CXCL5, CYFIP2, DAB2, DMTN, DPEP2, DUSP22, DUSP3…
GO:0048584	positive regulation of response to stimulus	GO_BiologicalProcess-GOA_10.07.2017_00h00	9.4e-06	0.015	[2, 3, 4]	Group17	10.8574	252	None Specific Cluster	[ACTG1, ACTN4, ACTR3, ADIPOR1, ADORA2B, ADRB2, AFAP1L2, ARRB1, ATP2C1, AXIN1, BAG6, BAMBI, BANK1, BCL2L1, BMP6, C1QC, CAPN3, CBL, CCL5, CCR6, CCR7, CD19, CD226, CD79A, CD81, CDKN2AIP, CEACAM1, CFLAR, CHI3L1, CREBRF, CRK, CRKL, CTBP2, CXCL5, CYFIP2, DAB2, DMTN, DUSP3, EGF, ELF1, ELMO2, ETS1, F2R, F2RL3, FADD, FCAR, FCRL2, FOXO3, GADD45A, GAS6, GATA2, GIPC1, GNAS, GPR65, GRAP2, GRB10, GSN, HIP1R, H…	[ADRB2, APAF1, APEX1, ARRB1, ATPIF1, BST2, BTK, C2CD5, CARD9, CASP2, CDK19, CDK5RAP3, CDKN1C, CHN2, CHSY1, CIDEB, CNPY3, CSF1R, CSK, DPEP2, DUSP22, ERP29, FABP4, FAM53B, FGD2, FPR3, FYB, FYN, GLIPR2, GNAI2, GPNMB, GPR183, GPSM3, GPX1, HCST, HINT1, HMGB2, HSPB1, ICAM2, IFI16, INPP5D, JAK2, LAMTOR1, LAMTOR2, LAMTOR4, LGALSL, LPAR6, LRG1, LRRK2, LSM4, LY86, LY96, MAP3K1, MAP3K6, MAP4K1, MAP4K2, MAPK…	57.8467	46.0412	[ACTG1, ACTN4, ACTR3, ADIPOR1, ADORA2B, ADRB2, AFAP1L2, APAF1, APEX1, ARRB1, ATP2C1, ATPIF1, AXIN1, BAG6, BAMBI, BANK1, BCL2L1, BMP6, BST2, BTK, C1QC, C2CD5, CAPN3, CARD9, CASP2, CBL, CCL5, CCR6, CCR7, CD19, CD226, CD79A, CD81, CDK19, CDK5RAP3, CDKN1C, CDKN2AIP, CEACAM1, CFLAR, CHI3L1, CHN2, CHSY1, CIDEB, CNPY3, CREBRF, CRK, CRKL, CSF1R, CSK, CTBP2, CXCL5, CYFIP2, DAB2, DMTN, DPEP2, DUSP22, DUSP3…
GO:0048584	positive regulation of response to stimulus	GO_BiologicalProcess-GOA_10.07.2017_00h00	9.4e-06	0.015	[2, 3, 4]	Group27	10.8574	252	None Specific Cluster	[ACTG1, ACTN4, ACTR3, ADIPOR1, ADORA2B, ADRB2, AFAP1L2, ARRB1, ATP2C1, AXIN1, BAG6, BAMBI, BANK1, BCL2L1, BMP6, C1QC, CAPN3, CBL, CCL5, CCR6, CCR7, CD19, CD226, CD79A, CD81, CDKN2AIP, CEACAM1, CFLAR, CHI3L1, CREBRF, CRK, CRKL, CTBP2, CXCL5, CYFIP2, DAB2, DMTN, DUSP3, EGF, ELF1, ELMO2, ETS1, F2R, F2RL3, FADD, FCAR, FCRL2, FOXO3, GADD45A, GAS6, GATA2, GIPC1, GNAS, GPR65, GRAP2, GRB10, GSN, HIP1R, H…	[ADRB2, APAF1, APEX1, ARRB1, ATPIF1, BST2, BTK, C2CD5, CARD9, CASP2, CDK19, CDK5RAP3, CDKN1C, CHN2, CHSY1, CIDEB, CNPY3, CSF1R, CSK, DPEP2, DUSP22, ERP29, FABP4, FAM53B, FGD2, FPR3, FYB, FYN, GLIPR2, GNAI2, GPNMB, GPR183, GPSM3, GPX1, HCST, HINT1, HMGB2, HSPB1, ICAM2, IFI16, INPP5D, JAK2, LAMTOR1, LAMTOR2, LAMTOR4, LGALSL, LPAR6, LRG1, LRRK2, LSM4, LY86, LY96, MAP3K1, MAP3K6, MAP4K1, MAP4K2, MAPK…	57.8467	46.0412	[ACTG1, ACTN4, ACTR3, ADIPOR1, ADORA2B, ADRB2, AFAP1L2, APAF1, APEX1, ARRB1, ATP2C1, ATPIF1, AXIN1, BAG6, BAMBI, BANK1, BCL2L1, BMP6, BST2, BTK, C1QC, C2CD5, CAPN3, CARD9, CASP2, CBL, CCL5, CCR6, CCR7, CD19, CD226, CD79A, CD81, CDK19, CDK5RAP3, CDKN1C, CDKN2AIP, CEACAM1, CFLAR, CHI3L1, CHN2, CHSY1, CIDEB, CNPY3, CREBRF, CRK, CRKL, CSF1R, CSK, CTBP2, CXCL5, CYFIP2, DAB2, DMTN, DPEP2, DUSP22, DUSP3…
GO:0009966	regulation of signal transduction	GO_BiologicalProcess-GOA_10.07.2017_00h00	6.8e-07	0.0011	[3, 4, 5]	Group27	10.7548	322	None Specific Cluster	[ACTN4, ADGRG3, ADIPOR1, ADM, ADORA2B, ADRB2, AFAP1, AFAP1L2, ANKRD10, ANKS1A, ARHGAP18, ARHGAP21, ARHGAP25, ARRB1, ATP2C1, AXIN1, BAMBI, BANK1, BARD1, BCL2L1, BMP6, CAPN3, CBL, CBLB, CCL5, CCR7, CD19, CD226, CD81, CDKN2AIP, CEACAM1, CFLAR, CHD4, CHD8, CHI3L1, CISH, CREBRF, CRK, CRKL, CTBP2, CTTN, CYFIP2, CYTH4, DAB2, DDIT4L, DHRS3, DLK1, DMTN, DUSP3, EGF, ELF1, F2R, F2RL3, FADD, FCRL2, FOXO3, FS…	[ADRB2, APAF1, APEX1, ARHGAP45, ARHGDIB, ARHGEF18, ARHGEF3, ARHGEF6, ARRB1, ATP2B4, ATPIF1, BST2, CARD9, CASP2, CCDC6, CCND3, CDK5RAP3, CDKN1C, CDKN2D, CHN2, CHSY1, CIDEB, CSF1R, CSK, CYTH4, DPEP2, DUSP1, DUSP22, EGR1, ERP29, FAM53B, FAM89B, FBN2, FBP1, FGD2, FGD3, FYN, GFRA2, GLG1, GLIPR2, GNAI2, GPD1L, GPNMB, GPR183, GPX1, GSTP1, HCST, HDAC1, HINT1, HMGB2, HSPB1, IGBP1, INPP5D, IRS2, JAK2, KIAA…	58.7632	45.8415	[ACTN4, ADGRG3, ADIPOR1, ADM, ADORA2B, ADRB2, AFAP1, AFAP1L2, ANKRD10, ANKS1A, APAF1, APEX1, ARHGAP18, ARHGAP21, ARHGAP25, ARHGAP45, ARHGDIB, ARHGEF18, ARHGEF3, ARHGEF6, ARRB1, ATP2B4, ATP2C1, ATPIF1, AXIN1, BAMBI, BANK1, BARD1, BCL2L1, BMP6, BST2, CAPN3, CARD9, CASP2, CBL, CBLB, CCDC6, CCL5, CCND3, CCR7, CD19, CD226, CD81, CDK5RAP3, CDKN1C, CDKN2AIP, CDKN2D, CEACAM1, CFLAR, CHD4, CHD8, CHI3L1, C…
GO:0010646	regulation of cell communication	GO_BiologicalProcess-GOA_10.07.2017_00h00	1.3e-06	0.0022	[3, 4]	Group16	10.5485	350	None Specific Cluster	[ACTN4, ADGRG3, ADIPOR1, ADM, ADORA2B, ADRB2, AFAP1, AFAP1L2, ANKRD10, ANKS1A, ARHGAP18, ARHGAP21, ARHGAP25, ARRB1, ATP2C1, AXIN1, BAMBI, BANK1, BARD1, BCL2L1, BMP6, CA2, CAPN3, CBL, CBLB, CCL5, CCR7, CD19, CD226, CD81, CDC20, CDKN2AIP, CEACAM1, CFLAR, CHD4, CHD7, CHD8, CHI3L1, CISH, CREBRF, CRK, CRKL, CTBP2, CTTN, CYFIP2, CYTH4, DAB2, DBN1, DDIT4L, DHRS3, DLK1, DMTN, DUSP3, EGF, ELF1, F2R, F2RL3…	[ADRB2, APAF1, APEX1, ARHGAP45, ARHGDIB, ARHGEF18, ARHGEF3, ARHGEF6, ARRB1, ATP2B4, ATPIF1, BST2, CARD9, CASP2, CCDC6, CCND3, CDK5RAP3, CDKN1C, CDKN2D, CHN2, CHSY1, CIDEB, CSF1R, CSK, CYTH4, DPEP2, DUSP1, DUSP22, EGR1, ENY2, ERP29, FAM53B, FAM89B, FBN2, FBP1, FGD2, FGD3, FYN, GFRA2, GLG1, GLIPR2, GNAI2, GPD1L, GPNMB, GPR183, GPX1, GSTP1, HADH, HCST, HDAC1, HINT1, HMGB2, HSPB1, IGBP1, INPP5D, IRS2…	58.0743	46.1761	[ACTN4, ADGRG3, ADIPOR1, ADM, ADORA2B, ADRB2, AFAP1, AFAP1L2, ANKRD10, ANKS1A, APAF1, APEX1, ARHGAP18, ARHGAP21, ARHGAP25, ARHGAP45, ARHGDIB, ARHGEF18, ARHGEF3, ARHGEF6, ARRB1, ATP2B4, ATP2C1, ATPIF1, AXIN1, BAMBI, BANK1, BARD1, BCL2L1, BMP6, BST2, CA2, CAPN3, CARD9, CASP2, CBL, CBLB, CCDC6, CCL5, CCND3, CCR7, CD19, CD226, CD81, CDC20, CDK5RAP3, CDKN1C, CDKN2AIP, CDKN2D, CEACAM1, CFLAR, CHD4, CHD…
GO:0010646	regulation of cell communication	GO_BiologicalProcess-GOA_10.07.2017_00h00	1.3e-06	0.0022	[3, 4]	Group27	10.5485	350	None Specific Cluster	[ACTN4, ADGRG3, ADIPOR1, ADM, ADORA2B, ADRB2, AFAP1, AFAP1L2, ANKRD10, ANKS1A, ARHGAP18, ARHGAP21, ARHGAP25, ARRB1, ATP2C1, AXIN1, BAMBI, BANK1, BARD1, BCL2L1, BMP6, CA2, CAPN3, CBL, CBLB, CCL5, CCR7, CD19, CD226, CD81, CDC20, CDKN2AIP, CEACAM1, CFLAR, CHD4, CHD7, CHD8, CHI3L1, CISH, CREBRF, CRK, CRKL, CTBP2, CTTN, CYFIP2, CYTH4, DAB2, DBN1, DDIT4L, DHRS3, DLK1, DMTN, DUSP3, EGF, ELF1, F2R, F2RL3…	[ADRB2, APAF1, APEX1, ARHGAP45, ARHGDIB, ARHGEF18, ARHGEF3, ARHGEF6, ARRB1, ATP2B4, ATPIF1, BST2, CARD9, CASP2, CCDC6, CCND3, CDK5RAP3, CDKN1C, CDKN2D, CHN2, CHSY1, CIDEB, CSF1R, CSK, CYTH4, DPEP2, DUSP1, DUSP22, EGR1, ENY2, ERP29, FAM53B, FAM89B, FBN2, FBP1, FGD2, FGD3, FYN, GFRA2, GLG1, GLIPR2, GNAI2, GPD1L, GPNMB, GPR183, GPX1, GSTP1, HADH, HCST, HDAC1, HINT1, HMGB2, HSPB1, IGBP1, INPP5D, IRS2…	58.0743	46.1761	[ACTN4, ADGRG3, ADIPOR1, ADM, ADORA2B, ADRB2, AFAP1, AFAP1L2, ANKRD10, ANKS1A, APAF1, APEX1, ARHGAP18, ARHGAP21, ARHGAP25, ARHGAP45, ARHGDIB, ARHGEF18, ARHGEF3, ARHGEF6, ARRB1, ATP2B4, ATP2C1, ATPIF1, AXIN1, BAMBI, BANK1, BARD1, BCL2L1, BMP6, BST2, CA2, CAPN3, CARD9, CASP2, CBL, CBLB, CCDC6, CCL5, CCND3, CCR7, CD19, CD226, CD81, CDC20, CDK5RAP3, CDKN1C, CDKN2AIP, CDKN2D, CEACAM1, CFLAR, CHD4, CHD…
GO:0023051	regulation of signaling	GO_BiologicalProcess-GOA_10.07.2017_00h00	1.4e-06	0.0025	[2, 3]	Group16	10.5279	355	None Specific Cluster	[ACTN4, ADGRG3, ADIPOR1, ADM, ADORA2B, ADRB2, AFAP1, AFAP1L2, ANKRD10, ANKS1A, ARHGAP18, ARHGAP21, ARHGAP25, ARRB1, ATP1B1, ATP2A3, ATP2C1, AXIN1, BAMBI, BANK1, BARD1, BCL2L1, BMP6, CA2, CAPN3, CBL, CBLB, CCL5, CCR7, CD19, CD226, CD81, CDC20, CDKN2AIP, CEACAM1, CFLAR, CHD4, CHD7, CHD8, CHI3L1, CISH, CREBRF, CRK, CRKL, CTBP2, CTTN, CYFIP2, CYTH4, DAB2, DBN1, DDIT4L, DHRS3, DLK1, DMTN, DUSP3, EGF, …	[ADRB2, APAF1, APEX1, ARHGAP45, ARHGDIB, ARHGEF18, ARHGEF3, ARHGEF6, ARRB1, ATP2B4, ATPIF1, BST2, CAMLG, CARD9, CASP2, CCDC6, CCND3, CDK5RAP3, CDKN1C, CDKN2D, CHN2, CHSY1, CIDEB, CSF1R, CSK, CYTH4, DPEP2, DUSP1, DUSP22, EGR1, ENY2, ERP29, FAM53B, FAM89B, FBN2, FBP1, FGD2, FGD3, FYN, GFRA2, GLG1, GLIPR2, GNAI2, GPD1L, GPNMB, GPR183, GPX1, GSTP1, HADH, HCST, HDAC1, HINT1, HMGB2, HSPB1, IGBP1, INPP5…	58.1022	46.0907	[ACTN4, ADGRG3, ADIPOR1, ADM, ADORA2B, ADRB2, AFAP1, AFAP1L2, ANKRD10, ANKS1A, APAF1, APEX1, ARHGAP18, ARHGAP21, ARHGAP25, ARHGAP45, ARHGDIB, ARHGEF18, ARHGEF3, ARHGEF6, ARRB1, ATP1B1, ATP2A3, ATP2B4, ATP2C1, ATPIF1, AXIN1, BAMBI, BANK1, BARD1, BCL2L1, BMP6, BST2, CA2, CAMLG, CAPN3, CARD9, CASP2, CBL, CBLB, CCDC6, CCL5, CCND3, CCR7, CD19, CD226, CD81, CDC20, CDK5RAP3, CDKN1C, CDKN2AIP, CDKN2D, CE…
GO:0023051	regulation of signaling	GO_BiologicalProcess-GOA_10.07.2017_00h00	1.4e-06	0.0025	[2, 3]	Group27	10.5279	355	None Specific Cluster	[ACTN4, ADGRG3, ADIPOR1, ADM, ADORA2B, ADRB2, AFAP1, AFAP1L2, ANKRD10, ANKS1A, ARHGAP18, ARHGAP21, ARHGAP25, ARRB1, ATP1B1, ATP2A3, ATP2C1, AXIN1, BAMBI, BANK1, BARD1, BCL2L1, BMP6, CA2, CAPN3, CBL, CBLB, CCL5, CCR7, CD19, CD226, CD81, CDC20, CDKN2AIP, CEACAM1, CFLAR, CHD4, CHD7, CHD8, CHI3L1, CISH, CREBRF, CRK, CRKL, CTBP2, CTTN, CYFIP2, CYTH4, DAB2, DBN1, DDIT4L, DHRS3, DLK1, DMTN, DUSP3, EGF, …	[ADRB2, APAF1, APEX1, ARHGAP45, ARHGDIB, ARHGEF18, ARHGEF3, ARHGEF6, ARRB1, ATP2B4, ATPIF1, BST2, CAMLG, CARD9, CASP2, CCDC6, CCND3, CDK5RAP3, CDKN1C, CDKN2D, CHN2, CHSY1, CIDEB, CSF1R, CSK, CYTH4, DPEP2, DUSP1, DUSP22, EGR1, ENY2, ERP29, FAM53B, FAM89B, FBN2, FBP1, FGD2, FGD3, FYN, GFRA2, GLG1, GLIPR2, GNAI2, GPD1L, GPNMB, GPR183, GPX1, GSTP1, HADH, HCST, HDAC1, HINT1, HMGB2, HSPB1, IGBP1, INPP5…	58.1022	46.0907	[ACTN4, ADGRG3, ADIPOR1, ADM, ADORA2B, ADRB2, AFAP1, AFAP1L2, ANKRD10, ANKS1A, APAF1, APEX1, ARHGAP18, ARHGAP21, ARHGAP25, ARHGAP45, ARHGDIB, ARHGEF18, ARHGEF3, ARHGEF6, ARRB1, ATP1B1, ATP2A3, ATP2B4, ATP2C1, ATPIF1, AXIN1, BAMBI, BANK1, BARD1, BCL2L1, BMP6, BST2, CA2, CAMLG, CAPN3, CARD9, CASP2, CBL, CBLB, CCDC6, CCL5, CCND3, CCR7, CD19, CD226, CD81, CDC20, CDK5RAP3, CDKN1C, CDKN2AIP, CDKN2D, CE…
GO:0007169	transmembrane receptor protein tyrosine kinase signaling pathway	GO_BiologicalProcess-GOA_10.07.2017_00h00	2.8e-05	0.047	[5, 6, 7]	Group24	12.8767	94	Specific for Cluster #1	[ACTG1, ACTR3, ADIPOR1, ADRB2, AFAP1L2, ANKS1A, APH1B, ATP6V0A1, ATP6V1B2, ATP6V1C1, BMX, CASP3, CBL, CBLB, CEACAM1, CISH, CRK, CYFIP2, DGKD, EGF, ELMO2, GRAP2, GRB10, HIP1R, HSPB1, IGF1R, IGF2R, ITGB3, JAK1, KRAS, LGMN, MAPK13, MATK, MMP9, MYOF, NCK2, NCKAP1, OGT, POLR2A, PRKCA, PRKCQ, PTK2, PTP4A3, PTPN1, PTPN12, REPS2, ROCK2, RTN4, SLA2, SNCA, SOCS2, SORBS1, SORT1, SPRY1, SPRY2, SRC, STAM, STM…	[ADRB2, AP2S1, APEX1, BTK, C2CD5, CAMLG, CCND3, CSF1R, CSK, CSRNP1, FOXO4, FYN, GFRA2, HSPB1, IRS2, JAK2, LMBRD1, MAPK3, MAPKAPK3, NCF1, NCF4, NCKAP1L, NUCKS1, PAK1, PDK4, PIK3R2, POLR2F, POLR2G, PRKCB, RPS27A, SLC9A3R1, SOCS2, SORT1, SPRY1, SULF2, TNK2, TYK2, WASF2, ZNF106]	64.0217	40.9319	[ACTG1, ACTR3, ADIPOR1, ADRB2, AFAP1L2, ANKS1A, AP2S1, APEX1, APH1B, ATP6V0A1, ATP6V1B2, ATP6V1C1, BMX, BTK, C2CD5, CAMLG, CASP3, CBL, CBLB, CCND3, CEACAM1, CISH, CRK, CSF1R, CSK, CSRNP1, CYFIP2, DGKD, EGF, ELMO2, FOXO4, FYN, GFRA2, GRAP2, GRB10, HIP1R, HSPB1, IGF1R, IGF2R, IRS2, ITGB3, JAK1, JAK2, KRAS, LGMN, LMBRD1, MAPK13, MAPK3, MAPKAPK3, MATK, MMP9, MYOF, NCF1, NCF4, NCK2, NCKAP1, NCKAP1L, N…
GO:0007167	enzyme linked receptor protein signaling pathway	GO_BiologicalProcess-GOA_10.07.2017_00h00	5.1e-07	0.00087	[4, 5, 6]	Group24	12.8571	135	Specific for Cluster #1	[ACTG1, ACTR3, ADIPOR1, ADRB2, AFAP1L2, ANKS1A, APH1B, ATP6V0A1, ATP6V1B2, ATP6V1C1, BAMBI, BMP6, BMX, CASP3, CBL, CBLB, CEACAM1, CISH, CRK, CYFIP2, DAB2, DGKD, EGF, ELMO2, F11R, FSTL3, GAS6, GIPC1, GP6, GRAP2, GRB10, HIP1R, HIPK2, HSPA1A, HSPB1, IFRD1, IGF1R, IGF2R, IL6ST, ILK, ITGB3, ITGB5, JAK1, KRAS, LEF1, LGMN, MAP3K7, MAPK13, MATK, MMP9, MYOF, NCK2, NCKAP1, NLK, NOTCH1, OGT, PELO, POLR2A, P…	[ADRB2, AP2S1, APEX1, ARHGEF18, BTK, C2CD5, CAMLG, CCND3, CDKN1C, CSF1R, CSK, CSRNP1, DUSP22, EGR1, FAM89B, FBN2, FOXO4, FYN, GFRA2, GLG1, HSPB1, IRS2, JAK2, LMBRD1, LRG1, MAPK3, MAPKAPK3, NCF1, NCF4, NCKAP1L, NEDD8, NPRL2, NUCKS1, PAK1, PDK4, PIK3R2, PIN1, POLR2F, POLR2G, PRKCB, RBM14, RPS27A, SLC9A3R1, SOCS2, SORT1, SPRY1, SULF2, TGFBR2, TNK2, TOB1, TYK2, WASF2, ZNF106]	65.2534	38.8588	[ACTG1, ACTR3, ADIPOR1, ADRB2, AFAP1L2, ANKS1A, AP2S1, APEX1, APH1B, ARHGEF18, ATP6V0A1, ATP6V1B2, ATP6V1C1, BAMBI, BMP6, BMX, BTK, C2CD5, CAMLG, CASP3, CBL, CBLB, CCND3, CDKN1C, CEACAM1, CISH, CRK, CSF1R, CSK, CSRNP1, CYFIP2, DAB2, DGKD, DUSP22, EGF, EGR1, ELMO2, F11R, FAM89B, FBN2, FOXO4, FSTL3, FYN, GAS6, GFRA2, GIPC1, GLG1, GP6, GRAP2, GRB10, HIP1R, HIPK2, HSPA1A, HSPB1, IFRD1, IGF1R, IGF2R, …
GO:0007167	enzyme linked receptor protein signaling pathway	GO_BiologicalProcess-GOA_10.07.2017_00h00	5.1e-07	0.00087	[4, 5, 6]	Group27	12.8571	135	Specific for Cluster #1	[ACTG1, ACTR3, ADIPOR1, ADRB2, AFAP1L2, ANKS1A, APH1B, ATP6V0A1, ATP6V1B2, ATP6V1C1, BAMBI, BMP6, BMX, CASP3, CBL, CBLB, CEACAM1, CISH, CRK, CYFIP2, DAB2, DGKD, EGF, ELMO2, F11R, FSTL3, GAS6, GIPC1, GP6, GRAP2, GRB10, HIP1R, HIPK2, HSPA1A, HSPB1, IFRD1, IGF1R, IGF2R, IL6ST, ILK, ITGB3, ITGB5, JAK1, KRAS, LEF1, LGMN, MAP3K7, MAPK13, MATK, MMP9, MYOF, NCK2, NCKAP1, NLK, NOTCH1, OGT, PELO, POLR2A, P…	[ADRB2, AP2S1, APEX1, ARHGEF18, BTK, C2CD5, CAMLG, CCND3, CDKN1C, CSF1R, CSK, CSRNP1, DUSP22, EGR1, FAM89B, FBN2, FOXO4, FYN, GFRA2, GLG1, HSPB1, IRS2, JAK2, LMBRD1, LRG1, MAPK3, MAPKAPK3, NCF1, NCF4, NCKAP1L, NEDD8, NPRL2, NUCKS1, PAK1, PDK4, PIK3R2, PIN1, POLR2F, POLR2G, PRKCB, RBM14, RPS27A, SLC9A3R1, SOCS2, SORT1, SPRY1, SULF2, TGFBR2, TNK2, TOB1, TYK2, WASF2, ZNF106]	65.2534	38.8588	[ACTG1, ACTR3, ADIPOR1, ADRB2, AFAP1L2, ANKS1A, AP2S1, APEX1, APH1B, ARHGEF18, ATP6V0A1, ATP6V1B2, ATP6V1C1, BAMBI, BMP6, BMX, BTK, C2CD5, CAMLG, CASP3, CBL, CBLB, CCND3, CDKN1C, CEACAM1, CISH, CRK, CSF1R, CSK, CSRNP1, CYFIP2, DAB2, DGKD, DUSP22, EGF, EGR1, ELMO2, F11R, FAM89B, FBN2, FOXO4, FSTL3, FYN, GAS6, GFRA2, GIPC1, GLG1, GP6, GRAP2, GRB10, HIP1R, HIPK2, HSPA1A, HSPB1, IFRD1, IGF1R, IGF2R, …
GO:0065003	macromolecular complex assembly	GO_BiologicalProcess-GOA_10.07.2017_00h00	2e-05	0.033	[4]	Group02	11.0701	210	None Specific Cluster	[ACTR3, ADRB2, ARG1, ARHGAP18, ASAP1, ATP6V0A1, ATXN2, AXIN1, BET1, BRD2, CAB39, CAPN3, CAPZA1, CCL5, CCR7, CD79A, CRBN, CRK, CTTN, DDB1, DGKD, DICER1, DMTN, DNAJB14, DNM3, EGF, EHD1, EVL, FADD, FCHO2, FERMT3, GSN, HBE1, HIP1R, HIST1H1C, HIST1H2BC, HIST1H2BD, HIST1H2BJ, HIST1H2BK, HIST1H4H, HIST2H2BE, HSPA1A, HSPA1B, HSPA4, IFRD1, IGF1R, ILK, KAT6A, KCTD10, KIFAP3, LAMC1, LEF1, LIMS1, LUC7L3, LY6…	[ADRB2, AHNAK, AP2S1, APAF1, ATPIF1, CCDC88C, CDA, CELF2, CLNS1A, CRBN, DECR1, DHRS4, DNM3, DPEP2, EIF3E, EIF3F, EIF3FP2, EIF3G, EIF3K, ELOB, ERCC5, EVL, F5, FBP1, GSDMD, H1F0, H1FX, HDAC1, HIST1H1C, HIST1H2BD, HIST1H2BK, HMGB2, IKZF1, IQGAP2, IRF8, JAK2, KCTD12, LCN2, LMO4, LRRK2, LSM3, LSM4, MAPK3, MCCC1, MID1IP1, MIS18BP1, MSRB1, MSRB2, MYADM, MYCBP2, NACC2, NAPSA, NAPSB, NCF1, NCF1C, NCKAP1L,…	52.3572	51.8855	[ACTR3, ADRB2, AHNAK, AP2S1, APAF1, ARG1, ARHGAP18, ASAP1, ATP6V0A1, ATPIF1, ATXN2, AXIN1, BET1, BRD2, CAB39, CAPN3, CAPZA1, CCDC88C, CCL5, CCR7, CD79A, CDA, CELF2, CLNS1A, CRBN, CRK, CTTN, DDB1, DECR1, DGKD, DHRS4, DICER1, DMTN, DNAJB14, DNM3, DPEP2, EGF, EHD1, EIF3E, EIF3F, EIF3FP2, EIF3G, EIF3K, ELOB, ERCC5, EVL, F5, FADD, FBP1, FCHO2, FERMT3, GSDMD, GSN, H1F0, H1FX, HBE1, HDAC1, HIP1R, HIST1H…
GO:0046907	intracellular transport	GO_BiologicalProcess-GOA_10.07.2017_00h00	6.1e-11	1.1e-07	[3, 4]	Group23	12.4251	249	Specific for Cluster #2	[ACTN4, ADORA2B, ADRB2, ANK1, ARHGAP21, ATP1B1, BAMBI, BARD1, BCL2L1, BET1, BLOC1S6, BMP6, CAPZA1, CBL, CBLB, CD84, COPB2, CREBRF, CTDSP2, CTTN, DAB2, DMTN, DNM3, EGF, EHD1, EIF4E, F2R, FBXO7, FCHO2, FNBP1L, GAS6, GATA2, GIPC1, GNAQ, GNAS, HERC2, HIP1R, HSPA1A, HSPA4, HSPB1, IL18R1, IL4R, IPO11, KIF2A, KIF5B, KIFAP3, LAT, LMNA, MAP4K5, MBD4, MCU, PCM1, PCNT, PPM1A, PPP1R12A, PRKCA, PROS1, PTPN1, …	[ADRB2, AGFG1, ALKBH5, AP2S1, APEX1, ATP5A1, ATP5C1, ATP5D, ATP5E, ATP5G2, ATP5H, ATP5I, ATP5J, ATP5J2, ATP5L, ATP5O, ATPIF1, BLOC1S1, BNIP3L, BTK, C2CD5, CCDC88C, CNIH4, COX5B, CTDSP2, DCTN3, DNM3, DPY30, DPYSL2, ENY2, ERP29, F5, FAM53B, FAM89B, FAU, FYB, FYN, HEBP2, HSPB1, JAK2, KDELR1, LRRK2, MAPK3, MID1IP1, MPC1, MPPE1, MRPL23, MYADM, NAPSA, NAPSB, NCF1, NDE1, NUCB1, NUP214, NUP85, NXT1, PAK1…	40.6736	62.6054	[ACTN4, ADORA2B, ADRB2, AGFG1, ALKBH5, ANK1, AP2S1, APEX1, ARHGAP21, ATP1B1, ATP5A1, ATP5C1, ATP5D, ATP5E, ATP5G2, ATP5H, ATP5I, ATP5J, ATP5J2, ATP5L, ATP5O, ATPIF1, BAMBI, BARD1, BCL2L1, BET1, BLOC1S1, BLOC1S6, BMP6, BNIP3L, BTK, C2CD5, CAPZA1, CBL, CBLB, CCDC88C, CD84, CNIH4, COPB2, COX5B, CREBRF, CTDSP2, CTTN, DAB2, DCTN3, DMTN, DNM3, DPY30, DPYSL2, EGF, EHD1, EIF4E, ENY2, ERP29, F2R, F5, FAM5…
GO:0046907	intracellular transport	GO_BiologicalProcess-GOA_10.07.2017_00h00	6.1e-11	1.1e-07	[3, 4]	Group26	12.4251	249	Specific for Cluster #2	[ACTN4, ADORA2B, ADRB2, ANK1, ARHGAP21, ATP1B1, BAMBI, BARD1, BCL2L1, BET1, BLOC1S6, BMP6, CAPZA1, CBL, CBLB, CD84, COPB2, CREBRF, CTDSP2, CTTN, DAB2, DMTN, DNM3, EGF, EHD1, EIF4E, F2R, FBXO7, FCHO2, FNBP1L, GAS6, GATA2, GIPC1, GNAQ, GNAS, HERC2, HIP1R, HSPA1A, HSPA4, HSPB1, IL18R1, IL4R, IPO11, KIF2A, KIF5B, KIFAP3, LAT, LMNA, MAP4K5, MBD4, MCU, PCM1, PCNT, PPM1A, PPP1R12A, PRKCA, PROS1, PTPN1, …	[ADRB2, AGFG1, ALKBH5, AP2S1, APEX1, ATP5A1, ATP5C1, ATP5D, ATP5E, ATP5G2, ATP5H, ATP5I, ATP5J, ATP5J2, ATP5L, ATP5O, ATPIF1, BLOC1S1, BNIP3L, BTK, C2CD5, CCDC88C, CNIH4, COX5B, CTDSP2, DCTN3, DNM3, DPY30, DPYSL2, ENY2, ERP29, F5, FAM53B, FAM89B, FAU, FYB, FYN, HEBP2, HSPB1, JAK2, KDELR1, LRRK2, MAPK3, MID1IP1, MPC1, MPPE1, MRPL23, MYADM, NAPSA, NAPSB, NCF1, NDE1, NUCB1, NUP214, NUP85, NXT1, PAK1…	40.6736	62.6054	[ACTN4, ADORA2B, ADRB2, AGFG1, ALKBH5, ANK1, AP2S1, APEX1, ARHGAP21, ATP1B1, ATP5A1, ATP5C1, ATP5D, ATP5E, ATP5G2, ATP5H, ATP5I, ATP5J, ATP5J2, ATP5L, ATP5O, ATPIF1, BAMBI, BARD1, BCL2L1, BET1, BLOC1S1, BLOC1S6, BMP6, BNIP3L, BTK, C2CD5, CAPZA1, CBL, CBLB, CCDC88C, CD84, CNIH4, COPB2, COX5B, CREBRF, CTDSP2, CTTN, DAB2, DCTN3, DMTN, DNM3, DPY30, DPYSL2, EGF, EHD1, EIF4E, ENY2, ERP29, F2R, F5, FAM5…
GO:0051649	establishment of localization in cell	GO_BiologicalProcess-GOA_10.07.2017_00h00	6.4e-10	1.1e-06	[3]	Group23	11.8739	275	Specific for Cluster #2	[ACTN4, ACTR3, ADORA2B, ADRB2, ANK1, ARHGAP21, ARRB1, ATP1B1, BAMBI, BARD1, BCL2L1, BET1, BLOC1S6, BMP6, CAPN3, CAPZA1, CBL, CBLB, CCR7, CD19, CD84, CHAMP1, CHD7, COPB2, CREBRF, CTDSP2, CTTN, DAB2, DMTN, DNM3, EGF, EHD1, EIF4E, F2R, F2RL3, FBXO7, FCHO2, FHOD1, FNBP1L, GAS6, GATA2, GIPC1, GNAQ, GNAS, HERC2, HIP1R, HSPA1A, HSPA4, HSPB1, IL18R1, IL4R, IPO11, KIF2A, KIF5B, KIFAP3, LAT, LMNA, MAP4K2, …	[ADRB2, AGFG1, ALKBH5, AP2S1, APEX1, ARRB1, ATP2B4, ATP5A1, ATP5C1, ATP5D, ATP5E, ATP5G2, ATP5H, ATP5I, ATP5J, ATP5J2, ATP5L, ATP5O, ATPIF1, BLOC1S1, BNIP3L, BRSK1, BTK, C2CD5, CCDC88C, CNIH4, COX5B, CTDSP2, DCTN3, DNM3, DPY30, DPYSL2, ENY2, ERP29, F5, FAM53B, FAM89B, FAU, FYB, FYN, HEBP2, HSPB1, ITGA4, JAK2, KDELR1, KIF22, LRMP, LRRK2, MAP4K2, MAPK3, MID1IP1, MPC1, MPPE1, MRPL23, MYADM, NAAA, NA…	43.254	60.916	[ACTN4, ACTR3, ADORA2B, ADRB2, AGFG1, ALKBH5, ANK1, AP2S1, APEX1, ARHGAP21, ARRB1, ATP1B1, ATP2B4, ATP5A1, ATP5C1, ATP5D, ATP5E, ATP5G2, ATP5H, ATP5I, ATP5J, ATP5J2, ATP5L, ATP5O, ATPIF1, BAMBI, BARD1, BCL2L1, BET1, BLOC1S1, BLOC1S6, BMP6, BNIP3L, BRSK1, BTK, C2CD5, CAPN3, CAPZA1, CBL, CBLB, CCDC88C, CCR7, CD19, CD84, CHAMP1, CHD7, CNIH4, COPB2, COX5B, CREBRF, CTDSP2, CTTN, DAB2, DCTN3, DMTN, DNM…
GO:0051649	establishment of localization in cell	GO_BiologicalProcess-GOA_10.07.2017_00h00	6.4e-10	1.1e-06	[3]	Group26	11.8739	275	Specific for Cluster #2	[ACTN4, ACTR3, ADORA2B, ADRB2, ANK1, ARHGAP21, ARRB1, ATP1B1, BAMBI, BARD1, BCL2L1, BET1, BLOC1S6, BMP6, CAPN3, CAPZA1, CBL, CBLB, CCR7, CD19, CD84, CHAMP1, CHD7, COPB2, CREBRF, CTDSP2, CTTN, DAB2, DMTN, DNM3, EGF, EHD1, EIF4E, F2R, F2RL3, FBXO7, FCHO2, FHOD1, FNBP1L, GAS6, GATA2, GIPC1, GNAQ, GNAS, HERC2, HIP1R, HSPA1A, HSPA4, HSPB1, IL18R1, IL4R, IPO11, KIF2A, KIF5B, KIFAP3, LAT, LMNA, MAP4K2, …	[ADRB2, AGFG1, ALKBH5, AP2S1, APEX1, ARRB1, ATP2B4, ATP5A1, ATP5C1, ATP5D, ATP5E, ATP5G2, ATP5H, ATP5I, ATP5J, ATP5J2, ATP5L, ATP5O, ATPIF1, BLOC1S1, BNIP3L, BRSK1, BTK, C2CD5, CCDC88C, CNIH4, COX5B, CTDSP2, DCTN3, DNM3, DPY30, DPYSL2, ENY2, ERP29, F5, FAM53B, FAM89B, FAU, FYB, FYN, HEBP2, HSPB1, ITGA4, JAK2, KDELR1, KIF22, LRMP, LRRK2, MAP4K2, MAPK3, MID1IP1, MPC1, MPPE1, MRPL23, MYADM, NAAA, NA…	43.254	60.916	[ACTN4, ACTR3, ADORA2B, ADRB2, AGFG1, ALKBH5, ANK1, AP2S1, APEX1, ARHGAP21, ARRB1, ATP1B1, ATP2B4, ATP5A1, ATP5C1, ATP5D, ATP5E, ATP5G2, ATP5H, ATP5I, ATP5J, ATP5J2, ATP5L, ATP5O, ATPIF1, BAMBI, BARD1, BCL2L1, BET1, BLOC1S1, BLOC1S6, BMP6, BNIP3L, BRSK1, BTK, C2CD5, CAPN3, CAPZA1, CBL, CBLB, CCDC88C, CCR7, CD19, CD84, CHAMP1, CHD7, CNIH4, COPB2, COX5B, CREBRF, CTDSP2, CTTN, DAB2, DCTN3, DMTN, DNM…
GO:0022904	respiratory electron transport chain	GO_BiologicalProcess-GOA_10.07.2017_00h00	2.6e-09	4.7e-06	[4, 5, 6]	Group25	27.193	31	Specific for Cluster #2	[PPARGC1A, PTGS1, SNCA]	[ADCY7, COX5A, COX5B, COX6B1, COX6C, COX7B, COX7C, COX8A, NDUFA1, NDUFA11, NDUFA12, NDUFA3, NDUFA4, NDUFA8, NDUFAB1, NDUFB10, NDUFB5, NDUFB6, NDUFS3, NDUFS4, NDUFS5, NDUFS7, NDUFS8, PARK7, PTGS1, SDHB, UQCRH, UQCRHL, UQCRQ]	9.58877	92.6914	[ADCY7, COX5A, COX5B, COX6B1, COX6C, COX7B, COX7C, COX8A, NDUFA1, NDUFA11, NDUFA12, NDUFA3, NDUFA4, NDUFA8, NDUFAB1, NDUFB10, NDUFB5, NDUFB6, NDUFS3, NDUFS4, NDUFS5, NDUFS7, NDUFS8, PARK7, PPARGC1A, PTGS1, SDHB, SNCA, UQCRH, UQCRHL, UQCRQ]
GO:0045333	cellular respiration	GO_BiologicalProcess-GOA_10.07.2017_00h00	6.1e-08	0.0001	[4, 5]	Group25	20.8333	40	Specific for Cluster #2	[PPARGC1A, PTGS1, SNCA]	[ADCY7, BLOC1S1, COQ10A, COX5A, COX5B, COX6B1, COX6C, COX7B, COX7C, COX8A, IDH1, IDH2, MDH1, NDUFA1, NDUFA11, NDUFA12, NDUFA3, NDUFA4, NDUFA8, NDUFAB1, NDUFB10, NDUFB5, NDUFB6, NDUFS3, NDUFS4, NDUFS5, NDUFS7, NDUFS8, NOA1, OXA1L, PARK7, PDHB, PTGS1, SDHB, SUCLG1, UQCRH, UQCRHL, UQCRQ]	7.45013	94.3683	[ADCY7, BLOC1S1, COQ10A, COX5A, COX5B, COX6B1, COX6C, COX7B, COX7C, COX8A, IDH1, IDH2, MDH1, NDUFA1, NDUFA11, NDUFA12, NDUFA3, NDUFA4, NDUFA8, NDUFAB1, NDUFB10, NDUFB5, NDUFB6, NDUFS3, NDUFS4, NDUFS5, NDUFS7, NDUFS8, NOA1, OXA1L, PARK7, PDHB, PPARGC1A, PTGS1, SDHB, SNCA, SUCLG1, UQCRH, UQCRHL, UQCRQ]
GO:0015980	energy derivation by oxidation of organic compounds	GO_BiologicalProcess-GOA_10.07.2017_00h00	1e-09	1.8e-06	[3, 4]	Group25	19.5286	58	Specific for Cluster #2	[GBE1, GNAS, GRB10, GYG1, IL6ST, LEPR, MAP4K2, MYC, PHKA2, PHKB, PPARGC1A, PTGS1, PYGL, RB1CC1, SNCA, SORBS1, STK40]	[ADCY7, BLOC1S1, COQ10A, COX5A, COX5B, COX6B1, COX6C, COX7B, COX7C, COX8A, IDH1, IDH2, IRS2, MAP4K2, MDH1, NDUFA1, NDUFA11, NDUFA12, NDUFA3, NDUFA4, NDUFA8, NDUFAB1, NDUFB10, NDUFB5, NDUFB6, NDUFS3, NDUFS4, NDUFS5, NDUFS7, NDUFS8, NOA1, OXA1L, PARK7, PDHB, PGM1, PHKA2, PPP1CC, PTGS1, PYGL, RPS27A, SDHB, SUCLG1, UQCRH, UQCRHL, UQCRQ]	28.8367	76.3325	[ADCY7, BLOC1S1, COQ10A, COX5A, COX5B, COX6B1, COX6C, COX7B, COX7C, COX8A, GBE1, GNAS, GRB10, GYG1, IDH1, IDH2, IL6ST, IRS2, LEPR, MAP4K2, MDH1, MYC, NDUFA1, NDUFA11, NDUFA12, NDUFA3, NDUFA4, NDUFA8, NDUFAB1, NDUFB10, NDUFB5, NDUFB6, NDUFS3, NDUFS4, NDUFS5, NDUFS7, NDUFS8, NOA1, OXA1L, PARK7, PDHB, PGM1, PHKA2, PHKB, PPARGC1A, PPP1CC, PTGS1, PYGL, RB1CC1, RPS27A, SDHB, SNCA, SORBS1, STK40, SUCLG1…
GO:0006091	generation of precursor metabolites and energy	GO_BiologicalProcess-GOA_10.07.2017_00h00	1.8e-08	3.3e-05	[3]	Group25	16.5179	74	Specific for Cluster #2	[BPGM, FECH, GBE1, GNAS, GRB10, GYG1, HK1, IL6ST, KIF2A, LEPR, MAP4K2, MAP4K5, MYC, OGT, PFKFB4, PHKA2, PHKB, PPARGC1A, PTGS1, PYGL, RB1CC1, SNCA, SORBS1, STK40]	[ADCY7, ATP5C1, ATP5D, ATPIF1, BLOC1S1, CEBPA, CHCHD10, COQ10A, COX5A, COX5B, COX6B1, COX6C, COX7B, COX7C, COX8A, FBP1, GALK1, IDH1, IDH2, IRS2, MAP4K2, MDH1, NDUFA1, NDUFA11, NDUFA12, NDUFA3, NDUFA4, NDUFA8, NDUFAB1, NDUFB10, NDUFB5, NDUFB6, NDUFS3, NDUFS4, NDUFS5, NDUFS7, NDUFS8, NOA1, NUP214, NUP85, OXA1L, PARK7, PDHB, PFKFB4, PGM1, PHKA2, PPP1CC, PTGS1, PYGL, RPS27A, SDHB, SUCLG1, UQCRH, UQCR…	31.9471	73.2122	[ADCY7, ATP5C1, ATP5D, ATPIF1, BLOC1S1, BPGM, CEBPA, CHCHD10, COQ10A, COX5A, COX5B, COX6B1, COX6C, COX7B, COX7C, COX8A, FBP1, FECH, GALK1, GBE1, GNAS, GRB10, GYG1, HK1, IDH1, IDH2, IL6ST, IRS2, KIF2A, LEPR, MAP4K2, MAP4K5, MDH1, MYC, NDUFA1, NDUFA11, NDUFA12, NDUFA3, NDUFA4, NDUFA8, NDUFAB1, NDUFB10, NDUFB5, NDUFB6, NDUFS3, NDUFS4, NDUFS5, NDUFS7, NDUFS8, NOA1, NUP214, NUP85, OGT, OXA1L, PARK7, P…
GO:1902600	hydrogen ion transmembrane transport	GO_BiologicalProcess-GOA_10.07.2017_00h00	8.2e-09	1.4e-05	[6, 7, 8]	Group25	26.0504	31	Specific for Cluster #2	[ATP6V0A1, ATP6V1B2, ATP6V1C1, PTGS1, SLC9A1, TMCO3]	[ADCY7, ATP5A1, ATP5C1, ATP5D, ATP5E, ATP5EP2, ATP5G2, ATP5H, ATP5I, ATP5J, ATP5J2, ATP5L, ATP5O, COX5A, COX5B, COX6B1, COX6C, COX7A2, COX7B, COX7C, COX8A, NDUFA4, PTGS1, UQCRH, UQCRHL, UQCRQ]	19.1775	83.1026	[ADCY7, ATP5A1, ATP5C1, ATP5D, ATP5E, ATP5EP2, ATP5G2, ATP5H, ATP5I, ATP5J, ATP5J2, ATP5L, ATP5O, ATP6V0A1, ATP6V1B2, ATP6V1C1, COX5A, COX5B, COX6B1, COX6C, COX7A2, COX7B, COX7C, COX8A, NDUFA4, PTGS1, SLC9A1, TMCO3, UQCRH, UQCRHL, UQCRQ]
GO:0015992	proton transport	GO_BiologicalProcess-GOA_10.07.2017_00h00	1.5e-08	2.6e-05	[5, 6, 7]	Group25	22.4852	38	Specific for Cluster #2	[ACTN4, ATP6V0A1, ATP6V1B2, ATP6V1C1, PTGS1, SLC9A1, TMCO3]	[ADCY7, ATP5A1, ATP5C1, ATP5D, ATP5E, ATP5EP2, ATP5G2, ATP5H, ATP5I, ATP5J, ATP5J2, ATP5L, ATP5O, COX5A, COX5B, COX6B1, COX6C, COX7A2, COX7B, COX7C, COX8A, HVCN1, NDUFA4, PARK7, PTGS1, SLC35A1, SLC9A3R1, TESC, UCP2, UQCRH, UQCRHL, UQCRQ]	18.2904	83.6135	[ACTN4, ADCY7, ATP5A1, ATP5C1, ATP5D, ATP5E, ATP5EP2, ATP5G2, ATP5H, ATP5I, ATP5J, ATP5J2, ATP5L, ATP5O, ATP6V0A1, ATP6V1B2, ATP6V1C1, COX5A, COX5B, COX6B1, COX6C, COX7A2, COX7B, COX7C, COX8A, HVCN1, NDUFA4, PARK7, PTGS1, SLC35A1, SLC9A1, SLC9A3R1, TESC, TMCO3, UCP2, UQCRH, UQCRHL, UQCRQ]
GO:0071375	cellular response to peptide hormone stimulus	GO_BiologicalProcess-GOA_10.07.2017_00h00	1.5e-06	0.0026	[5, 6, 7]	Group24	16.4634	54	Specific for Cluster #1	[ADCY3, ADCY6, ADIPOR1, ARG1, ATP6V0A1, ATP6V1B2, ATP6V1C1, CA2, CCNA2, CEACAM1, CFLAR, CISH, CPEB2, CRK, DENND4C, GNAS, GNG11, GNG7, GRB10, IGF1R, MAP4K2, MAX, OGT, PPARG, PRKCA, PRKCQ, PTK2, PTPN1, SLA2, SLC9A1, SOCS2, SORBS1, SRC]	[ADCY7, APEX1, C2CD5, CCND3, CSK, FOXO4, FYN, GNG11, GSTP1, IRS2, JAK2, LMBRD1, MAP4K2, MAPK3, NR4A2, NUCKS1, PAK1, PDK4, PIK3R2, PRKCB, SOCS2, UCP2, USF1, ZNF106]	60.2939	43.8501	[ADCY3, ADCY6, ADCY7, ADIPOR1, APEX1, ARG1, ATP6V0A1, ATP6V1B2, ATP6V1C1, C2CD5, CA2, CCNA2, CCND3, CEACAM1, CFLAR, CISH, CPEB2, CRK, CSK, DENND4C, FOXO4, FYN, GNAS, GNG11, GNG7, GRB10, GSTP1, IGF1R, IRS2, JAK2, LMBRD1, MAP4K2, MAPK3, MAX, NR4A2, NUCKS1, OGT, PAK1, PDK4, PIK3R2, PPARG, PRKCA, PRKCB, PRKCQ, PTK2, PTPN1, SLA2, SLC9A1, SOCS2, SORBS1, SRC, UCP2, USF1, ZNF106]
GO:0043434	response to peptide hormone	GO_BiologicalProcess-GOA_10.07.2017_00h00	6.1e-06	0.01	[4, 5, 6]	Group24	14.7321	66	None Specific Cluster	[ADCY3, ADCY6, ADIPOR1, ADM, ARG1, ATP6V0A1, ATP6V1B2, ATP6V1C1, CA2, CCNA2, CEACAM1, CFLAR, CISH, CPEB2, CRK, DENND4C, GNAS, GNG11, GNG7, GRB10, IGF1R, MAP4K2, MAX, OGT, PPARG, PRKCA, PRKCQ, PTK2, PTPN1, SLA2, SLC2A1, SLC9A1, SOCS2, SORBS1, SORT1, SRC]	[ADCY7, APEX1, C2CD5, CCND3, CSK, EGR1, FOXO4, FYN, GNAI2, GNG11, GSTP1, HADH, INPPL1, IRS2, JAK2, JUND, LMBRD1, MAP4K2, MAPK3, NR4A2, NUCKS1, PAK1, PDK4, PIK3R2, PRKCB, RETN, SCAP, SLC27A1, SOCS2, SORT1, TNFSF10, UCP2, USF1, ZNF106]	53.79	50.8017	[ADCY3, ADCY6, ADCY7, ADIPOR1, ADM, APEX1, ARG1, ATP6V0A1, ATP6V1B2, ATP6V1C1, C2CD5, CA2, CCNA2, CCND3, CEACAM1, CFLAR, CISH, CPEB2, CRK, CSK, DENND4C, EGR1, FOXO4, FYN, GNAI2, GNAS, GNG11, GNG7, GRB10, GSTP1, HADH, IGF1R, INPPL1, IRS2, JAK2, JUND, LMBRD1, MAP4K2, MAPK3, MAX, NR4A2, NUCKS1, OGT, PAK1, PDK4, PIK3R2, PPARG, PRKCA, PRKCB, PRKCQ, PTK2, PTPN1, RETN, SCAP, SLA2, SLC27A1, SLC2A1, SLC9A…
GO:0032870	cellular response to hormone stimulus	GO_BiologicalProcess-GOA_10.07.2017_00h00	5.8e-07	0.001	[4, 5]	Group24	13.9568	97	Specific for Cluster #1	[ACSL1, ADCY3, ADCY6, ADIPOR1, ARG1, ATP6V0A1, ATP6V1B2, ATP6V1C1, AXIN1, CA2, CCNA2, CEACAM1, CFLAR, CISH, CPEB2, CREBRF, CRK, DAB2, DENND4C, DNMT3B, EIF4E, FECH, FHL2, FOXO3, GATA1, GCLM, GNAS, GNG11, GNG7, GRB10, IGF1R, KDM3A, LEF1, LEPR, MAP4K2, MAX, MBD4, MED16, NOTCH1, OGT, PPARG, PPARGC1A, PRKCA, PRKCQ, PRMT2, PTK2, PTPN1, RB1, RNF4, SLA2, SLC9A1, SOCS2, SORBS1, SRC, SSTR2, TADA3, TGFB1I1,…	[ADCY7, APEX1, C2CD5, CCND3, CSK, DUSP1, FOXO4, FYN, GNG11, GSTP1, HDAC1, IRS2, JAK2, JUNB, JUND, KLF9, LMBRD1, LMO2, MAP4K2, MAPK3, NR4A2, NSMF, NUCKS1, PAK1, PARK7, PDK4, PIK3R2, PRAM1, PRCP, PRKCB, RARA, RBM14, RWDD1, SIK1, SLC27A1, SOCS2, UCP2, USF1, ZFP36, ZFP36L2, ZNF106]	60.4224	41.9885	[ACSL1, ADCY3, ADCY6, ADCY7, ADIPOR1, APEX1, ARG1, ATP6V0A1, ATP6V1B2, ATP6V1C1, AXIN1, C2CD5, CA2, CCNA2, CCND3, CEACAM1, CFLAR, CISH, CPEB2, CREBRF, CRK, CSK, DAB2, DENND4C, DNMT3B, DUSP1, EIF4E, FECH, FHL2, FOXO3, FOXO4, FYN, GATA1, GCLM, GNAS, GNG11, GNG7, GRB10, GSTP1, HDAC1, IGF1R, IRS2, JAK2, JUNB, JUND, KDM3A, KLF9, LEF1, LEPR, LMBRD1, LMO2, MAP4K2, MAPK3, MAX, MBD4, MED16, NOTCH1, NR4A2,…
GO:0009725	response to hormone	GO_BiologicalProcess-GOA_10.07.2017_00h00	4.8e-07	0.00083	[3, 4]	Group24	13.1078	124	None Specific Cluster	[ACSL1, ADCY3, ADCY6, ADIPOR1, ADM, ALPL, ANXA3, ARG1, ATP6V0A1, ATP6V1B2, ATP6V1C1, AXIN1, BMP6, CA2, CASP3, CATSPER2, CCNA2, CCR7, CEACAM1, CFLAR, CISH, CPEB2, CREBRF, CRK, DAB2, DENND4C, DNMT3B, EIF4E, FECH, FHL2, FOXO3, GATA1, GCLM, GNAS, GNG11, GNG7, GRB10, IGF1R, IL1RN, KDM3A, KRAS, LEF1, LEPR, MAP4K2, MAX, MBD4, MED16, NOTCH1, OGT, PPARG, PPARGC1A, PRKCA, PRKCQ, PRMT2, PTAFR, PTK2, PTPN1, …	[ADCY7, APEX1, C2CD5, CCND3, CRLS1, CSK, DUSP1, EGR1, FOXO4, FYN, GNAI2, GNG11, GSTP1, HADH, HDAC1, HMGB2, IDH1, INPPL1, IRS2, JAK2, JUNB, JUND, KLF9, LMBRD1, LMO2, MAP4K2, MAPK3, MYCBP2, NR4A2, NSMF, NUCKS1, PAK1, PARK7, PDK4, PIK3R2, PRAM1, PRCP, PRKCB, RARA, RBM14, RETN, RWDD1, SCAP, SIK1, SLC27A1, SOCS2, SORT1, TGFBR2, TIMP2, TNFSF10, TSPO, UCP2, USF1, ZFP36, ZFP36L2, ZNF106]	58.3921	44.7939	[ACSL1, ADCY3, ADCY6, ADCY7, ADIPOR1, ADM, ALPL, ANXA3, APEX1, ARG1, ATP6V0A1, ATP6V1B2, ATP6V1C1, AXIN1, BMP6, C2CD5, CA2, CASP3, CATSPER2, CCNA2, CCND3, CCR7, CEACAM1, CFLAR, CISH, CPEB2, CREBRF, CRK, CRLS1, CSK, DAB2, DENND4C, DNMT3B, DUSP1, EGR1, EIF4E, FECH, FHL2, FOXO3, FOXO4, FYN, GATA1, GCLM, GNAI2, GNAS, GNG11, GNG7, GRB10, GSTP1, HADH, HDAC1, HMGB2, IDH1, IGF1R, IL1RN, INPPL1, IRS2, JAK…
GO:0050878	regulation of body fluid levels	GO_BiologicalProcess-GOA_10.07.2017_00h00	8.1e-09	1.4e-05	[3]	Group15	15.7609	87	Specific for Cluster #1	[ACTG1, ADCY3, ADCY6, ADM, ALOX12, ARRB1, BLOC1S6, CAPZA1, CD177, CD9, CEACAM1, CEL, CLEC1B, DGKD, DMTN, EHD1, F2R, F2RL3, FERMT3, FLNB, GAS6, GATA1, GATA2, GNA15, GNAQ, GNAS, GP1BA, GP6, GP9, HBD, HBE1, HBG1, HBG2, HSPB1, ILK, ITGA2B, ITGB3, KIF2A, LAT, MBD4, MICAL1, MMRN1, MYL9, P2RX1, P2RY12, PF4V1, PRKCA, PRKCQ, PROS1, PTPRO, SELP, SERPINE1, SERPINE2, SOCS2, SRC, STMN1, TFPI, TLN1, TREML1, UB…	[ADCY7, ALOX12, ARRB1, COPS3, DOCK8, ENTPD1, F13A1, F5, FAM46A, FLI1, FYN, GP9, HBD, HDAC1, HMG20B, HSPB1, ITGA2B, JAK2, MAPK3, MYCBP2, NFE2, PHF21A, PRCP, PRKCB, RHOB, SELP, SOCS2, TSPAN32, USF1, VCL, VPS45, WAS]	71.9767	35.9883	[ACTG1, ADCY3, ADCY6, ADCY7, ADM, ALOX12, ARRB1, BLOC1S6, CAPZA1, CD177, CD9, CEACAM1, CEL, CLEC1B, COPS3, DGKD, DMTN, DOCK8, EHD1, ENTPD1, F13A1, F2R, F2RL3, F5, FAM46A, FERMT3, FLI1, FLNB, FYN, GAS6, GATA1, GATA2, GNA15, GNAQ, GNAS, GP1BA, GP6, GP9, HBD, HBE1, HBG1, HBG2, HDAC1, HMG20B, HSPB1, ILK, ITGA2B, ITGB3, JAK2, KIF2A, LAT, MAPK3, MBD4, MICAL1, MMRN1, MYCBP2, MYL9, NFE2, P2RX1, P2RY12, P…
GO:0009259	ribonucleotide metabolic process	GO_BiologicalProcess-GOA_10.07.2017_00h00	9.1e-07	0.0015	[5, 6, 7, 8]	Group25	14.003	92	Specific for Cluster #2	[ADCY3, ADCY6, ADM, ADORA2B, ADRB2, ATP1B1, ATP6V0A1, ATP6V1B2, BPGM, CTNS, FLNB, GNAS, GPR65, GUCY1A3, GUCY1B3, HK1, HSPA1A, HSPA1B, IMPDH1, KIF2A, MAP4K2, MAP4K5, MPP1, OGT, PAPSS1, PDE5A, PFKFB4, PPARGC1A, PRKCA, PTGS1, SNCA, TJP2, TPST2]	[ADCY7, ADRB2, ATP5A1, ATP5C1, ATP5D, ATP5E, ATP5EP2, ATP5G2, ATP5H, ATP5I, ATP5J, ATP5J2, ATP5L, ATP5O, ATPIF1, CHCHD10, COX5A, COX5B, COX6B1, COX6C, COX7B, COX7C, COX8A, FBP1, GALK1, GIMAP7, GNAI2, HINT1, LRPAP1, LRRK2, MAP4K2, NDUFA1, NDUFA11, NDUFA12, NDUFA3, NDUFA4, NDUFA8, NDUFAB1, NDUFB10, NDUFB5, NDUFB6, NDUFS3, NDUFS4, NDUFS5, NDUFS7, NDUFS8, NME3, NME8, NPRL2, NUP214, NUP85, P2RY13, PAR…	35.5351	67.8397	[ADCY3, ADCY6, ADCY7, ADM, ADORA2B, ADRB2, ATP1B1, ATP5A1, ATP5C1, ATP5D, ATP5E, ATP5EP2, ATP5G2, ATP5H, ATP5I, ATP5J, ATP5J2, ATP5L, ATP5O, ATP6V0A1, ATP6V1B2, ATPIF1, BPGM, CHCHD10, COX5A, COX5B, COX6B1, COX6C, COX7B, COX7C, COX8A, CTNS, FBP1, FLNB, GALK1, GIMAP7, GNAI2, GNAS, GPR65, GUCY1A3, GUCY1B3, HINT1, HK1, HSPA1A, HSPA1B, IMPDH1, KIF2A, LRPAP1, LRRK2, MAP4K2, MAP4K5, MPP1, NDUFA1, NDUFA1…
GO:0006163	purine nucleotide metabolic process	GO_BiologicalProcess-GOA_10.07.2017_00h00	6.8e-07	0.0011	[5, 6, 7, 8]	Group25	14.0483	93	Specific for Cluster #2	[ADCY3, ADCY6, ADM, ADORA2B, ADRB2, ATP1B1, ATP6V0A1, ATP6V1B2, BPGM, CTNS, FLNB, GMPR, GNAS, GPR65, GUCY1A3, GUCY1B3, HK1, HSPA1A, HSPA1B, IMPDH1, KIF2A, MAP4K2, MAP4K5, MPP1, OGT, PAPSS1, PDE5A, PFKFB4, PPARGC1A, PRKCA, PTGS1, SNCA, TJP2, TPST2]	[ADCY7, ADRB2, ATP5A1, ATP5C1, ATP5D, ATP5E, ATP5EP2, ATP5G2, ATP5H, ATP5I, ATP5J, ATP5J2, ATP5L, ATP5O, ATPIF1, CHCHD10, COX5A, COX5B, COX6B1, COX6C, COX7B, COX7C, COX8A, FBP1, GALK1, GIMAP7, GNAI2, GPX1, HINT1, LRPAP1, LRRK2, MAP4K2, NDUFA1, NDUFA11, NDUFA12, NDUFA3, NDUFA4, NDUFA8, NDUFAB1, NDUFB10, NDUFB5, NDUFB6, NDUFS3, NDUFS4, NDUFS5, NDUFS7, NDUFS8, NME3, NME8, NPRL2, NUP214, NUP85, P2RY1…	36.2226	67.1184	[ADCY3, ADCY6, ADCY7, ADM, ADORA2B, ADRB2, ATP1B1, ATP5A1, ATP5C1, ATP5D, ATP5E, ATP5EP2, ATP5G2, ATP5H, ATP5I, ATP5J, ATP5J2, ATP5L, ATP5O, ATP6V0A1, ATP6V1B2, ATPIF1, BPGM, CHCHD10, COX5A, COX5B, COX6B1, COX6C, COX7B, COX7C, COX8A, CTNS, FBP1, FLNB, GALK1, GIMAP7, GMPR, GNAI2, GNAS, GPR65, GPX1, GUCY1A3, GUCY1B3, HINT1, HK1, HSPA1A, HSPA1B, IMPDH1, KIF2A, LRPAP1, LRRK2, MAP4K2, MAP4K5, MPP1, ND…
GO:0019693	ribose phosphate metabolic process	GO_BiologicalProcess-GOA_10.07.2017_00h00	8.1e-08	0.00014	[4, 5]	Group25	14.5185	98	Specific for Cluster #2	[ADCY3, ADCY6, ADM, ADORA2B, ADRB2, ATP1B1, ATP6V0A1, ATP6V1B2, BPGM, CTNS, FLNB, G6PD, GNAS, GPR65, GUCY1A3, GUCY1B3, HK1, HSPA1A, HSPA1B, IMPDH1, KIF2A, MAP4K2, MAP4K5, MPP1, OGT, PAPSS1, PDE5A, PFKFB4, PGD, PPARGC1A, PRKCA, PTGS1, PYGL, SNCA, TJP2, TPST2]	[ADCY7, ADRB2, ATP5A1, ATP5C1, ATP5D, ATP5E, ATP5EP2, ATP5G2, ATP5H, ATP5I, ATP5J, ATP5J2, ATP5L, ATP5O, ATPIF1, CHCHD10, COX5A, COX5B, COX6B1, COX6C, COX7B, COX7C, COX8A, DERA, FBP1, GALK1, GIMAP7, GNAI2, HINT1, LRPAP1, LRRK2, MAP4K2, NDUFA1, NDUFA11, NDUFA12, NDUFA3, NDUFA4, NDUFA8, NDUFAB1, NDUFB10, NDUFB5, NDUFB6, NDUFS3, NDUFS4, NDUFS5, NDUFS7, NDUFS8, NME3, NME8, NPRL2, NUP214, NUP85, P2RY1…	36.3403	67.6333	[ADCY3, ADCY6, ADCY7, ADM, ADORA2B, ADRB2, ATP1B1, ATP5A1, ATP5C1, ATP5D, ATP5E, ATP5EP2, ATP5G2, ATP5H, ATP5I, ATP5J, ATP5J2, ATP5L, ATP5O, ATP6V0A1, ATP6V1B2, ATPIF1, BPGM, CHCHD10, COX5A, COX5B, COX6B1, COX6C, COX7B, COX7C, COX8A, CTNS, DERA, FBP1, FLNB, G6PD, GALK1, GIMAP7, GNAI2, GNAS, GPR65, GUCY1A3, GUCY1B3, HINT1, HK1, HSPA1A, HSPA1B, IMPDH1, KIF2A, LRPAP1, LRRK2, MAP4K2, MAP4K5, MPP1, ND…
GO:0009117	nucleotide metabolic process	GO_BiologicalProcess-GOA_10.07.2017_00h00	1.5e-07	0.00027	[5, 6, 7]	Group25	13.7888	111	Specific for Cluster #2	[ADCY3, ADCY6, ADM, ADORA2B, ADRB2, ATP1B1, ATP6V0A1, ATP6V1B2, BPGM, CTNS, FLNB, G6PD, GMPR, GNAS, GPR65, GUCY1A3, GUCY1B3, HK1, HSPA1A, HSPA1B, IMPDH1, KIF2A, MAP4K2, MAP4K5, MBD4, MPP1, OGT, PAPSS1, PDE5A, PFKFB4, PGD, PPARGC1A, PRKCA, PTGS1, SNCA, TJP2, TPST2, TYMS]	[ADCY7, ADRB2, ATP5A1, ATP5C1, ATP5D, ATP5E, ATP5EP2, ATP5G2, ATP5H, ATP5I, ATP5J, ATP5J2, ATP5L, ATP5O, ATPIF1, CDA, CHCHD10, COX5A, COX5B, COX6B1, COX6C, COX7B, COX7C, COX8A, DERA, FBP1, GALK1, GIMAP7, GNAI2, GPD1L, GPX1, HINT1, IDH1, IDH2, LRPAP1, LRRK2, MAP4K2, MDH1, MPC1, NAPRT, NDUFA1, NDUFA11, NDUFA12, NDUFA3, NDUFA4, NDUFA8, NDUFAB1, NDUFB10, NDUFB5, NDUFB6, NDUFS3, NDUFS4, NDUFS5, NDUFS7…	33.9788	68.8518	[ADCY3, ADCY6, ADCY7, ADM, ADORA2B, ADRB2, ATP1B1, ATP5A1, ATP5C1, ATP5D, ATP5E, ATP5EP2, ATP5G2, ATP5H, ATP5I, ATP5J, ATP5J2, ATP5L, ATP5O, ATP6V0A1, ATP6V1B2, ATPIF1, BPGM, CDA, CHCHD10, COX5A, COX5B, COX6B1, COX6C, COX7B, COX7C, COX8A, CTNS, DERA, FBP1, FLNB, G6PD, GALK1, GIMAP7, GMPR, GNAI2, GNAS, GPD1L, GPR65, GPX1, GUCY1A3, GUCY1B3, HINT1, HK1, HSPA1A, HSPA1B, IDH1, IDH2, IMPDH1, KIF2A, LRP…
GO:0006753	nucleoside phosphate metabolic process	GO_BiologicalProcess-GOA_10.07.2017_00h00	6e-08	0.0001	[4, 5, 6]	Group25	13.9334	113	Specific for Cluster #2	[ADCY3, ADCY6, ADM, ADORA2B, ADRB2, ATP1B1, ATP6V0A1, ATP6V1B2, BPGM, CTNS, FLNB, G6PD, GMPR, GNAS, GPR65, GUCY1A3, GUCY1B3, HK1, HSPA1A, HSPA1B, IMPDH1, KIF2A, MAP4K2, MAP4K5, MBD4, MPP1, OGT, PAPSS1, PDE5A, PFKFB4, PGD, PPARGC1A, PRKCA, PTGS1, SMPDL3A, SNCA, TJP2, TPST2, TYMS]	[ADCY7, ADRB2, ATP5A1, ATP5C1, ATP5D, ATP5E, ATP5EP2, ATP5G2, ATP5H, ATP5I, ATP5J, ATP5J2, ATP5L, ATP5O, ATPIF1, CDA, CHCHD10, COX5A, COX5B, COX6B1, COX6C, COX7B, COX7C, COX8A, DERA, FBP1, GALK1, GIMAP7, GNAI2, GPD1L, GPX1, HINT1, IDH1, IDH2, LHPP, LRPAP1, LRRK2, MAP4K2, MDH1, MPC1, NAPRT, NDUFA1, NDUFA11, NDUFA12, NDUFA3, NDUFA4, NDUFA8, NDUFAB1, NDUFB10, NDUFB5, NDUFB6, NDUFS3, NDUFS4, NDUFS5, …	34.2612	68.5223	[ADCY3, ADCY6, ADCY7, ADM, ADORA2B, ADRB2, ATP1B1, ATP5A1, ATP5C1, ATP5D, ATP5E, ATP5EP2, ATP5G2, ATP5H, ATP5I, ATP5J, ATP5J2, ATP5L, ATP5O, ATP6V0A1, ATP6V1B2, ATPIF1, BPGM, CDA, CHCHD10, COX5A, COX5B, COX6B1, COX6C, COX7B, COX7C, COX8A, CTNS, DERA, FBP1, FLNB, G6PD, GALK1, GIMAP7, GMPR, GNAI2, GNAS, GPD1L, GPR65, GPX1, GUCY1A3, GUCY1B3, HINT1, HK1, HSPA1A, HSPA1B, IDH1, IDH2, IMPDH1, KIF2A, LHP…
GO:0045859	regulation of protein kinase activity	GO_BiologicalProcess-GOA_10.07.2017_00h00	5.8e-06	0.0097	[6, 7, 8, 9]	Group27	12.9854	107	None Specific Cluster	[ACSL1, ADCY3, ADCY6, ADORA2B, ADRB2, AFAP1L2, ARRB1, AXIN1, CAB39, CASP3, CBL, CBLB, CCL5, CCNA2, CCNG1, CCR7, CD81, CEACAM1, CHI3L1, CISH, CRK, CRKL, DUSP3, EGF, F2R, FAM20A, FAM212A, FAM212B, FBXO7, GADD45A, GAS6, GNAQ, GP1BA, HSPB1, IGF1R, ILK, IRAK2, ITGB3, KRAS, LAT, MAP3K7, MAP4K2, MAP4K5, MMD, NCK2, PDE5A, PIM1, PRKCA, PTK2, PTPN1, RB1, SH3BP5L, SNCA, SOCS2, SORL1, SPRY1, SPRY2, SRC, STRA…	[ADCY7, ADRB2, ARRB1, ATP2B4, CCND3, CDK5RAP3, CDKN1C, CDKN2D, CEBPA, CSF1R, CSK, DUS2, DUSP1, DUSP22, EGR1, ERP29, FABP4, FAM212A, FGD2, FYN, GNAI2, GSTP1, HSPB1, JAK2, LAMTOR2, LRRK2, MAP3K1, MAP3K6, MAP4K1, MAP4K2, MAPK3, MAPKAPK3, MMD, NCF1, NCKAP1L, PAK1, PARK7, PPM1F, PROK2, QARS, RGS2, RPLP1, RPS27A, RPS3, SLC27A1, SLC9A3R1, SOCS2, SORL1, SPRY1, STK38, TESC, TGFBR2]	59.608	47.6864	[ACSL1, ADCY3, ADCY6, ADCY7, ADORA2B, ADRB2, AFAP1L2, ARRB1, ATP2B4, AXIN1, CAB39, CASP3, CBL, CBLB, CCL5, CCNA2, CCND3, CCNG1, CCR7, CD81, CDK5RAP3, CDKN1C, CDKN2D, CEACAM1, CEBPA, CHI3L1, CISH, CRK, CRKL, CSF1R, CSK, DUS2, DUSP1, DUSP22, DUSP3, EGF, EGR1, ERP29, F2R, FABP4, FAM20A, FAM212A, FAM212B, FBXO7, FGD2, FYN, GADD45A, GAS6, GNAI2, GNAQ, GP1BA, GSTP1, HSPB1, IGF1R, ILK, IRAK2, ITGB3, JAK…
GO:0043549	regulation of kinase activity	GO_BiologicalProcess-GOA_10.07.2017_00h00	7.8e-07	0.0013	[5, 7, 8]	Group27	13.1905	117	None Specific Cluster	[ACSL1, ADCY3, ADCY6, ADORA2B, ADRB2, AFAP1L2, ARRB1, AXIN1, CAB39, CASP3, CBL, CBLB, CCL5, CCNA2, CCNG1, CCR7, CD81, CEACAM1, CHI3L1, CISH, CRK, CRKL, DUSP3, EGF, F2R, FAM20A, FAM212A, FAM212B, FBXO7, GADD45A, GAS6, GNAQ, GP1BA, HSPB1, IGF1R, ILK, IRAK2, ITGB3, KRAS, LAT, MAP3K7, MAP4K2, MAP4K5, MMD, NCK2, NRBF2, PDE5A, PIM1, PPP2R5A, PRKCA, PTK2, PTPN1, RB1, SH3BP5L, SNCA, SOCS2, SORL1, SPRY1, …	[ADCY7, ADRB2, ARRB1, ATP2B4, CCND3, CDK5RAP3, CDKN1C, CDKN2D, CEBPA, CSF1R, CSK, DUS2, DUSP1, DUSP22, EGR1, ERP29, FABP4, FAM212A, FGD2, FYN, GNAI2, GSTP1, HSPB1, IRS2, JAK2, KLF4, LAMTOR2, LMO4, LRRK2, MAP3K1, MAP3K6, MAP4K1, MAP4K2, MAPK3, MAPKAPK3, MIDN, MMD, NCF1, NCKAP1L, NPRL2, PAK1, PARK7, PIK3R2, PPM1F, PPP2R5A, PRDX3, PROK2, QARS, RBL2, RGS2, RPLP1, RPS27A, RPS3, SLC27A1, SLC9A3R1, SOCS…	56.2044	51.1712	[ACSL1, ADCY3, ADCY6, ADCY7, ADORA2B, ADRB2, AFAP1L2, ARRB1, ATP2B4, AXIN1, CAB39, CASP3, CBL, CBLB, CCL5, CCNA2, CCND3, CCNG1, CCR7, CD81, CDK5RAP3, CDKN1C, CDKN2D, CEACAM1, CEBPA, CHI3L1, CISH, CRK, CRKL, CSF1R, CSK, DUS2, DUSP1, DUSP22, DUSP3, EGF, EGR1, ERP29, F2R, FABP4, FAM20A, FAM212A, FAM212B, FBXO7, FGD2, FYN, GADD45A, GAS6, GNAI2, GNAQ, GP1BA, GSTP1, HSPB1, IGF1R, ILK, IRAK2, IRS2, ITGB…
GO:0051338	regulation of transferase activity	GO_BiologicalProcess-GOA_10.07.2017_00h00	5.2e-08	9.1e-05	[4]	Group27	13.1899	141	None Specific Cluster	[ACSL1, ADCY3, ADCY6, ADORA2B, ADRB2, AFAP1L2, ARRB1, AXIN1, CAB39, CASP3, CBL, CBLB, CCL5, CCNA2, CCNG1, CCR7, CD81, CDC14B, CDC20, CEACAM1, CHI3L1, CISH, CRK, CRKL, DCUN1D1, DUSP3, EGF, F2R, FAM20A, FAM212A, FAM212B, FBXO7, GADD45A, GAS6, GNAQ, GP1BA, HSPB1, IGF1R, ILK, IRAK2, ITGB3, KRAS, LAT, MAP3K7, MAP4K2, MAP4K5, MMD, MYC, NCK2, NRBF2, PDE5A, PIM1, PPARG, PPP2R5A, PRKCA, PRKCQ, PTK2, PTPN1…	[ADCY7, ADRB2, ARRB1, ATP2B4, CCND3, CDK5RAP3, CDKN1C, CDKN2D, CEBPA, CHCHD10, CSF1R, CSK, DUS2, DUSP1, DUSP22, EGR1, ERP29, FABP4, FAM212A, FGD2, FYN, GNAI2, GSTP1, HSPB1, IRS2, JAK2, KLF4, LAMTOR2, LMO4, LRRK2, MAP3K1, MAP3K6, MAP4K1, MAP4K2, MAPK3, MAPKAPK3, MIDN, MMD, MRPL23, NCF1, NCKAP1L, NPRL2, PAK1, PARK7, PARP4, PIK3R2, PIN1, PPM1F, PPP2R5A, PRDX3, PROK2, PSMB10, PSMB3, PSMB8, PSME1, PSM…	53.0947	53.0947	[ACSL1, ADCY3, ADCY6, ADCY7, ADORA2B, ADRB2, AFAP1L2, ARRB1, ATP2B4, AXIN1, CAB39, CASP3, CBL, CBLB, CCL5, CCNA2, CCND3, CCNG1, CCR7, CD81, CDC14B, CDC20, CDK5RAP3, CDKN1C, CDKN2D, CEACAM1, CEBPA, CHCHD10, CHI3L1, CISH, CRK, CRKL, CSF1R, CSK, DCUN1D1, DUS2, DUSP1, DUSP22, DUSP3, EGF, EGR1, ERP29, F2R, FABP4, FAM20A, FAM212A, FAM212B, FBXO7, FGD2, FYN, GADD45A, GAS6, GNAI2, GNAQ, GP1BA, GSTP1, HSP…
GO:0001932	regulation of protein phosphorylation	GO_BiologicalProcess-GOA_10.07.2017_00h00	2e-05	0.033	[6, 7, 8]	Group27	11.5574	164	None Specific Cluster	[ACSL1, ADCY3, ADCY6, ADORA2B, ADRB2, AFAP1L2, ARRB1, AXIN1, BANK1, BMP6, CAB39, CASP3, CBL, CBLB, CCL5, CCNA2, CCNG1, CCR7, CD81, CEACAM1, CFLAR, CHAMP1, CHI3L1, CISH, CRK, CRKL, CTDSP2, CTDSPL, DAB2, DMTN, DUSP3, EGF, EIF2AK1, F2R, FAM129A, FAM20A, FAM212A, FAM212B, FBXO7, GADD45A, GAS6, GATA1, GNAQ, GP1BA, HIPK2, HSPB1, IGF1R, IL6ST, ILK, IRAK2, ITGB3, KRAS, LAT, MAP3K7, MAP4K2, MAP4K5, MICAL1…	[ADCY7, ADRB2, ARRB1, ATP2B4, BRAT1, CARD9, CCDC6, CCDC88C, CCND3, CDK2AP1, CDK5RAP3, CDKN1C, CDKN2D, CEBPA, CSF1R, CSK, CTDSP2, DNAJC10, DUS2, DUSP1, DUSP22, EGR1, EIF2AK1, ERP29, FABP4, FAM212A, FGD2, FYN, GFRA2, GLIPR2, GNAI2, GPD1L, GPNMB, GPR183, GSTP1, HSPB1, IGBP1, JAK2, KLF4, LAMTOR1, LAMTOR2, LRRK2, MAP3K1, MAP3K6, MAP4K1, MAP4K2, MAPK3, MAPKAPK3, MMD, MYADM, NCF1, NCKAP1L, NDUFS4, PAK1,…	57.1357	48.7157	[ACSL1, ADCY3, ADCY6, ADCY7, ADORA2B, ADRB2, AFAP1L2, ARRB1, ATP2B4, AXIN1, BANK1, BMP6, BRAT1, CAB39, CARD9, CASP3, CBL, CBLB, CCDC6, CCDC88C, CCL5, CCNA2, CCND3, CCNG1, CCR7, CD81, CDK2AP1, CDK5RAP3, CDKN1C, CDKN2D, CEACAM1, CEBPA, CFLAR, CHAMP1, CHI3L1, CISH, CRK, CRKL, CSF1R, CSK, CTDSP2, CTDSPL, DAB2, DMTN, DNAJC10, DUS2, DUSP1, DUSP22, DUSP3, EGF, EGR1, EIF2AK1, ERP29, F2R, FABP4, FAM129A, …
GO:0042325	regulation of phosphorylation	GO_BiologicalProcess-GOA_10.07.2017_00h00	1.1e-06	0.0019	[6, 7]	Group27	11.8293	183	None Specific Cluster	[ACSL1, ADCY3, ADCY6, ADORA2B, ADRB2, AFAP1L2, ARRB1, AXIN1, BANK1, BARD1, BMP6, BTBD10, CAB39, CASP3, CBL, CBLB, CCL5, CCNA2, CCNG1, CCR7, CD81, CEACAM1, CFLAR, CHAMP1, CHI3L1, CISH, CRK, CRKL, CTDSP2, CTDSPL, DAB2, DMTN, DUSP3, EGF, EIF2AK1, F2R, FAM129A, FAM20A, FAM212A, FAM212B, FBXO7, GADD45A, GAS6, GATA1, GNAQ, GP1BA, GRB10, HIPK2, HSPB1, IGF1R, IL6ST, ILK, IRAK2, ITGB3, KRAS, LAT, MAP3K7, …	[ADCY7, ADRB2, ARRB1, ATP2B4, BRAT1, CARD9, CCDC6, CCDC88C, CCND3, CDK2AP1, CDK5RAP3, CDKN1C, CDKN2D, CEBPA, CSF1R, CSK, CTDSP2, DNAJC10, DUS2, DUSP1, DUSP22, EGR1, EIF2AK1, ERP29, FABP4, FAM212A, FBP1, FGD2, FYN, GFRA2, GLIPR2, GNAI2, GPD1L, GPNMB, GPR183, GSTP1, HSPB1, IGBP1, IRS2, JAK2, KLF4, LAMTOR1, LAMTOR2, LMO4, LRRK2, MAP3K1, MAP3K6, MAP4K1, MAP4K2, MAPK3, MAPKAPK3, MIDN, MMD, MYADM, NCF1…	56.0376	50.1106	[ACSL1, ADCY3, ADCY6, ADCY7, ADORA2B, ADRB2, AFAP1L2, ARRB1, ATP2B4, AXIN1, BANK1, BARD1, BMP6, BRAT1, BTBD10, CAB39, CARD9, CASP3, CBL, CBLB, CCDC6, CCDC88C, CCL5, CCNA2, CCND3, CCNG1, CCR7, CD81, CDK2AP1, CDK5RAP3, CDKN1C, CDKN2D, CEACAM1, CEBPA, CFLAR, CHAMP1, CHI3L1, CISH, CRK, CRKL, CSF1R, CSK, CTDSP2, CTDSPL, DAB2, DMTN, DNAJC10, DUS2, DUSP1, DUSP22, DUSP3, EGF, EGR1, EIF2AK1, ERP29, F2R, F…
GO:0031399	regulation of protein modification process	GO_BiologicalProcess-GOA_10.07.2017_00h00	9.5e-06	0.015	[5, 6, 7]	Group27	11.239	205	None Specific Cluster	[ACSL1, ADCY3, ADCY6, ADORA2B, ADRB2, AFAP1L2, ARRB1, AXIN1, BANK1, BMP6, CAB39, CAPN3, CASP3, CBL, CBLB, CCL5, CCNA2, CCNG1, CCR7, CD81, CDC14B, CDC20, CEACAM1, CFLAR, CHAMP1, CHFR, CHI3L1, CISH, CRK, CRKL, CTDSP2, CTDSPL, CTR9, DAB2, DCUN1D1, DMTN, DNAJB2, DNMT3B, DUSP3, EGF, EIF2AK1, F2R, FAM129A, FAM20A, FAM212A, FAM212B, FBXO7, G6PD, GADD45A, GAS6, GATA1, GATA2, GFI1B, GNAQ, GP1BA, HIPK2, HS…	[ADCY7, ADRB2, ARRB1, ATP2B4, BRAT1, CARD9, CCDC6, CCDC88C, CCND3, CDK2AP1, CDK5RAP3, CDKN1C, CDKN2D, CEBPA, CSF1R, CSK, CTDSP2, DNAJC10, DNMT1, DUS2, DUSP1, DUSP22, EGR1, EIF2AK1, ERP29, FABP4, FAM212A, FGD2, FYN, GFRA2, GLIPR2, GNAI2, GPD1L, GPNMB, GPR183, GSTP1, HMG20B, HSPB1, IGBP1, JAK2, KLF4, LAMTOR1, LAMTOR2, LRRK2, MAP3K1, MAP3K6, MAP4K1, MAP4K2, MAPK3, MAPKAPK3, MMD, MRPL23, MYADM, NCF1,…	57.3859	47.7412	[ACSL1, ADCY3, ADCY6, ADCY7, ADORA2B, ADRB2, AFAP1L2, ARRB1, ATP2B4, AXIN1, BANK1, BMP6, BRAT1, CAB39, CAPN3, CARD9, CASP3, CBL, CBLB, CCDC6, CCDC88C, CCL5, CCNA2, CCND3, CCNG1, CCR7, CD81, CDC14B, CDC20, CDK2AP1, CDK5RAP3, CDKN1C, CDKN2D, CEACAM1, CEBPA, CFLAR, CHAMP1, CHFR, CHI3L1, CISH, CRK, CRKL, CSF1R, CSK, CTDSP2, CTDSPL, CTR9, DAB2, DCUN1D1, DMTN, DNAJB2, DNAJC10, DNMT1, DNMT3B, DUS2, DUSP…
GO:0051174	regulation of phosphorus metabolic process	GO_BiologicalProcess-GOA_10.07.2017_00h00	2.2e-05	0.036	[4, 5]	Group27	11.099	203	None Specific Cluster	[ACSL1, ADCY3, ADCY6, ADM, ADORA2B, ADRB2, AFAP1L2, ARRB1, AXIN1, BANK1, BARD1, BMP6, BPGM, BTBD10, CAB39, CASP3, CBL, CBLB, CCL5, CCNA2, CCNG1, CCR7, CD81, CEACAM1, CFLAR, CHAMP1, CHI3L1, CISH, CNST, CRK, CRKL, CTDSP2, CTDSPL, DAB2, DMTN, DUSP3, EGF, EIF2AK1, F2R, FAM129A, FAM20A, FAM212A, FAM212B, FBXO7, FLNB, GADD45A, GAS6, GATA1, GNAQ, GNAS, GP1BA, GPR65, GRB10, GUCY1A3, HIPK2, HSPB1, IGF1R, …	[ADCY7, ADRB2, ARRB1, ATP2B4, ATPIF1, BRAT1, CARD9, CCDC6, CCDC88C, CCND3, CDA, CDK2AP1, CDK5RAP3, CDKN1C, CDKN2D, CEBPA, CSF1R, CSK, CTDSP2, DNAJC10, DUS2, DUSP1, DUSP22, EGR1, EIF2AK1, ERP29, FABP4, FAM212A, FBP1, FGD2, FYN, GFRA2, GLIPR2, GNAI2, GPD1L, GPNMB, GPR183, GSTP1, HSPB1, IDH1, IGBP1, IRS2, JAK2, KLF4, LAMTOR1, LAMTOR2, LMO4, LRPAP1, LRRK2, MAP3K1, MAP3K6, MAP4K1, MAP4K2, MAPK3, MAPKA…	55.948	49.6234	[ACSL1, ADCY3, ADCY6, ADCY7, ADM, ADORA2B, ADRB2, AFAP1L2, ARRB1, ATP2B4, ATPIF1, AXIN1, BANK1, BARD1, BMP6, BPGM, BRAT1, BTBD10, CAB39, CARD9, CASP3, CBL, CBLB, CCDC6, CCDC88C, CCL5, CCNA2, CCND3, CCNG1, CCR7, CD81, CDA, CDK2AP1, CDK5RAP3, CDKN1C, CDKN2D, CEACAM1, CEBPA, CFLAR, CHAMP1, CHI3L1, CISH, CNST, CRK, CRKL, CSF1R, CSK, CTDSP2, CTDSPL, DAB2, DMTN, DNAJC10, DUS2, DUSP1, DUSP22, DUSP3, EGF…
GO:0006468	protein phosphorylation	GO_BiologicalProcess-GOA_10.07.2017_00h00	7.8e-06	0.013	[6, 7]	Group27	11.1222	222	None Specific Cluster	[ACSL1, ADCY3, ADCY6, ADORA2B, ADRB2, AFAP1L2, ALPK1, ARRB1, AXIN1, BANK1, BMP6, BMX, CAB39, CASP3, CBL, CBLB, CCL5, CCNA2, CCNG1, CCR7, CD81, CDK6, CEACAM1, CFLAR, CHAMP1, CHI3L1, CISH, CLEC1B, CLK1, CRK, CRKL, CTDSP2, CTDSPL, DAB2, DMTN, DUSP3, EGF, EIF2AK1, F2R, FAM129A, FAM20A, FAM212A, FAM212B, FBXO7, FGFR1OP2, GADD45A, GAS6, GATA1, GNAQ, GP1BA, GRAP2, HIPK2, HSPB1, IGF1R, IL17RD, IL6ST, ILK…	[ADCY7, ADRB2, ARHGEF6, ARRB1, ATP2B4, BRAT1, BRSK1, BTK, CARD9, CCDC6, CCDC88C, CCND3, CDK19, CDK2AP1, CDK5RAP3, CDKN1C, CDKN2D, CEBPA, CSF1R, CSK, CTDSP2, DNAJC10, DUS2, DUSP1, DUSP22, EGR1, EIF2AK1, ERP29, FABP4, FAM212A, FGD2, FYB, FYN, GFRA2, GLIPR2, GNAI2, GPD1L, GPNMB, GPR183, GSTP1, HCST, HSPB1, IGBP1, IRS2, JAK2, KLF4, LAMTOR1, LAMTOR2, LRRK2, MAP3K1, MAP3K6, MAP4K1, MAP4K2, MAPK3, MAPKA…	57.4133	48.0669	[ACSL1, ADCY3, ADCY6, ADCY7, ADORA2B, ADRB2, AFAP1L2, ALPK1, ARHGEF6, ARRB1, ATP2B4, AXIN1, BANK1, BMP6, BMX, BRAT1, BRSK1, BTK, CAB39, CARD9, CASP3, CBL, CBLB, CCDC6, CCDC88C, CCL5, CCNA2, CCND3, CCNG1, CCR7, CD81, CDK19, CDK2AP1, CDK5RAP3, CDK6, CDKN1C, CDKN2D, CEACAM1, CEBPA, CFLAR, CHAMP1, CHI3L1, CISH, CLEC1B, CLK1, CRK, CRKL, CSF1R, CSK, CTDSP2, CTDSPL, DAB2, DMTN, DNAJC10, DUS2, DUSP1, DUS…
GO:0016310	phosphorylation	GO_BiologicalProcess-GOA_10.07.2017_00h00	3.6e-10	6.4e-07	[5]	Group27	11.8007	289	None Specific Cluster	[ACSL1, ADCY3, ADCY6, ADORA2B, ADRB2, AFAP1L2, ALPK1, ARRB1, AXIN1, BANK1, BARD1, BMP6, BMX, BPGM, BTBD10, CAB39, CASP3, CBL, CBLB, CCL5, CCNA2, CCNG1, CCR7, CD19, CD81, CDK6, CEACAM1, CFLAR, CHAMP1, CHI3L1, CISH, CLEC1B, CLK1, CRK, CRKL, CTDSP2, CTDSPL, DAB2, DGKD, DMTN, DUSP3, EGF, EIF2AK1, F2R, FAM129A, FAM20A, FAM212A, FAM212B, FBXO7, FGFR1OP2, GADD45A, GAS6, GATA1, GK, GNAQ, GP1BA, GRAP2, GR…	[ADCY7, ADRB2, ARHGEF6, ARRB1, ATP2B4, ATP5C1, ATP5D, BRAT1, BRSK1, BTK, CALM3, CARD9, CCDC6, CCDC88C, CCND3, CDK19, CDK2AP1, CDK5RAP3, CDKN1C, CDKN2D, CEBPA, CHCHD10, COQ8A, COX5A, COX5B, COX6B1, COX6C, COX7B, COX7C, COX8A, CSF1R, CSK, CTDSP2, DNAJC10, DUS2, DUSP1, DUSP22, EGR1, EIF2AK1, ERP29, FABP4, FAM212A, FBP1, FGD2, FN3KRP, FYB, FYN, GALK1, GFRA2, GLIPR2, GNAI2, GPD1L, GPNMB, GPR183, GSTP1…	51.3264	54.0638	[ACSL1, ADCY3, ADCY6, ADCY7, ADORA2B, ADRB2, AFAP1L2, ALPK1, ARHGEF6, ARRB1, ATP2B4, ATP5C1, ATP5D, AXIN1, BANK1, BARD1, BMP6, BMX, BPGM, BRAT1, BRSK1, BTBD10, BTK, CAB39, CALM3, CARD9, CASP3, CBL, CBLB, CCDC6, CCDC88C, CCL5, CCNA2, CCND3, CCNG1, CCR7, CD19, CD81, CDK19, CDK2AP1, CDK5RAP3, CDK6, CDKN1C, CDKN2D, CEACAM1, CEBPA, CFLAR, CHAMP1, CHCHD10, CHI3L1, CISH, CLEC1B, CLK1, COQ8A, COX5A, COX5…
GO:1901653	cellular response to peptide	GO_BiologicalProcess-GOA_10.07.2017_00h00	5.6e-08	9.8e-05	[5, 6]	Group24	17.1196	63	None Specific Cluster	[ADCY3, ADCY6, ADIPOR1, ADRB2, ARG1, ATP6V0A1, ATP6V1B2, ATP6V1C1, CA2, CCNA2, CEACAM1, CFLAR, CISH, CPEB2, CRK, DENND4C, FOXO3, GNAS, GNG11, GNG7, GRB10, IGF1R, MAP4K2, MAX, OGT, PPARG, PRKCA, PRKCQ, PTK2, PTPN1, SLA2, SLC9A1, SOCS2, SORBS1, SRC, TP53BP1]	[ADCY7, ADRB2, APEX1, C2CD5, CCND3, CSK, FOXO4, FYN, GNG11, GSTP1, IRS2, JAK2, KLF11, KLF2, KLF4, LMBRD1, MAP4K2, MAPK3, MRPL23, NR4A2, NUCKS1, PAK1, PDK4, PIK3R2, PRKCB, RPL17, RPL23, SOCS2, UCP2, USF1, ZNF106]	56.3063	48.486	[ADCY3, ADCY6, ADCY7, ADIPOR1, ADRB2, APEX1, ARG1, ATP6V0A1, ATP6V1B2, ATP6V1C1, C2CD5, CA2, CCNA2, CCND3, CEACAM1, CFLAR, CISH, CPEB2, CRK, CSK, DENND4C, FOXO3, FOXO4, FYN, GNAS, GNG11, GNG7, GRB10, GSTP1, IGF1R, IRS2, JAK2, KLF11, KLF2, KLF4, LMBRD1, MAP4K2, MAPK3, MAX, MRPL23, NR4A2, NUCKS1, OGT, PAK1, PDK4, PIK3R2, PPARG, PRKCA, PRKCB, PRKCQ, PTK2, PTPN1, RPL17, RPL23, SLA2, SLC9A1, SOCS2, SO…
GO:1901652	response to peptide	GO_BiologicalProcess-GOA_10.07.2017_00h00	6.4e-07	0.0011	[4, 5]	Group24	14.9515	77	None Specific Cluster	[ADCY3, ADCY6, ADIPOR1, ADM, ADRB2, ARG1, ATP6V0A1, ATP6V1B2, ATP6V1C1, CA2, CCNA2, CEACAM1, CFLAR, CISH, CPEB2, CRK, DENND4C, FOXO3, GNAS, GNG11, GNG7, GRB10, IGF1R, MAP4K2, MAX, NOTCH1, OGT, PPARG, PRKCA, PRKCQ, PTK2, PTPN1, SLA2, SLC2A1, SLC9A1, SOCS2, SORBS1, SORT1, SRC, TP53BP1]	[ADCY7, ADRB2, APEX1, C2CD5, CARD9, CCND3, CSK, EGR1, FOXO4, FYN, GNAI2, GNG11, GSTP1, HADH, INPPL1, IRS2, JAK2, JUND, KLF11, KLF2, KLF4, LMBRD1, MAP4K2, MAPK3, MRPL23, NR4A2, NUCKS1, PAK1, PDK4, PIK3R2, PRKCB, RETN, RPL17, RPL23, SCAP, SLC27A1, SOCS2, SORT1, TNFSF10, UCP2, USF1, ZNF106]	51.2064	53.7667	[ADCY3, ADCY6, ADCY7, ADIPOR1, ADM, ADRB2, APEX1, ARG1, ATP6V0A1, ATP6V1B2, ATP6V1C1, C2CD5, CA2, CARD9, CCNA2, CCND3, CEACAM1, CFLAR, CISH, CPEB2, CRK, CSK, DENND4C, EGR1, FOXO3, FOXO4, FYN, GNAI2, GNAS, GNG11, GNG7, GRB10, GSTP1, HADH, IGF1R, INPPL1, IRS2, JAK2, JUND, KLF11, KLF2, KLF4, LMBRD1, MAP4K2, MAPK3, MAX, MRPL23, NOTCH1, NR4A2, NUCKS1, OGT, PAK1, PDK4, PIK3R2, PPARG, PRKCA, PRKCB, PRKC…
GO:0071417	cellular response to organonitrogen compound	GO_BiologicalProcess-GOA_10.07.2017_00h00	4e-08	7e-05	[4, 5]	Group24	15.2513	88	None Specific Cluster	[ADCY3, ADCY6, ADIPOR1, ADRB2, AQP9, ARG1, ATP6V0A1, ATP6V1B2, ATP6V1C1, BCL2L1, CA2, CASP3, CCNA2, CD81, CD9, CEACAM1, CFLAR, CHAMP1, CISH, CPEB2, CPEB4, CRK, DENND4C, DMTN, FOXO3, GCLM, GNAS, GNG11, GNG7, GRB10, IGF1R, ITGB1, MAP4K2, MAX, OGT, P2RY12, PPARG, PPARGC1A, PRKCA, PRKCQ, PTAFR, PTK2, PTPN1, RAP1B, RYR3, SLA2, SLC8A3, SLC9A1, SNCA, SOCS2, SORBS1, SRC, TP53BP1]	[ADCY7, ADRB2, APEX1, ATP2B4, C2CD5, CCND3, CSK, DNMT1, EGR1, FOXO4, FYN, GNG11, GSTP1, IRS2, JAK2, KLF11, KLF2, KLF4, LAMTOR1, LAMTOR2, LAMTOR4, LMBRD1, LRRK2, MAP4K2, MAPK3, MRPL23, NR4A2, NSMF, NUCKS1, PAK1, PDK4, PIK3R2, PRKCB, RPL17, RPL23, SOCS2, UCP2, USF1, ZNF106]	59.6352	43.8825	[ADCY3, ADCY6, ADCY7, ADIPOR1, ADRB2, APEX1, AQP9, ARG1, ATP2B4, ATP6V0A1, ATP6V1B2, ATP6V1C1, BCL2L1, C2CD5, CA2, CASP3, CCNA2, CCND3, CD81, CD9, CEACAM1, CFLAR, CHAMP1, CISH, CPEB2, CPEB4, CRK, CSK, DENND4C, DMTN, DNMT1, EGR1, FOXO3, FOXO4, FYN, GCLM, GNAS, GNG11, GNG7, GRB10, GSTP1, IGF1R, IRS2, ITGB1, JAK2, KLF11, KLF2, KLF4, LAMTOR1, LAMTOR2, LAMTOR4, LMBRD1, LRRK2, MAP4K2, MAPK3, MAX, MRPL2…
GO:1901699	cellular response to nitrogen compound	GO_BiologicalProcess-GOA_10.07.2017_00h00	1.5e-08	2.6e-05	[4]	Group24	14.8588	100	Specific for Cluster #1	[ADCY3, ADCY6, ADIPOR1, ADRB2, AQP9, ARG1, ATP6V0A1, ATP6V1B2, ATP6V1C1, BCL2L1, CA2, CASP3, CCNA2, CD81, CD9, CEACAM1, CFLAR, CHAMP1, CISH, CPEB2, CPEB4, CRK, DENND4C, DICER1, DMTN, FOXO3, GCLM, GNA15, GNAQ, GNAS, GNG11, GNG7, GRB10, GUCY1B3, IGF1R, ITGB1, LY6G6D, LY6G6F, MAP4K2, MAX, MYCN, OGT, P2RY12, PPARG, PPARGC1A, PRKCA, PRKCQ, PTAFR, PTK2, PTPN1, RAP1B, RIOK3, RYR3, SLA2, SLC8A3, SLC9A1, …	[ADCY7, ADRB2, APEX1, ATP2B4, C2CD5, CCND3, CSK, DNMT1, EGR1, FOXO4, FYN, GNAI2, GNG11, GSTP1, IRS2, JAK2, KLF11, KLF2, KLF4, LAMTOR1, LAMTOR2, LAMTOR4, LMBRD1, LRRK2, MAP4K2, MAPK3, MRPL23, NR4A2, NSMF, NUCKS1, PAK1, PDK4, PIK3R2, PRKCB, RGS10, RPL17, RPL23, SOCS2, TMEM173, UCP2, USF1, ZNF106]	61.4764	41.6453	[ADCY3, ADCY6, ADCY7, ADIPOR1, ADRB2, APEX1, AQP9, ARG1, ATP2B4, ATP6V0A1, ATP6V1B2, ATP6V1C1, BCL2L1, C2CD5, CA2, CASP3, CCNA2, CCND3, CD81, CD9, CEACAM1, CFLAR, CHAMP1, CISH, CPEB2, CPEB4, CRK, CSK, DENND4C, DICER1, DMTN, DNMT1, EGR1, FOXO3, FOXO4, FYN, GCLM, GNA15, GNAI2, GNAQ, GNAS, GNG11, GNG7, GRB10, GSTP1, GUCY1B3, IGF1R, IRS2, ITGB1, JAK2, KLF11, KLF2, KLF4, LAMTOR1, LAMTOR2, LAMTOR4, LMB…
GO:1901698	response to nitrogen compound	GO_BiologicalProcess-GOA_10.07.2017_00h00	2.1e-06	0.0036	[3]	Group24	12.4004	140	None Specific Cluster	[ABCC4, ADCY3, ADCY6, ADIPOR1, ADM, ADRB2, AQP9, ARG1, ATP6V0A1, ATP6V1B2, ATP6V1C1, BAG6, BCL2L1, C12orf76, CA2, CASP3, CCNA2, CCR7, CD81, CD9, CEACAM1, CFLAR, CHAMP1, CISH, CPEB2, CPEB4, CRK, DENND4C, DICER1, DMTN, DNAJB2, DNMT3B, FADD, FOXO3, GCLM, GNA15, GNAQ, GNAS, GNG11, GNG7, GRB10, GSN, GUCY1B3, IGF1R, ITGB1, LY6G6D, LY6G6F, MAP4K2, MAX, MTHFR, MYCN, NOTCH1, OGT, P2RX1, P2RY12, PPARG, PPA…	[ADCY7, ADRB2, APEX1, ATP2B4, C12orf76, C2CD5, CARD9, CCND3, CRLS1, CSK, DNAJC10, DNMT1, DPYSL2, DUSP1, EGR1, FOXO4, FYN, GNAI2, GNG11, GSTP1, HADH, INPPL1, IRS2, JAK2, JUNB, JUND, KLF11, KLF2, KLF4, LAMTOR1, LAMTOR2, LAMTOR4, LMBRD1, LRRK2, MAN1B1, MAP4K2, MAPK3, MARC1, MGST2, MGST3, MRPL23, NDUFS4, NR4A2, NSMF, NUCKS1, PAK1, PDK4, PIK3R2, PRKCB, RETN, RGS10, RPL17, RPL23, SCAP, SELL, SLC27A1, S…	58.0782	45.3294	[ABCC4, ADCY3, ADCY6, ADCY7, ADIPOR1, ADM, ADRB2, APEX1, AQP9, ARG1, ATP2B4, ATP6V0A1, ATP6V1B2, ATP6V1C1, BAG6, BCL2L1, C12orf76, C2CD5, CA2, CARD9, CASP3, CCNA2, CCND3, CCR7, CD81, CD9, CEACAM1, CFLAR, CHAMP1, CISH, CPEB2, CPEB4, CRK, CRLS1, CSK, DENND4C, DICER1, DMTN, DNAJB2, DNAJC10, DNMT1, DNMT3B, DPYSL2, DUSP1, EGR1, FADD, FOXO3, FOXO4, FYN, GCLM, GNA15, GNAI2, GNAQ, GNAS, GNG11, GNG7, GRB1…
GO:0010243	response to organonitrogen compound	GO_BiologicalProcess-GOA_10.07.2017_00h00	3.7e-06	0.0062	[4]	Group24	12.5247	127	None Specific Cluster	[ABCC4, ADCY3, ADCY6, ADIPOR1, ADM, ADRB2, AQP9, ARG1, ATP6V0A1, ATP6V1B2, ATP6V1C1, BAG6, BCL2L1, C12orf76, CA2, CASP3, CCNA2, CD81, CD9, CEACAM1, CFLAR, CHAMP1, CISH, CPEB2, CPEB4, CRK, DENND4C, DMTN, DNAJB2, DNMT3B, FADD, FOXO3, GCLM, GNAS, GNG11, GNG7, GRB10, GSN, IGF1R, ITGB1, MAP4K2, MAX, MTHFR, NOTCH1, OGT, P2RX1, P2RY12, PPARG, PPARGC1A, PRKCA, PRKCQ, PTAFR, PTK2, PTPN1, RAP1B, RNF103, RY…	[ADCY7, ADRB2, APEX1, ATP2B4, C12orf76, C2CD5, CARD9, CCND3, CRLS1, CSK, DNAJC10, DNMT1, DPYSL2, DUSP1, EGR1, FOXO4, FYN, GNAI2, GNG11, GSTP1, HADH, INPPL1, IRS2, JAK2, JUNB, JUND, KLF11, KLF2, KLF4, LAMTOR1, LAMTOR2, LAMTOR4, LMBRD1, LRRK2, MAN1B1, MAP4K2, MAPK3, MGST2, MGST3, MRPL23, NDUFS4, NR4A2, NSMF, NUCKS1, PAK1, PDK4, PIK3R2, PRKCB, RETN, RPL17, RPL23, SCAP, SELL, SLC27A1, SOCS2, SORT1, T…	56.1578	47.5781	[ABCC4, ADCY3, ADCY6, ADCY7, ADIPOR1, ADM, ADRB2, APEX1, AQP9, ARG1, ATP2B4, ATP6V0A1, ATP6V1B2, ATP6V1C1, BAG6, BCL2L1, C12orf76, C2CD5, CA2, CARD9, CASP3, CCNA2, CCND3, CD81, CD9, CEACAM1, CFLAR, CHAMP1, CISH, CPEB2, CPEB4, CRK, CRLS1, CSK, DENND4C, DMTN, DNAJB2, DNAJC10, DNMT1, DNMT3B, DPYSL2, DUSP1, EGR1, FADD, FOXO3, FOXO4, FYN, GCLM, GNAI2, GNAS, GNG11, GNG7, GRB10, GSN, GSTP1, HADH, IGF1R,…
GO:1901701	cellular response to oxygen-containing compound	GO_BiologicalProcess-GOA_10.07.2017_00h00	8.4e-10	1.4e-06	[4]	Group24	13.7615	150	None Specific Cluster	[ADCY3, ADCY6, ADIPOR1, ADRB2, AQP9, ARG1, ARRB1, ATP6V0A1, ATP6V1B2, ATP6V1C1, BCL2L1, BMP6, CA2, CCL5, CCNA2, CDK6, CEACAM1, CFLAR, CHAMP1, CISH, CPEB2, CPEB4, CRK, CTR9, DENND4C, DMTN, DNMT3B, EIF4E, ETS1, FBXO7, FCAR, FECH, FOXO3, GAS6, GCLM, GNA15, GNAQ, GNAS, GNG11, GNG7, GRB10, GUCY1B3, IGF1R, IL18RAP, IRAK2, KIF5B, LY6G6D, LY6G6F, MAP4K2, MAX, MBD4, MMP9, NET1, OGT, P2RY12, PDK3, PIM1, PP…	[ADCY7, ADRB2, APEX1, ARRB1, ATP2B4, BTK, C2CD5, CCND3, CDK19, CSK, DNMT1, EGR1, ENY2, FOXO4, FYN, GNAI2, GNG11, GSTP1, H2AFZ, HMGB2, IL18RAP, IRF8, IRS2, JAK2, KLF11, KLF2, KLF4, KLF9, LAMTOR1, LAMTOR2, LAMTOR4, LCN2, LMBRD1, LRRK2, LY86, LY96, MAP4K2, MAPK3, MRPL23, NCF1, NME8, NR4A2, NSMF, NUCKS1, PAK1, PARK7, PDK4, PIK3R2, PLSCR3, PRDX3, PRDX5, PRKCB, RARA, RGS10, RHOB, ROMO1, RPL17, RPL23, R…	56.0851	48.1672	[ADCY3, ADCY6, ADCY7, ADIPOR1, ADRB2, APEX1, AQP9, ARG1, ARRB1, ATP2B4, ATP6V0A1, ATP6V1B2, ATP6V1C1, BCL2L1, BMP6, BTK, C2CD5, CA2, CCL5, CCNA2, CCND3, CDK19, CDK6, CEACAM1, CFLAR, CHAMP1, CISH, CPEB2, CPEB4, CRK, CSK, CTR9, DENND4C, DMTN, DNMT1, DNMT3B, EGR1, EIF4E, ENY2, ETS1, FBXO7, FCAR, FECH, FOXO3, FOXO4, FYN, GAS6, GCLM, GNA15, GNAI2, GNAQ, GNAS, GNG11, GNG7, GRB10, GSTP1, GUCY1B3, H2AFZ,…
GO:0071495	cellular response to endogenous stimulus	GO_BiologicalProcess-GOA_10.07.2017_00h00	6.5e-09	1.1e-05	[3]	Group24	12.8698	174	Specific for Cluster #1	[ACSL1, ADCY3, ADCY6, ADIPOR1, ADRB2, AQP9, ARG1, ATP6V0A1, ATP6V1B2, ATP6V1C1, AXIN1, BAMBI, BCL2L1, BMP6, CA2, CASP3, CBL, CCL5, CCNA2, CD81, CD9, CEACAM1, CFLAR, CHAMP1, CISH, CPEB2, CPEB4, CREBRF, CRK, DAB2, DENND4C, DMTN, DNMT3B, EHD1, EIF4E, F11R, FECH, FHL2, FOXO3, FSTL3, GATA1, GCLM, GIPC1, GNAS, GNG11, GNG7, GRB10, HIPK2, HSPA1A, IGF1R, ILK, ITGB1, ITGB5, KDM3A, LEF1, LEPR, LIMS1, MAP3K7…	[ADCY7, ADRB2, APAF1, APEX1, ARHGEF18, ATP2B4, C2CD5, CCND3, CDKN1C, CSK, DNMT1, DUSP1, DUSP22, EGR1, FAM89B, FBN2, FOXO4, FYN, GLG1, GNG11, GSTP1, HDAC1, IRS2, JAK2, JUNB, JUND, KLF11, KLF2, KLF4, KLF9, LAMTOR1, LAMTOR2, LAMTOR4, LMBRD1, LMO2, LRG1, LRRK2, MAP4K2, MAPK3, MRPL23, NEDD8, NR4A2, NSMF, NUCKS1, PAK1, PARK7, PDK4, PIK3R2, PIN1, POLR2F, POLR2G, PRAM1, PRCP, PRKCB, RARA, RBM14, RPL17, R…	61.0277	42.2061	[ACSL1, ADCY3, ADCY6, ADCY7, ADIPOR1, ADRB2, APAF1, APEX1, AQP9, ARG1, ARHGEF18, ATP2B4, ATP6V0A1, ATP6V1B2, ATP6V1C1, AXIN1, BAMBI, BCL2L1, BMP6, C2CD5, CA2, CASP3, CBL, CCL5, CCNA2, CCND3, CD81, CD9, CDKN1C, CEACAM1, CFLAR, CHAMP1, CISH, CPEB2, CPEB4, CREBRF, CRK, CSK, DAB2, DENND4C, DMTN, DNMT1, DNMT3B, DUSP1, DUSP22, EGR1, EHD1, EIF4E, F11R, FAM89B, FBN2, FECH, FHL2, FOXO3, FOXO4, FSTL3, FYN,…
GO:0032268	regulation of cellular protein metabolic process	GO_BiologicalProcess-GOA_10.07.2017_00h00	4.2e-07	0.00073	[4, 5, 6]	Group18	11.0134	288	None Specific Cluster	[ACSL1, ADCY3, ADCY6, ADORA2B, ADRB2, AFAP1L2, ALOX12, ARRB1, ATXN2, AXIN1, BAG6, BANK1, BEX3, BMP6, CAB39, CAPN3, CASP3, CBL, CBLB, CCL5, CCNA2, CCNG1, CCR7, CD81, CDC14B, CDC20, CEACAM1, CFLAR, CHAMP1, CHFR, CHI3L1, CISH, CPEB2, CPEB4, CRK, CRKL, CST7, CTDSP2, CTDSPL, CTR9, CYFIP2, DAB2, DCUN1D1, DICER1, DMTN, DNAJB2, DNAJB6, DNMT3B, DUSP3, EGF, EIF2AK1, EIF4E, EIF4G2, F2R, FADD, FAM129A, FAM20…	[ADCY7, ADRB2, ALOX12, APAF1, ARRB1, ATP2B4, ATPIF1, ATRAID, BRAT1, BST2, CARD9, CASP2, CAST, CCDC6, CCDC88C, CCND3, CDK2AP1, CDK5RAP3, CDKN1C, CDKN2D, CEBPA, CIDEB, CSF1R, CSK, CTDSP2, DNAJC10, DNMT1, DUS2, DUSP1, DUSP22, EGR1, EIF2AK1, EIF3E, EIF3F, EIF3FP2, EIF3G, EIF3K, EIF4E3, ERP29, FABP4, FAM212A, FGD2, FYN, GFRA2, GLG1, GLIPR2, GNAI2, GPD1L, GPNMB, GPR183, GPX1, GSTP1, HMG20B, HSPB1, IARS…	55.0619	49.2116	[ACSL1, ADCY3, ADCY6, ADCY7, ADORA2B, ADRB2, AFAP1L2, ALOX12, APAF1, ARRB1, ATP2B4, ATPIF1, ATRAID, ATXN2, AXIN1, BAG6, BANK1, BEX3, BMP6, BRAT1, BST2, CAB39, CAPN3, CARD9, CASP2, CASP3, CAST, CBL, CBLB, CCDC6, CCDC88C, CCL5, CCNA2, CCND3, CCNG1, CCR7, CD81, CDC14B, CDC20, CDK2AP1, CDK5RAP3, CDKN1C, CDKN2D, CEACAM1, CEBPA, CFLAR, CHAMP1, CHFR, CHI3L1, CIDEB, CISH, CPEB2, CPEB4, CRK, CRKL, CSF1R, …
GO:0032268	regulation of cellular protein metabolic process	GO_BiologicalProcess-GOA_10.07.2017_00h00	4.2e-07	0.00073	[4, 5, 6]	Group27	11.0134	288	None Specific Cluster	[ACSL1, ADCY3, ADCY6, ADORA2B, ADRB2, AFAP1L2, ALOX12, ARRB1, ATXN2, AXIN1, BAG6, BANK1, BEX3, BMP6, CAB39, CAPN3, CASP3, CBL, CBLB, CCL5, CCNA2, CCNG1, CCR7, CD81, CDC14B, CDC20, CEACAM1, CFLAR, CHAMP1, CHFR, CHI3L1, CISH, CPEB2, CPEB4, CRK, CRKL, CST7, CTDSP2, CTDSPL, CTR9, CYFIP2, DAB2, DCUN1D1, DICER1, DMTN, DNAJB2, DNAJB6, DNMT3B, DUSP3, EGF, EIF2AK1, EIF4E, EIF4G2, F2R, FADD, FAM129A, FAM20…	[ADCY7, ADRB2, ALOX12, APAF1, ARRB1, ATP2B4, ATPIF1, ATRAID, BRAT1, BST2, CARD9, CASP2, CAST, CCDC6, CCDC88C, CCND3, CDK2AP1, CDK5RAP3, CDKN1C, CDKN2D, CEBPA, CIDEB, CSF1R, CSK, CTDSP2, DNAJC10, DNMT1, DUS2, DUSP1, DUSP22, EGR1, EIF2AK1, EIF3E, EIF3F, EIF3FP2, EIF3G, EIF3K, EIF4E3, ERP29, FABP4, FAM212A, FGD2, FYN, GFRA2, GLG1, GLIPR2, GNAI2, GPD1L, GPNMB, GPR183, GPX1, GSTP1, HMG20B, HSPB1, IARS…	55.0619	49.2116	[ACSL1, ADCY3, ADCY6, ADCY7, ADORA2B, ADRB2, AFAP1L2, ALOX12, APAF1, ARRB1, ATP2B4, ATPIF1, ATRAID, ATXN2, AXIN1, BAG6, BANK1, BEX3, BMP6, BRAT1, BST2, CAB39, CAPN3, CARD9, CASP2, CASP3, CAST, CBL, CBLB, CCDC6, CCDC88C, CCL5, CCNA2, CCND3, CCNG1, CCR7, CD81, CDC14B, CDC20, CDK2AP1, CDK5RAP3, CDKN1C, CDKN2D, CEACAM1, CEBPA, CFLAR, CHAMP1, CHFR, CHI3L1, CIDEB, CISH, CPEB2, CPEB4, CRK, CRKL, CSF1R, …
GO:0051246	regulation of protein metabolic process	GO_BiologicalProcess-GOA_10.07.2017_00h00	3.2e-06	0.0054	[4, 5]	Group18	10.6493	310	None Specific Cluster	[ACSL1, ADCY3, ADCY6, ADORA2B, ADRB2, AFAP1L2, ALOX12, ARRB1, ATXN2, AXIN1, BAG6, BANK1, BARD1, BEX3, BMP6, C1QC, CAB39, CAPN3, CASP3, CBL, CBLB, CCL5, CCNA2, CCNG1, CCR7, CD19, CD81, CDC14B, CDC20, CEACAM1, CFLAR, CHAMP1, CHFR, CHI3L1, CISH, CPA3, CPEB2, CPEB4, CREBRF, CRK, CRKL, CST7, CTDSP2, CTDSPL, CTR9, CYFIP2, DAB2, DCUN1D1, DICER1, DMTN, DNAJB2, DNAJB6, DNMT3B, DUSP3, EGF, EIF2AK1, EIF4E, …	[ADCY7, ADRB2, ALOX12, APAF1, APEX1, ARRB1, ATP2B4, ATPIF1, ATRAID, BRAT1, BST2, BTBD2, CARD9, CASP2, CAST, CCDC6, CCDC88C, CCND3, CDK2AP1, CDK5RAP3, CDKN1C, CDKN2D, CEBPA, CIDEB, CSF1R, CSK, CTDSP2, DNAJC10, DNMT1, DUS2, DUSP1, DUSP22, EGR1, EIF2AK1, EIF3E, EIF3F, EIF3FP2, EIF3G, EIF3K, EIF4E3, ERP29, FABP4, FAM212A, FGD2, FYN, GFRA2, GLG1, GLIPR2, GNAI2, GPD1L, GPNMB, GPR183, GPX1, GSTP1, HMG20…	55.6705	48.3117	[ACSL1, ADCY3, ADCY6, ADCY7, ADORA2B, ADRB2, AFAP1L2, ALOX12, APAF1, APEX1, ARRB1, ATP2B4, ATPIF1, ATRAID, ATXN2, AXIN1, BAG6, BANK1, BARD1, BEX3, BMP6, BRAT1, BST2, BTBD2, C1QC, CAB39, CAPN3, CARD9, CASP2, CASP3, CAST, CBL, CBLB, CCDC6, CCDC88C, CCL5, CCNA2, CCND3, CCNG1, CCR7, CD19, CD81, CDC14B, CDC20, CDK2AP1, CDK5RAP3, CDKN1C, CDKN2D, CEACAM1, CEBPA, CFLAR, CHAMP1, CHFR, CHI3L1, CIDEB, CISH,…
GO:0051246	regulation of protein metabolic process	GO_BiologicalProcess-GOA_10.07.2017_00h00	3.2e-06	0.0054	[4, 5]	Group27	10.6493	310	None Specific Cluster	[ACSL1, ADCY3, ADCY6, ADORA2B, ADRB2, AFAP1L2, ALOX12, ARRB1, ATXN2, AXIN1, BAG6, BANK1, BARD1, BEX3, BMP6, C1QC, CAB39, CAPN3, CASP3, CBL, CBLB, CCL5, CCNA2, CCNG1, CCR7, CD19, CD81, CDC14B, CDC20, CEACAM1, CFLAR, CHAMP1, CHFR, CHI3L1, CISH, CPA3, CPEB2, CPEB4, CREBRF, CRK, CRKL, CST7, CTDSP2, CTDSPL, CTR9, CYFIP2, DAB2, DCUN1D1, DICER1, DMTN, DNAJB2, DNAJB6, DNMT3B, DUSP3, EGF, EIF2AK1, EIF4E, …	[ADCY7, ADRB2, ALOX12, APAF1, APEX1, ARRB1, ATP2B4, ATPIF1, ATRAID, BRAT1, BST2, BTBD2, CARD9, CASP2, CAST, CCDC6, CCDC88C, CCND3, CDK2AP1, CDK5RAP3, CDKN1C, CDKN2D, CEBPA, CIDEB, CSF1R, CSK, CTDSP2, DNAJC10, DNMT1, DUS2, DUSP1, DUSP22, EGR1, EIF2AK1, EIF3E, EIF3F, EIF3FP2, EIF3G, EIF3K, EIF4E3, ERP29, FABP4, FAM212A, FGD2, FYN, GFRA2, GLG1, GLIPR2, GNAI2, GPD1L, GPNMB, GPR183, GPX1, GSTP1, HMG20…	55.6705	48.3117	[ACSL1, ADCY3, ADCY6, ADCY7, ADORA2B, ADRB2, AFAP1L2, ALOX12, APAF1, APEX1, ARRB1, ATP2B4, ATPIF1, ATRAID, ATXN2, AXIN1, BAG6, BANK1, BARD1, BEX3, BMP6, BRAT1, BST2, BTBD2, C1QC, CAB39, CAPN3, CARD9, CASP2, CASP3, CAST, CBL, CBLB, CCDC6, CCDC88C, CCL5, CCNA2, CCND3, CCNG1, CCR7, CD19, CD81, CDC14B, CDC20, CDK2AP1, CDK5RAP3, CDKN1C, CDKN2D, CEACAM1, CEBPA, CFLAR, CHAMP1, CHFR, CHI3L1, CIDEB, CISH,…
GO:0071310	cellular response to organic substance	GO_BiologicalProcess-GOA_10.07.2017_00h00	1.8e-09	3.3e-06	[4]	Group24	11.5444	299	Specific for Cluster #1	[ACSL1, ADCY3, ADCY6, ADIPOR1, ADRB2, ALOX12, ALPL, AQP9, ARG1, ARRB1, ATP6V0A1, ATP6V1B2, ATP6V1C1, AXIN1, B3GNT2, BAG6, BAMBI, BCL2L1, BMP6, CA2, CAPZA1, CASP3, CBL, CCL5, CCNA2, CCR6, CCR7, CD19, CD81, CD9, CDK6, CEACAM1, CFLAR, CHAMP1, CHI3L1, CISH, CNN2, CPEB2, CPEB4, CREBRF, CRK, CTBP2, CTDSP2, CTR9, CXCL5, CXCR1, CXCR2, CYFIP2, DAB2, DENND4C, DICER1, DMTN, DNMT3B, EFHC2, EGF, EHD1, EIF4E, …	[ADCY7, ADRB2, ALOX12, APAF1, APEX1, ARHGEF18, ARRB1, ATP2B4, BST2, BTK, C2CD5, CCND3, CDK19, CDK5RAP3, CDKN1C, CEBPA, CSF1R, CSK, CTDSP2, CXCR2, DNMT1, DPEP2, DUSP1, DUSP22, EGR1, ENY2, FABP4, FAM89B, FBN2, FOXO4, FYN, GLG1, GNG11, GSTP1, H2AFZ, HDAC1, HMGB2, HSPB1, IFITM1, IFITM2, IFITM3, IL13RA1, IL18RAP, IRF8, IRS2, ITGA4, JAK2, JUNB, JUND, KLF11, KLF2, KLF4, KLF9, KLHDC3, LAMTOR1, LAMTOR2, L…	60.616	44.0542	[ACSL1, ADCY3, ADCY6, ADCY7, ADIPOR1, ADRB2, ALOX12, ALPL, APAF1, APEX1, AQP9, ARG1, ARHGEF18, ARRB1, ATP2B4, ATP6V0A1, ATP6V1B2, ATP6V1C1, AXIN1, B3GNT2, BAG6, BAMBI, BCL2L1, BMP6, BST2, BTK, C2CD5, CA2, CAPZA1, CASP3, CBL, CCL5, CCNA2, CCND3, CCR6, CCR7, CD19, CD81, CD9, CDK19, CDK5RAP3, CDK6, CDKN1C, CEACAM1, CEBPA, CFLAR, CHAMP1, CHI3L1, CISH, CNN2, CPEB2, CPEB4, CREBRF, CRK, CSF1R, CSK, CTBP…
GO:0071310	cellular response to organic substance	GO_BiologicalProcess-GOA_10.07.2017_00h00	1.8e-09	3.3e-06	[4]	Group27	11.5444	299	Specific for Cluster #1	[ACSL1, ADCY3, ADCY6, ADIPOR1, ADRB2, ALOX12, ALPL, AQP9, ARG1, ARRB1, ATP6V0A1, ATP6V1B2, ATP6V1C1, AXIN1, B3GNT2, BAG6, BAMBI, BCL2L1, BMP6, CA2, CAPZA1, CASP3, CBL, CCL5, CCNA2, CCR6, CCR7, CD19, CD81, CD9, CDK6, CEACAM1, CFLAR, CHAMP1, CHI3L1, CISH, CNN2, CPEB2, CPEB4, CREBRF, CRK, CTBP2, CTDSP2, CTR9, CXCL5, CXCR1, CXCR2, CYFIP2, DAB2, DENND4C, DICER1, DMTN, DNMT3B, EFHC2, EGF, EHD1, EIF4E, …	[ADCY7, ADRB2, ALOX12, APAF1, APEX1, ARHGEF18, ARRB1, ATP2B4, BST2, BTK, C2CD5, CCND3, CDK19, CDK5RAP3, CDKN1C, CEBPA, CSF1R, CSK, CTDSP2, CXCR2, DNMT1, DPEP2, DUSP1, DUSP22, EGR1, ENY2, FABP4, FAM89B, FBN2, FOXO4, FYN, GLG1, GNG11, GSTP1, H2AFZ, HDAC1, HMGB2, HSPB1, IFITM1, IFITM2, IFITM3, IL13RA1, IL18RAP, IRF8, IRS2, ITGA4, JAK2, JUNB, JUND, KLF11, KLF2, KLF4, KLF9, KLHDC3, LAMTOR1, LAMTOR2, L…	60.616	44.0542	[ACSL1, ADCY3, ADCY6, ADCY7, ADIPOR1, ADRB2, ALOX12, ALPL, APAF1, APEX1, AQP9, ARG1, ARHGEF18, ARRB1, ATP2B4, ATP6V0A1, ATP6V1B2, ATP6V1C1, AXIN1, B3GNT2, BAG6, BAMBI, BCL2L1, BMP6, BST2, BTK, C2CD5, CA2, CAPZA1, CASP3, CBL, CCL5, CCNA2, CCND3, CCR6, CCR7, CD19, CD81, CD9, CDK19, CDK5RAP3, CDK6, CDKN1C, CEACAM1, CEBPA, CFLAR, CHAMP1, CHI3L1, CISH, CNN2, CPEB2, CPEB4, CREBRF, CRK, CSF1R, CSK, CTBP…
GO:0070887	cellular response to chemical stimulus	GO_BiologicalProcess-GOA_10.07.2017_00h00	2.7e-12	5e-09	[3]	Group24	11.685	362	None Specific Cluster	[ACSL1, ADCY3, ADCY6, ADIPOR1, ADRB2, ALOX12, ALPL, AQP9, ARG1, ARRB1, ATP6V0A1, ATP6V1B2, ATP6V1C1, AXIN1, B3GNT2, BAG6, BAMBI, BCL2L1, BMP6, CA2, CAPN3, CAPZA1, CASP3, CBL, CCL5, CCNA2, CCR6, CCR7, CD19, CD81, CD9, CDK6, CDKN2AIP, CEACAM1, CFLAR, CHAMP1, CHI3L1, CISH, CNN2, CPEB2, CPEB4, CREBRF, CRK, CTBP2, CTDSP2, CTR9, CXCL5, CXCR1, CXCR2, CYB5R3, CYFIP2, DAB2, DENND4C, DICER1, DMTN, DNMT3B, …	[ADCY7, ADRB2, AKR7A2, ALOX12, APAF1, APEX1, ARHGEF18, ARRB1, ATP2B4, BNIP3L, BST2, BTK, C2CD5, CCND3, CDK19, CDK5RAP3, CDKN1C, CEBPA, CKLF, CRIP1, CSF1R, CSK, CTDSP2, CXCR2, DNMT1, DPEP2, DUSP1, DUSP22, EGR1, ELOB, ENY2, FABP4, FAM89B, FBN2, FBP1, FOXO4, FPR3, FYN, GLG1, GNAI2, GNG11, GPR183, GPSM3, GPX1, GSTP1, H2AFZ, HDAC1, HMGB2, HSPB1, HVCN1, IFITM1, IFITM2, IFITM3, IL13RA1, IL18RAP, IRF8, I…	58.3333	46.0094	[ACSL1, ADCY3, ADCY6, ADCY7, ADIPOR1, ADRB2, AKR7A2, ALOX12, ALPL, APAF1, APEX1, AQP9, ARG1, ARHGEF18, ARRB1, ATP2B4, ATP6V0A1, ATP6V1B2, ATP6V1C1, AXIN1, B3GNT2, BAG6, BAMBI, BCL2L1, BMP6, BNIP3L, BST2, BTK, C2CD5, CA2, CAPN3, CAPZA1, CASP3, CBL, CCL5, CCNA2, CCND3, CCR6, CCR7, CD19, CD81, CD9, CDK19, CDK5RAP3, CDK6, CDKN1C, CDKN2AIP, CEACAM1, CEBPA, CFLAR, CHAMP1, CHI3L1, CISH, CKLF, CNN2, CPEB…
GO:0070887	cellular response to chemical stimulus	GO_BiologicalProcess-GOA_10.07.2017_00h00	2.7e-12	5e-09	[3]	Group27	11.685	362	None Specific Cluster	[ACSL1, ADCY3, ADCY6, ADIPOR1, ADRB2, ALOX12, ALPL, AQP9, ARG1, ARRB1, ATP6V0A1, ATP6V1B2, ATP6V1C1, AXIN1, B3GNT2, BAG6, BAMBI, BCL2L1, BMP6, CA2, CAPN3, CAPZA1, CASP3, CBL, CCL5, CCNA2, CCR6, CCR7, CD19, CD81, CD9, CDK6, CDKN2AIP, CEACAM1, CFLAR, CHAMP1, CHI3L1, CISH, CNN2, CPEB2, CPEB4, CREBRF, CRK, CTBP2, CTDSP2, CTR9, CXCL5, CXCR1, CXCR2, CYB5R3, CYFIP2, DAB2, DENND4C, DICER1, DMTN, DNMT3B, …	[ADCY7, ADRB2, AKR7A2, ALOX12, APAF1, APEX1, ARHGEF18, ARRB1, ATP2B4, BNIP3L, BST2, BTK, C2CD5, CCND3, CDK19, CDK5RAP3, CDKN1C, CEBPA, CKLF, CRIP1, CSF1R, CSK, CTDSP2, CXCR2, DNMT1, DPEP2, DUSP1, DUSP22, EGR1, ELOB, ENY2, FABP4, FAM89B, FBN2, FBP1, FOXO4, FPR3, FYN, GLG1, GNAI2, GNG11, GPR183, GPSM3, GPX1, GSTP1, H2AFZ, HDAC1, HMGB2, HSPB1, HVCN1, IFITM1, IFITM2, IFITM3, IL13RA1, IL18RAP, IRF8, I…	58.3333	46.0094	[ACSL1, ADCY3, ADCY6, ADCY7, ADIPOR1, ADRB2, AKR7A2, ALOX12, ALPL, APAF1, APEX1, AQP9, ARG1, ARHGEF18, ARRB1, ATP2B4, ATP6V0A1, ATP6V1B2, ATP6V1C1, AXIN1, B3GNT2, BAG6, BAMBI, BCL2L1, BMP6, BNIP3L, BST2, BTK, C2CD5, CA2, CAPN3, CAPZA1, CASP3, CBL, CCL5, CCNA2, CCND3, CCR6, CCR7, CD19, CD81, CD9, CDK19, CDK5RAP3, CDK6, CDKN1C, CDKN2AIP, CEACAM1, CEBPA, CFLAR, CHAMP1, CHI3L1, CISH, CKLF, CNN2, CPEB…
GO:0006464	cellular protein modification process	GO_BiologicalProcess-GOA_10.07.2017_00h00	4.5e-06	0.0076	[5, 6]	Group27	10.1272	430	None Specific Cluster	[ACSL1, ADCY3, ADCY6, ADORA2B, ADRB2, AFAP1L2, AGBL5, ALPK1, ALPL, ANKRD9, ARID5B, ARMT1, ARRB1, ATXN7L3, AXIN1, B3GNT2, BAG6, BANK1, BARD1, BMP6, BMX, CAB39, CAPN3, CASP3, CBL, CBLB, CBX4, CCL5, CCNA2, CCNG1, CCR7, CD81, CDC14B, CDC20, CDK6, CEACAM1, CEL, CFLAR, CHAMP1, CHD4, CHFR, CHI3L1, CISH, CLEC1B, CLK1, CNOT4, CRBN, CRK, CRKL, CTDSP2, CTDSPL, CTR9, DAB2, DAPP1, DCAF12, DCUN1D1, DDB1, DMTN,…	[ADCY7, ADRB2, AGTPBP1, ARHGEF6, ARRB1, ASB8, ASGR1, ASGR2, ATP2B4, BLOC1S1, BRAT1, BRSK1, BTBD2, BTK, CARD9, CBX4, CCDC6, CCDC88C, CCND3, CDK19, CDK2AP1, CDK5RAP3, CDKN1C, CDKN2D, CEBPA, COPS3, CPPED1, CRBN, CSF1R, CSK, CTDSP2, DNAJC10, DNMT1, DPY30, DUS2, DUSP1, DUSP22, DUSP23, EGR1, EIF2AK1, EIF3F, ELOB, ENY2, ERP29, F13A1, F5, FABP4, FAM212A, FCGR3B, FGD2, FKBP5, FN3KRP, FOXO4, FYB, FYN, GFRA…	55.6996	49.7153	[ACSL1, ADCY3, ADCY6, ADCY7, ADORA2B, ADRB2, AFAP1L2, AGBL5, AGTPBP1, ALPK1, ALPL, ANKRD9, ARHGEF6, ARID5B, ARMT1, ARRB1, ASB8, ASGR1, ASGR2, ATP2B4, ATXN7L3, AXIN1, B3GNT2, BAG6, BANK1, BARD1, BLOC1S1, BMP6, BMX, BRAT1, BRSK1, BTBD2, BTK, CAB39, CAPN3, CARD9, CASP3, CBL, CBLB, CBX4, CCDC6, CCDC88C, CCL5, CCNA2, CCND3, CCNG1, CCR7, CD81, CDC14B, CDC20, CDK19, CDK2AP1, CDK5RAP3, CDK6, CDKN1C, CDKN…
GO:0043412	macromolecule modification	GO_BiologicalProcess-GOA_10.07.2017_00h00	2.1e-05	0.035	[4]	Group27	9.9423	448	None Specific Cluster	[ACSL1, ADCY3, ADCY6, ADORA2B, ADRB2, AFAP1L2, AGBL5, ALPK1, ALPL, ANKRD9, ARID5B, ARMT1, ARRB1, ATXN7L3, AXIN1, B3GNT2, BAG6, BANK1, BARD1, BMP6, BMX, BRD2, CAB39, CAPN3, CASP3, CBL, CBLB, CBX4, CBX6, CCL5, CCNA2, CCNG1, CCR7, CD81, CDC14B, CDC20, CDK6, CEACAM1, CEL, CFLAR, CHAMP1, CHD4, CHD7, CHD8, CHFR, CHI3L1, CISH, CLEC1B, CLK1, CNOT4, CRBN, CRK, CRKL, CTDSP2, CTDSPL, CTR9, DAB2, DAPP1, DCAF…	[ADCY7, ADRB2, AGTPBP1, ALKBH5, APEX1, ARHGEF6, ARRB1, ASB8, ASGR1, ASGR2, ATP2B4, BLOC1S1, BRAT1, BRD3, BRSK1, BTBD2, BTK, CARD9, CBX4, CBX6, CCDC6, CCDC88C, CCND3, CDK19, CDK2AP1, CDK5RAP3, CDKN1C, CDKN2D, CEBPA, COPS3, CPPED1, CRBN, CSF1R, CSK, CTDSP2, DNAJC10, DNMT1, DPEP2, DPY30, DUS2, DUSP1, DUSP22, DUSP23, EGR1, EIF2AK1, EIF3F, ELOB, ENY2, ERP29, F13A1, F5, FABP4, FAM212A, FCGR3B, FGD2, FK…	55.8799	49.6956	[ACSL1, ADCY3, ADCY6, ADCY7, ADORA2B, ADRB2, AFAP1L2, AGBL5, AGTPBP1, ALKBH5, ALPK1, ALPL, ANKRD9, APEX1, ARHGEF6, ARID5B, ARMT1, ARRB1, ASB8, ASGR1, ASGR2, ATP2B4, ATXN7L3, AXIN1, B3GNT2, BAG6, BANK1, BARD1, BLOC1S1, BMP6, BMX, BRAT1, BRD2, BRD3, BRSK1, BTBD2, BTK, CAB39, CAPN3, CARD9, CASP3, CBL, CBLB, CBX4, CBX6, CCDC6, CCDC88C, CCL5, CCNA2, CCND3, CCNG1, CCR7, CD81, CDC14B, CDC20, CDK19, CDK2…
GO:0042060	wound healing	GO_BiologicalProcess-GOA_10.07.2017_00h00	3.7e-12	6.7e-09	[4]	Group15	17.2474	99	Specific for Cluster #1	[ACTG1, ALOX12, ARRB1, BLOC1S6, CAPN3, CAPZA1, CASP3, CD177, CD9, CEACAM1, CEL, CFLAR, CLEC1B, CNN2, CRK, DGKD, DMTN, DYSF, EHD1, ETS1, F2R, F2RL3, FERMT3, FGFR1OP2, GAS6, GATA1, GATA2, GNA15, GNAQ, GNAS, GP1BA, GP6, GP9, GSN, HBD, HBE1, HBG1, HBG2, HSPB1, IFRD1, ILK, ITGA2B, ITGA9, ITGB3, LAT, MICAL1, MMRN1, MYL9, MYLK, MYOF, NOTCH1, P2RX1, P2RY12, PF4V1, PLPP3, PRKCA, PRKCQ, PROS1, PTPN12, SELP…	[ADAM15, ALOX12, ARRB1, DOCK8, DYSF, ENTPD1, F13A1, F5, FAM46A, FYN, GP9, GPX1, HBD, HDAC1, HMG20B, HSPB1, ITGA2B, JAK2, JAML, MAPK3, NACA, NFE2, NINJ2, PAK1, PHF21A, PRCP, PRKCB, RHOB, SELP, SYT11, TGFBR2, TSPAN32, USF1, VCL, VPS45, WAS]	72.2249	35.6178	[ACTG1, ADAM15, ALOX12, ARRB1, BLOC1S6, CAPN3, CAPZA1, CASP3, CD177, CD9, CEACAM1, CEL, CFLAR, CLEC1B, CNN2, CRK, DGKD, DMTN, DOCK8, DYSF, EHD1, ENTPD1, ETS1, F13A1, F2R, F2RL3, F5, FAM46A, FERMT3, FGFR1OP2, FYN, GAS6, GATA1, GATA2, GNA15, GNAQ, GNAS, GP1BA, GP6, GP9, GPX1, GSN, HBD, HBE1, HBG1, HBG2, HDAC1, HMG20B, HSPB1, IFRD1, ILK, ITGA2B, ITGA9, ITGB3, JAK2, JAML, LAT, MAPK3, MICAL1, MMRN1, M…
GO:0009611	response to wounding	GO_BiologicalProcess-GOA_10.07.2017_00h00	4.6e-11	8.3e-08	[3]	Group15	15.873	110	Specific for Cluster #1	[ACTG1, ADM, ALOX12, ARG1, ARRB1, BLOC1S6, CAPN3, CAPZA1, CASP3, CD177, CD9, CEACAM1, CEL, CFLAR, CLEC1B, CNN2, CRK, DGKD, DMTN, DYSF, EHD1, ETS1, F2R, F2RL3, FERMT3, FGFR1OP2, GAS6, GATA1, GATA2, GNA15, GNAQ, GNAS, GP1BA, GP6, GP9, GSN, HBD, HBE1, HBG1, HBG2, HSPB1, IFRD1, ILK, ITGA2B, ITGA9, ITGB3, JAM3, LAMC1, LAT, MAX, MICAL1, MMRN1, MYL9, MYLK, MYOF, NOTCH1, P2RX1, P2RY12, PF4V1, PLPP3, PRKC…	[ADAM15, ALOX12, ARRB1, DOCK8, DYSF, ENTPD1, F13A1, F5, FAM46A, FYN, GNAI2, GP9, GPX1, HBD, HDAC1, HMG20B, HSPB1, ITGA2B, JAK2, JAML, KLF4, MAPK3, NACA, NFE2, NINJ2, PAK1, PHF21A, PRCP, PRKCB, RHOB, SELP, SULF2, SYT11, TGFBR2, TSPAN32, TSPO, USF1, VCL, VPS45, WAS, ZFP36, ZFP36L2]	69.6203	37.4879	[ACTG1, ADAM15, ADM, ALOX12, ARG1, ARRB1, BLOC1S6, CAPN3, CAPZA1, CASP3, CD177, CD9, CEACAM1, CEL, CFLAR, CLEC1B, CNN2, CRK, DGKD, DMTN, DOCK8, DYSF, EHD1, ENTPD1, ETS1, F13A1, F2R, F2RL3, F5, FAM46A, FERMT3, FGFR1OP2, FYN, GAS6, GATA1, GATA2, GNA15, GNAI2, GNAQ, GNAS, GP1BA, GP6, GP9, GPX1, GSN, HBD, HBE1, HBG1, HBG2, HDAC1, HMG20B, HSPB1, IFRD1, ILK, ITGA2B, ITGA9, ITGB3, JAK2, JAM3, JAML, KLF4…
GO:0044092	negative regulation of molecular function	GO_BiologicalProcess-GOA_10.07.2017_00h00	2e-05	0.033	[3]	Group18	11.7742	146	None Specific Cluster	[ADGRG3, ADRB2, ANXA3, ARRB1, BEX3, CAB39, CASP3, CBL, CBLB, CDC20, CEACAM1, CISH, CNST, CPEB2, CST7, DAB2, DNAJB2, DNAJB6, DUSP3, F11R, FAM212A, FAM212B, FBXO7, GADD45A, GAS6, GATA1, GNAQ, GNB5, GP1BA, HSPB1, IGF1R, ILK, IRAK2, LEF1, LEPR, LXN, LY6G6D, LY6G6F, MAP4K5, MICAL1, MMP9, NLRC4, NOTCH1, PBX1, PIM1, PPARG, PPARGC1A, PPP1R12A, PPP1R14A, PPP1R14C, PPP2R5A, PRKCA, PRMT2, PROS1, PTPN1, PTTG…	[ADAM15, ADRB2, ARRB1, ATP2B4, ATPIF1, BST2, CAST, CDK5RAP3, CDKN1C, CDKN2D, CEBPA, CHCHD10, CSK, DUS2, DUSP1, DUSP22, FABP4, FAM212A, GNAI2, GPX1, GSTP1, HP, HSPB1, IFI16, IGBP1, IQGAP2, IRS2, ITGA4, JAK2, KLF4, LRPAP1, LRRK2, MAPK3, MIDN, MRPL23, NCKAP1L, NPRL2, OXA1L, P2RY13, PARK7, PIN1, PPM1F, PPP2R5A, PRDX3, PRDX5, PSMB10, PSMB3, PSMB8, PSME1, PSME2, QARS, RGS2, RIPOR2, RPL11, RPL17, RPL23,…	57.4554	47.9922	[ADAM15, ADGRG3, ADRB2, ANXA3, ARRB1, ATP2B4, ATPIF1, BEX3, BST2, CAB39, CASP3, CAST, CBL, CBLB, CDC20, CDK5RAP3, CDKN1C, CDKN2D, CEACAM1, CEBPA, CHCHD10, CISH, CNST, CPEB2, CSK, CST7, DAB2, DNAJB2, DNAJB6, DUS2, DUSP1, DUSP22, DUSP3, F11R, FABP4, FAM212A, FAM212B, FBXO7, GADD45A, GAS6, GATA1, GNAI2, GNAQ, GNB5, GP1BA, GPX1, GSTP1, HP, HSPB1, IFI16, IGBP1, IGF1R, ILK, IQGAP2, IRAK2, IRS2, ITGA4, …
GO:0044092	negative regulation of molecular function	GO_BiologicalProcess-GOA_10.07.2017_00h00	2e-05	0.033	[3]	Group27	11.7742	146	None Specific Cluster	[ADGRG3, ADRB2, ANXA3, ARRB1, BEX3, CAB39, CASP3, CBL, CBLB, CDC20, CEACAM1, CISH, CNST, CPEB2, CST7, DAB2, DNAJB2, DNAJB6, DUSP3, F11R, FAM212A, FAM212B, FBXO7, GADD45A, GAS6, GATA1, GNAQ, GNB5, GP1BA, HSPB1, IGF1R, ILK, IRAK2, LEF1, LEPR, LXN, LY6G6D, LY6G6F, MAP4K5, MICAL1, MMP9, NLRC4, NOTCH1, PBX1, PIM1, PPARG, PPARGC1A, PPP1R12A, PPP1R14A, PPP1R14C, PPP2R5A, PRKCA, PRMT2, PROS1, PTPN1, PTTG…	[ADAM15, ADRB2, ARRB1, ATP2B4, ATPIF1, BST2, CAST, CDK5RAP3, CDKN1C, CDKN2D, CEBPA, CHCHD10, CSK, DUS2, DUSP1, DUSP22, FABP4, FAM212A, GNAI2, GPX1, GSTP1, HP, HSPB1, IFI16, IGBP1, IQGAP2, IRS2, ITGA4, JAK2, KLF4, LRPAP1, LRRK2, MAPK3, MIDN, MRPL23, NCKAP1L, NPRL2, OXA1L, P2RY13, PARK7, PIN1, PPM1F, PPP2R5A, PRDX3, PRDX5, PSMB10, PSMB3, PSMB8, PSME1, PSME2, QARS, RGS2, RIPOR2, RPL11, RPL17, RPL23,…	57.4554	47.9922	[ADAM15, ADGRG3, ADRB2, ANXA3, ARRB1, ATP2B4, ATPIF1, BEX3, BST2, CAB39, CASP3, CAST, CBL, CBLB, CDC20, CDK5RAP3, CDKN1C, CDKN2D, CEACAM1, CEBPA, CHCHD10, CISH, CNST, CPEB2, CSK, CST7, DAB2, DNAJB2, DNAJB6, DUS2, DUSP1, DUSP22, DUSP3, F11R, FABP4, FAM212A, FAM212B, FBXO7, GADD45A, GAS6, GATA1, GNAI2, GNAQ, GNB5, GP1BA, GPX1, GSTP1, HP, HSPB1, IFI16, IGBP1, IGF1R, ILK, IQGAP2, IRAK2, IRS2, ITGA4, …
GO:0007166	cell surface receptor signaling pathway	GO_BiologicalProcess-GOA_10.07.2017_00h00	1.8e-07	0.00031	[3, 4, 5]	Group24	10.8775	326	Specific for Cluster #1	[ACSL1, ACTG1, ACTR3, ADGRG3, ADGRG5, ADIPOR1, ADORA2B, ADRB2, AFAP1L2, ANKRD10, ANKS1A, APH1B, ATP6V0A1, ATP6V1B2, ATP6V1C1, AXIN1, BAG6, BAMBI, BCL2L1, BEX3, BMP6, BMX, C12orf76, CAPZA1, CASP3, CBL, CBLB, CCL5, CCR6, CCR7, CD19, CD226, CD79A, CD81, CD9, CDK6, CEACAM1, CFLAR, CHD8, CISH, CLEC1B, CNN2, CPEB4, CREBRF, CRK, CTR9, CTTN, CXCL5, CXCR1, CXCR2, CYFIP2, DAAM1, DAB2, DDB1, DGKD, DLK1, DMT…	[ADAM15, ADRB2, AP2S1, APEX1, ARHGEF18, ASGR2, BST2, BTK, C12orf76, C2CD5, CAMLG, CARD9, CASP2, CCDC88C, CCND3, CDA, CDKN1C, CEBPA, CHSY1, CSF1R, CSK, CSRNP1, CXCR2, CYSLTR1, DPEP2, DUSP22, EGR1, EVL, FAM53B, FAM89B, FBN2, FOXO4, FPR3, FRAT2, FYB, FYN, GFRA2, GLG1, GMDS, GNAI2, GPBAR1, GPX1, GSTP1, HDAC1, HMGB2, HSPB1, ICAM2, IFITM1, IFITM2, IFITM3, IL13RA1, IL18RAP, INPP5D, IRF8, IRS2, ITGA2B, I…	60.8765	42.9179	[ACSL1, ACTG1, ACTR3, ADAM15, ADGRG3, ADGRG5, ADIPOR1, ADORA2B, ADRB2, AFAP1L2, ANKRD10, ANKS1A, AP2S1, APEX1, APH1B, ARHGEF18, ASGR2, ATP6V0A1, ATP6V1B2, ATP6V1C1, AXIN1, BAG6, BAMBI, BCL2L1, BEX3, BMP6, BMX, BST2, BTK, C12orf76, C2CD5, CAMLG, CAPZA1, CARD9, CASP2, CASP3, CBL, CBLB, CCDC88C, CCL5, CCND3, CCR6, CCR7, CD19, CD226, CD79A, CD81, CD9, CDA, CDK6, CDKN1C, CEACAM1, CEBPA, CFLAR, CHD8, C…
GO:0007166	cell surface receptor signaling pathway	GO_BiologicalProcess-GOA_10.07.2017_00h00	1.8e-07	0.00031	[3, 4, 5]	Group27	10.8775	326	Specific for Cluster #1	[ACSL1, ACTG1, ACTR3, ADGRG3, ADGRG5, ADIPOR1, ADORA2B, ADRB2, AFAP1L2, ANKRD10, ANKS1A, APH1B, ATP6V0A1, ATP6V1B2, ATP6V1C1, AXIN1, BAG6, BAMBI, BCL2L1, BEX3, BMP6, BMX, C12orf76, CAPZA1, CASP3, CBL, CBLB, CCL5, CCR6, CCR7, CD19, CD226, CD79A, CD81, CD9, CDK6, CEACAM1, CFLAR, CHD8, CISH, CLEC1B, CNN2, CPEB4, CREBRF, CRK, CTR9, CTTN, CXCL5, CXCR1, CXCR2, CYFIP2, DAAM1, DAB2, DDB1, DGKD, DLK1, DMT…	[ADAM15, ADRB2, AP2S1, APEX1, ARHGEF18, ASGR2, BST2, BTK, C12orf76, C2CD5, CAMLG, CARD9, CASP2, CCDC88C, CCND3, CDA, CDKN1C, CEBPA, CHSY1, CSF1R, CSK, CSRNP1, CXCR2, CYSLTR1, DPEP2, DUSP22, EGR1, EVL, FAM53B, FAM89B, FBN2, FOXO4, FPR3, FRAT2, FYB, FYN, GFRA2, GLG1, GMDS, GNAI2, GPBAR1, GPX1, GSTP1, HDAC1, HMGB2, HSPB1, ICAM2, IFITM1, IFITM2, IFITM3, IL13RA1, IL18RAP, INPP5D, IRF8, IRS2, ITGA2B, I…	60.8765	42.9179	[ACSL1, ACTG1, ACTR3, ADAM15, ADGRG3, ADGRG5, ADIPOR1, ADORA2B, ADRB2, AFAP1L2, ANKRD10, ANKS1A, AP2S1, APEX1, APH1B, ARHGEF18, ASGR2, ATP6V0A1, ATP6V1B2, ATP6V1C1, AXIN1, BAG6, BAMBI, BCL2L1, BEX3, BMP6, BMX, BST2, BTK, C12orf76, C2CD5, CAMLG, CAPZA1, CARD9, CASP2, CASP3, CBL, CBLB, CCDC88C, CCL5, CCND3, CCR6, CCR7, CD19, CD226, CD79A, CD81, CD9, CDA, CDK6, CDKN1C, CEACAM1, CEBPA, CFLAR, CHD8, C…
GO:0035556	intracellular signal transduction	GO_BiologicalProcess-GOA_10.07.2017_00h00	8.6e-06	0.014	[3, 4, 5]	Group27	10.5895	300	None Specific Cluster	[ACTN4, ADCY3, ADCY6, ADGRG3, ADIPOR1, ADM, ADORA2B, ADRB2, ARHGAP18, ARHGAP21, ARHGAP25, ARID3A, ARRB1, ATP1B1, ATP2C1, AXIN1, BAG6, BANK1, BARD1, BCL2L1, BMP6, BMX, CAB39, CAPN3, CASP3, CBL, CCL5, CCNA2, CCR6, CCR7, CD19, CD81, CEACAM1, CFLAR, CHD4, CHI3L1, CISH, CNOT4, CRK, CRKL, CTNNAL1, CTR9, CYTH4, DEF8, DGKD, DMTN, DUSP3, E2F2, EGF, F2R, F2RL3, FADD, FOXO3, GADD45A, GAS6, GNAS, GP1BA, GPAT…	[ADAM15, ADCY7, ADRB2, APAF1, APEX1, ARF5, ARHGAP45, ARHGDIB, ARHGEF18, ARHGEF3, ARHGEF6, ARRB1, ASB8, ATP2B4, BRSK1, BST2, BTK, CARD9, CARHSP1, CASP2, CCDC6, CCDC88C, CDK5RAP3, CDKN2D, CHN2, CIDEB, CRIP1, CSF1R, CSK, CYTH4, DNAJC10, DNMT1, DOCK8, DUSP1, DUSP22, ERP29, FBP1, FGD2, FGD3, FYB, FYN, GFRA2, GLIPR2, GNAI2, GPD1L, GPNMB, GPR183, GPX1, GSTP1, HCST, HDAC1, HINT1, HSPB1, IFI16, IGBP1, INP…	55.1945	48.9149	[ACTN4, ADAM15, ADCY3, ADCY6, ADCY7, ADGRG3, ADIPOR1, ADM, ADORA2B, ADRB2, APAF1, APEX1, ARF5, ARHGAP18, ARHGAP21, ARHGAP25, ARHGAP45, ARHGDIB, ARHGEF18, ARHGEF3, ARHGEF6, ARID3A, ARRB1, ASB8, ATP1B1, ATP2B4, ATP2C1, AXIN1, BAG6, BANK1, BARD1, BCL2L1, BMP6, BMX, BRSK1, BST2, BTK, CAB39, CAPN3, CARD9, CARHSP1, CASP2, CASP3, CBL, CCDC6, CCDC88C, CCL5, CCNA2, CCR6, CCR7, CD19, CD81, CDK5RAP3, CDKN2D…
GO:0034655	nucleobase-containing compound catabolic process	GO_BiologicalProcess-GOA_10.07.2017_00h00	2e-18	3.6e-15	[4, 5]	Group19	22.3587	91	Specific for Cluster #2	[CASP3, CNOT4, DCP2, DICER1, EIF4E, GSPT1, HSPA1A, HSPA1B, MBD4, PDE5A, PELO, SMPDL3A, UPF2]	[ADA2, APAF1, CDA, DERA, DPYD, EIF3E, ENTPD1, FAU, GPX1, H1F0, HINT1, HMGB2, LSM2, LSM3, LSM4, LSM5, MRPL23, NT5C3A, PAPD5, POLR2G, RNASE2, RNASE6, RNASEH2B, RNASET2, RPL11, RPL12, RPL13A, RPL17, RPL18, RPL18A, RPL19, RPL21, RPL23, RPL26, RPL27, RPL27A, RPL30, RPL31, RPL32, RPL35, RPL35A, RPL36, RPL37A, RPL38, RPL39, RPL41, RPLP1, RPLP2, RPS10, RPS11, RPS12, RPS13, RPS14, RPS15, RPS15A, RPS17, RP…	14.2857	85.7143	[ADA2, APAF1, CASP3, CDA, CNOT4, DCP2, DERA, DICER1, DPYD, EIF3E, EIF4E, ENTPD1, FAU, GPX1, GSPT1, H1F0, HINT1, HMGB2, HSPA1A, HSPA1B, LSM2, LSM3, LSM4, LSM5, MBD4, MRPL23, NT5C3A, PAPD5, PDE5A, PELO, POLR2G, RNASE2, RNASE6, RNASEH2B, RNASET2, RPL11, RPL12, RPL13A, RPL17, RPL18, RPL18A, RPL19, RPL21, RPL23, RPL26, RPL27, RPL27A, RPL30, RPL31, RPL32, RPL35, RPL35A, RPL36, RPL37A, RPL38, RPL39, RPL…
GO:0034655	nucleobase-containing compound catabolic process	GO_BiologicalProcess-GOA_10.07.2017_00h00	2e-18	3.6e-15	[4, 5]	Group21	22.3587	91	Specific for Cluster #2	[CASP3, CNOT4, DCP2, DICER1, EIF4E, GSPT1, HSPA1A, HSPA1B, MBD4, PDE5A, PELO, SMPDL3A, UPF2]	[ADA2, APAF1, CDA, DERA, DPYD, EIF3E, ENTPD1, FAU, GPX1, H1F0, HINT1, HMGB2, LSM2, LSM3, LSM4, LSM5, MRPL23, NT5C3A, PAPD5, POLR2G, RNASE2, RNASE6, RNASEH2B, RNASET2, RPL11, RPL12, RPL13A, RPL17, RPL18, RPL18A, RPL19, RPL21, RPL23, RPL26, RPL27, RPL27A, RPL30, RPL31, RPL32, RPL35, RPL35A, RPL36, RPL37A, RPL38, RPL39, RPL41, RPLP1, RPLP2, RPS10, RPS11, RPS12, RPS13, RPS14, RPS15, RPS15A, RPS17, RP…	14.2857	85.7143	[ADA2, APAF1, CASP3, CDA, CNOT4, DCP2, DERA, DICER1, DPYD, EIF3E, EIF4E, ENTPD1, FAU, GPX1, GSPT1, H1F0, HINT1, HMGB2, HSPA1A, HSPA1B, LSM2, LSM3, LSM4, LSM5, MBD4, MRPL23, NT5C3A, PAPD5, PDE5A, PELO, POLR2G, RNASE2, RNASE6, RNASEH2B, RNASET2, RPL11, RPL12, RPL13A, RPL17, RPL18, RPL18A, RPL19, RPL21, RPL23, RPL26, RPL27, RPL27A, RPL30, RPL31, RPL32, RPL35, RPL35A, RPL36, RPL37A, RPL38, RPL39, RPL…
GO:0034655	nucleobase-containing compound catabolic process	GO_BiologicalProcess-GOA_10.07.2017_00h00	2e-18	3.6e-15	[4, 5]	Group26	22.3587	91	Specific for Cluster #2	[CASP3, CNOT4, DCP2, DICER1, EIF4E, GSPT1, HSPA1A, HSPA1B, MBD4, PDE5A, PELO, SMPDL3A, UPF2]	[ADA2, APAF1, CDA, DERA, DPYD, EIF3E, ENTPD1, FAU, GPX1, H1F0, HINT1, HMGB2, LSM2, LSM3, LSM4, LSM5, MRPL23, NT5C3A, PAPD5, POLR2G, RNASE2, RNASE6, RNASEH2B, RNASET2, RPL11, RPL12, RPL13A, RPL17, RPL18, RPL18A, RPL19, RPL21, RPL23, RPL26, RPL27, RPL27A, RPL30, RPL31, RPL32, RPL35, RPL35A, RPL36, RPL37A, RPL38, RPL39, RPL41, RPLP1, RPLP2, RPS10, RPS11, RPS12, RPS13, RPS14, RPS15, RPS15A, RPS17, RP…	14.2857	85.7143	[ADA2, APAF1, CASP3, CDA, CNOT4, DCP2, DERA, DICER1, DPYD, EIF3E, EIF4E, ENTPD1, FAU, GPX1, GSPT1, H1F0, HINT1, HMGB2, HSPA1A, HSPA1B, LSM2, LSM3, LSM4, LSM5, MBD4, MRPL23, NT5C3A, PAPD5, PDE5A, PELO, POLR2G, RNASE2, RNASE6, RNASEH2B, RNASET2, RPL11, RPL12, RPL13A, RPL17, RPL18, RPL18A, RPL19, RPL21, RPL23, RPL26, RPL27, RPL27A, RPL30, RPL31, RPL32, RPL35, RPL35A, RPL36, RPL37A, RPL38, RPL39, RPL…
GO:0044270	cellular nitrogen compound catabolic process	GO_BiologicalProcess-GOA_10.07.2017_00h00	5.3e-17	9.7e-14	[4]	Group19	20.8333	95	Specific for Cluster #2	[CASP3, CNOT4, DCP2, DICER1, EIF4E, GSPT1, HDC, HSPA1A, HSPA1B, MBD4, PDE5A, PELO, SMPDL3A, UPF2]	[ADA2, APAF1, BLVRB, CDA, DERA, DPYD, EIF3E, ENTPD1, FAU, GPX1, H1F0, HAL, HINT1, HMGB2, LSM2, LSM3, LSM4, LSM5, MRPL23, NT5C3A, PAPD5, POLR2G, RNASE2, RNASE6, RNASEH2B, RNASET2, RPL11, RPL12, RPL13A, RPL17, RPL18, RPL18A, RPL19, RPL21, RPL23, RPL26, RPL27, RPL27A, RPL30, RPL31, RPL32, RPL35, RPL35A, RPL36, RPL37A, RPL38, RPL39, RPL41, RPLP1, RPLP2, RPS10, RPS11, RPS12, RPS13, RPS14, RPS15, RPS15…	14.7368	85.2632	[ADA2, APAF1, BLVRB, CASP3, CDA, CNOT4, DCP2, DERA, DICER1, DPYD, EIF3E, EIF4E, ENTPD1, FAU, GPX1, GSPT1, H1F0, HAL, HDC, HINT1, HMGB2, HSPA1A, HSPA1B, LSM2, LSM3, LSM4, LSM5, MBD4, MRPL23, NT5C3A, PAPD5, PDE5A, PELO, POLR2G, RNASE2, RNASE6, RNASEH2B, RNASET2, RPL11, RPL12, RPL13A, RPL17, RPL18, RPL18A, RPL19, RPL21, RPL23, RPL26, RPL27, RPL27A, RPL30, RPL31, RPL32, RPL35, RPL35A, RPL36, RPL37A, …
GO:0044270	cellular nitrogen compound catabolic process	GO_BiologicalProcess-GOA_10.07.2017_00h00	5.3e-17	9.7e-14	[4]	Group21	20.8333	95	Specific for Cluster #2	[CASP3, CNOT4, DCP2, DICER1, EIF4E, GSPT1, HDC, HSPA1A, HSPA1B, MBD4, PDE5A, PELO, SMPDL3A, UPF2]	[ADA2, APAF1, BLVRB, CDA, DERA, DPYD, EIF3E, ENTPD1, FAU, GPX1, H1F0, HAL, HINT1, HMGB2, LSM2, LSM3, LSM4, LSM5, MRPL23, NT5C3A, PAPD5, POLR2G, RNASE2, RNASE6, RNASEH2B, RNASET2, RPL11, RPL12, RPL13A, RPL17, RPL18, RPL18A, RPL19, RPL21, RPL23, RPL26, RPL27, RPL27A, RPL30, RPL31, RPL32, RPL35, RPL35A, RPL36, RPL37A, RPL38, RPL39, RPL41, RPLP1, RPLP2, RPS10, RPS11, RPS12, RPS13, RPS14, RPS15, RPS15…	14.7368	85.2632	[ADA2, APAF1, BLVRB, CASP3, CDA, CNOT4, DCP2, DERA, DICER1, DPYD, EIF3E, EIF4E, ENTPD1, FAU, GPX1, GSPT1, H1F0, HAL, HDC, HINT1, HMGB2, HSPA1A, HSPA1B, LSM2, LSM3, LSM4, LSM5, MBD4, MRPL23, NT5C3A, PAPD5, PDE5A, PELO, POLR2G, RNASE2, RNASE6, RNASEH2B, RNASET2, RPL11, RPL12, RPL13A, RPL17, RPL18, RPL18A, RPL19, RPL21, RPL23, RPL26, RPL27, RPL27A, RPL30, RPL31, RPL32, RPL35, RPL35A, RPL36, RPL37A, …
GO:0044270	cellular nitrogen compound catabolic process	GO_BiologicalProcess-GOA_10.07.2017_00h00	5.3e-17	9.7e-14	[4]	Group26	20.8333	95	Specific for Cluster #2	[CASP3, CNOT4, DCP2, DICER1, EIF4E, GSPT1, HDC, HSPA1A, HSPA1B, MBD4, PDE5A, PELO, SMPDL3A, UPF2]	[ADA2, APAF1, BLVRB, CDA, DERA, DPYD, EIF3E, ENTPD1, FAU, GPX1, H1F0, HAL, HINT1, HMGB2, LSM2, LSM3, LSM4, LSM5, MRPL23, NT5C3A, PAPD5, POLR2G, RNASE2, RNASE6, RNASEH2B, RNASET2, RPL11, RPL12, RPL13A, RPL17, RPL18, RPL18A, RPL19, RPL21, RPL23, RPL26, RPL27, RPL27A, RPL30, RPL31, RPL32, RPL35, RPL35A, RPL36, RPL37A, RPL38, RPL39, RPL41, RPLP1, RPLP2, RPS10, RPS11, RPS12, RPS13, RPS14, RPS15, RPS15…	14.7368	85.2632	[ADA2, APAF1, BLVRB, CASP3, CDA, CNOT4, DCP2, DERA, DICER1, DPYD, EIF3E, EIF4E, ENTPD1, FAU, GPX1, GSPT1, H1F0, HAL, HDC, HINT1, HMGB2, HSPA1A, HSPA1B, LSM2, LSM3, LSM4, LSM5, MBD4, MRPL23, NT5C3A, PAPD5, PDE5A, PELO, POLR2G, RNASE2, RNASE6, RNASEH2B, RNASET2, RPL11, RPL12, RPL13A, RPL17, RPL18, RPL18A, RPL19, RPL21, RPL23, RPL26, RPL27, RPL27A, RPL30, RPL31, RPL32, RPL35, RPL35A, RPL36, RPL37A, …
GO:0046700	heterocycle catabolic process	GO_BiologicalProcess-GOA_10.07.2017_00h00	1e-16	1.8e-13	[4]	Group19	20.7506	94	Specific for Cluster #2	[CASP3, CNOT4, DCP2, DICER1, EIF4E, GSPT1, HDC, HSPA1A, HSPA1B, MBD4, PDE5A, PELO, SMPDL3A, UPF2]	[ADA2, APAF1, BLVRB, CDA, DERA, DPYD, EIF3E, ENTPD1, FAU, GPX1, H1F0, HAL, HINT1, HMGB2, LSM2, LSM3, LSM4, LSM5, MRPL23, NT5C3A, PAPD5, POLR2G, RNASE2, RNASE6, RNASEH2B, RNASET2, RPL11, RPL12, RPL13A, RPL17, RPL18, RPL18A, RPL19, RPL21, RPL23, RPL26, RPL27, RPL27A, RPL30, RPL31, RPL32, RPL35, RPL35A, RPL36, RPL37A, RPL38, RPL39, RPL41, RPLP1, RPLP2, RPS10, RPS11, RPS12, RPS13, RPS14, RPS15, RPS15…	14.8936	85.1064	[ADA2, APAF1, BLVRB, CASP3, CDA, CNOT4, DCP2, DERA, DICER1, DPYD, EIF3E, EIF4E, ENTPD1, FAU, GPX1, GSPT1, H1F0, HAL, HDC, HINT1, HMGB2, HSPA1A, HSPA1B, LSM2, LSM3, LSM4, LSM5, MBD4, MRPL23, NT5C3A, PAPD5, PDE5A, PELO, POLR2G, RNASE2, RNASE6, RNASEH2B, RNASET2, RPL11, RPL12, RPL13A, RPL17, RPL18, RPL18A, RPL19, RPL21, RPL23, RPL26, RPL27, RPL27A, RPL30, RPL31, RPL32, RPL35, RPL35A, RPL36, RPL37A, …
GO:0046700	heterocycle catabolic process	GO_BiologicalProcess-GOA_10.07.2017_00h00	1e-16	1.8e-13	[4]	Group21	20.7506	94	Specific for Cluster #2	[CASP3, CNOT4, DCP2, DICER1, EIF4E, GSPT1, HDC, HSPA1A, HSPA1B, MBD4, PDE5A, PELO, SMPDL3A, UPF2]	[ADA2, APAF1, BLVRB, CDA, DERA, DPYD, EIF3E, ENTPD1, FAU, GPX1, H1F0, HAL, HINT1, HMGB2, LSM2, LSM3, LSM4, LSM5, MRPL23, NT5C3A, PAPD5, POLR2G, RNASE2, RNASE6, RNASEH2B, RNASET2, RPL11, RPL12, RPL13A, RPL17, RPL18, RPL18A, RPL19, RPL21, RPL23, RPL26, RPL27, RPL27A, RPL30, RPL31, RPL32, RPL35, RPL35A, RPL36, RPL37A, RPL38, RPL39, RPL41, RPLP1, RPLP2, RPS10, RPS11, RPS12, RPS13, RPS14, RPS15, RPS15…	14.8936	85.1064	[ADA2, APAF1, BLVRB, CASP3, CDA, CNOT4, DCP2, DERA, DICER1, DPYD, EIF3E, EIF4E, ENTPD1, FAU, GPX1, GSPT1, H1F0, HAL, HDC, HINT1, HMGB2, HSPA1A, HSPA1B, LSM2, LSM3, LSM4, LSM5, MBD4, MRPL23, NT5C3A, PAPD5, PDE5A, PELO, POLR2G, RNASE2, RNASE6, RNASEH2B, RNASET2, RPL11, RPL12, RPL13A, RPL17, RPL18, RPL18A, RPL19, RPL21, RPL23, RPL26, RPL27, RPL27A, RPL30, RPL31, RPL32, RPL35, RPL35A, RPL36, RPL37A, …
GO:0046700	heterocycle catabolic process	GO_BiologicalProcess-GOA_10.07.2017_00h00	1e-16	1.8e-13	[4]	Group26	20.7506	94	Specific for Cluster #2	[CASP3, CNOT4, DCP2, DICER1, EIF4E, GSPT1, HDC, HSPA1A, HSPA1B, MBD4, PDE5A, PELO, SMPDL3A, UPF2]	[ADA2, APAF1, BLVRB, CDA, DERA, DPYD, EIF3E, ENTPD1, FAU, GPX1, H1F0, HAL, HINT1, HMGB2, LSM2, LSM3, LSM4, LSM5, MRPL23, NT5C3A, PAPD5, POLR2G, RNASE2, RNASE6, RNASEH2B, RNASET2, RPL11, RPL12, RPL13A, RPL17, RPL18, RPL18A, RPL19, RPL21, RPL23, RPL26, RPL27, RPL27A, RPL30, RPL31, RPL32, RPL35, RPL35A, RPL36, RPL37A, RPL38, RPL39, RPL41, RPLP1, RPLP2, RPS10, RPS11, RPS12, RPS13, RPS14, RPS15, RPS15…	14.8936	85.1064	[ADA2, APAF1, BLVRB, CASP3, CDA, CNOT4, DCP2, DERA, DICER1, DPYD, EIF3E, EIF4E, ENTPD1, FAU, GPX1, GSPT1, H1F0, HAL, HDC, HINT1, HMGB2, HSPA1A, HSPA1B, LSM2, LSM3, LSM4, LSM5, MBD4, MRPL23, NT5C3A, PAPD5, PDE5A, PELO, POLR2G, RNASE2, RNASE6, RNASEH2B, RNASET2, RPL11, RPL12, RPL13A, RPL17, RPL18, RPL18A, RPL19, RPL21, RPL23, RPL26, RPL27, RPL27A, RPL30, RPL31, RPL32, RPL35, RPL35A, RPL36, RPL37A, …
GO:0019439	aromatic compound catabolic process	GO_BiologicalProcess-GOA_10.07.2017_00h00	1.6e-16	3e-13	[4]	Group19	20.4255	96	Specific for Cluster #2	[CASP3, CNOT4, DCP2, DICER1, EIF4E, GSPT1, HDC, HGD, HSPA1A, HSPA1B, MBD4, PDE5A, PELO, SMPDL3A, UPF2]	[ADA2, APAF1, BLVRB, CDA, COMT, DERA, DPYD, EIF3E, ENTPD1, FAU, GPX1, H1F0, HAL, HINT1, HMGB2, LSM2, LSM3, LSM4, LSM5, MRPL23, NT5C3A, PAPD5, POLR2G, RNASE2, RNASE6, RNASEH2B, RNASET2, RPL11, RPL12, RPL13A, RPL17, RPL18, RPL18A, RPL19, RPL21, RPL23, RPL26, RPL27, RPL27A, RPL30, RPL31, RPL32, RPL35, RPL35A, RPL36, RPL37A, RPL38, RPL39, RPL41, RPLP1, RPLP2, RPS10, RPS11, RPS12, RPS13, RPS14, RPS15,…	15.625	84.375	[ADA2, APAF1, BLVRB, CASP3, CDA, CNOT4, COMT, DCP2, DERA, DICER1, DPYD, EIF3E, EIF4E, ENTPD1, FAU, GPX1, GSPT1, H1F0, HAL, HDC, HGD, HINT1, HMGB2, HSPA1A, HSPA1B, LSM2, LSM3, LSM4, LSM5, MBD4, MRPL23, NT5C3A, PAPD5, PDE5A, PELO, POLR2G, RNASE2, RNASE6, RNASEH2B, RNASET2, RPL11, RPL12, RPL13A, RPL17, RPL18, RPL18A, RPL19, RPL21, RPL23, RPL26, RPL27, RPL27A, RPL30, RPL31, RPL32, RPL35, RPL35A, RPL3…
GO:0019439	aromatic compound catabolic process	GO_BiologicalProcess-GOA_10.07.2017_00h00	1.6e-16	3e-13	[4]	Group21	20.4255	96	Specific for Cluster #2	[CASP3, CNOT4, DCP2, DICER1, EIF4E, GSPT1, HDC, HGD, HSPA1A, HSPA1B, MBD4, PDE5A, PELO, SMPDL3A, UPF2]	[ADA2, APAF1, BLVRB, CDA, COMT, DERA, DPYD, EIF3E, ENTPD1, FAU, GPX1, H1F0, HAL, HINT1, HMGB2, LSM2, LSM3, LSM4, LSM5, MRPL23, NT5C3A, PAPD5, POLR2G, RNASE2, RNASE6, RNASEH2B, RNASET2, RPL11, RPL12, RPL13A, RPL17, RPL18, RPL18A, RPL19, RPL21, RPL23, RPL26, RPL27, RPL27A, RPL30, RPL31, RPL32, RPL35, RPL35A, RPL36, RPL37A, RPL38, RPL39, RPL41, RPLP1, RPLP2, RPS10, RPS11, RPS12, RPS13, RPS14, RPS15,…	15.625	84.375	[ADA2, APAF1, BLVRB, CASP3, CDA, CNOT4, COMT, DCP2, DERA, DICER1, DPYD, EIF3E, EIF4E, ENTPD1, FAU, GPX1, GSPT1, H1F0, HAL, HDC, HGD, HINT1, HMGB2, HSPA1A, HSPA1B, LSM2, LSM3, LSM4, LSM5, MBD4, MRPL23, NT5C3A, PAPD5, PDE5A, PELO, POLR2G, RNASE2, RNASE6, RNASEH2B, RNASET2, RPL11, RPL12, RPL13A, RPL17, RPL18, RPL18A, RPL19, RPL21, RPL23, RPL26, RPL27, RPL27A, RPL30, RPL31, RPL32, RPL35, RPL35A, RPL3…
GO:0019439	aromatic compound catabolic process	GO_BiologicalProcess-GOA_10.07.2017_00h00	1.6e-16	3e-13	[4]	Group26	20.4255	96	Specific for Cluster #2	[CASP3, CNOT4, DCP2, DICER1, EIF4E, GSPT1, HDC, HGD, HSPA1A, HSPA1B, MBD4, PDE5A, PELO, SMPDL3A, UPF2]	[ADA2, APAF1, BLVRB, CDA, COMT, DERA, DPYD, EIF3E, ENTPD1, FAU, GPX1, H1F0, HAL, HINT1, HMGB2, LSM2, LSM3, LSM4, LSM5, MRPL23, NT5C3A, PAPD5, POLR2G, RNASE2, RNASE6, RNASEH2B, RNASET2, RPL11, RPL12, RPL13A, RPL17, RPL18, RPL18A, RPL19, RPL21, RPL23, RPL26, RPL27, RPL27A, RPL30, RPL31, RPL32, RPL35, RPL35A, RPL36, RPL37A, RPL38, RPL39, RPL41, RPLP1, RPLP2, RPS10, RPS11, RPS12, RPS13, RPS14, RPS15,…	15.625	84.375	[ADA2, APAF1, BLVRB, CASP3, CDA, CNOT4, COMT, DCP2, DERA, DICER1, DPYD, EIF3E, EIF4E, ENTPD1, FAU, GPX1, GSPT1, H1F0, HAL, HDC, HGD, HINT1, HMGB2, HSPA1A, HSPA1B, LSM2, LSM3, LSM4, LSM5, MBD4, MRPL23, NT5C3A, PAPD5, PDE5A, PELO, POLR2G, RNASE2, RNASE6, RNASEH2B, RNASET2, RPL11, RPL12, RPL13A, RPL17, RPL18, RPL18A, RPL19, RPL21, RPL23, RPL26, RPL27, RPL27A, RPL30, RPL31, RPL32, RPL35, RPL35A, RPL3…
GO:1901361	organic cyclic compound catabolic process	GO_BiologicalProcess-GOA_10.07.2017_00h00	3.4e-16	6.2e-13	[4]	Group19	19.7628	100	Specific for Cluster #2	[CASP3, CEL, CNOT4, DCP2, DICER1, EIF4E, GSPT1, HDC, HGD, HSPA1A, HSPA1B, MBD4, PDE5A, PELO, SMPDL3A, UPF2, YWHAH]	[ADA2, APAF1, BLVRB, CDA, COMT, DERA, DPYD, EIF3E, ENTPD1, FAU, GPX1, H1F0, HAL, HINT1, HMGB2, HSD17B11, LSM2, LSM3, LSM4, LSM5, MRPL23, NT5C3A, PAPD5, POLR2G, RNASE2, RNASE6, RNASEH2B, RNASET2, RPL11, RPL12, RPL13A, RPL17, RPL18, RPL18A, RPL19, RPL21, RPL23, RPL26, RPL27, RPL27A, RPL30, RPL31, RPL32, RPL35, RPL35A, RPL36, RPL37A, RPL38, RPL39, RPL41, RPLP1, RPLP2, RPS10, RPS11, RPS12, RPS13, RPS…	17	83	[ADA2, APAF1, BLVRB, CASP3, CDA, CEL, CNOT4, COMT, DCP2, DERA, DICER1, DPYD, EIF3E, EIF4E, ENTPD1, FAU, GPX1, GSPT1, H1F0, HAL, HDC, HGD, HINT1, HMGB2, HSD17B11, HSPA1A, HSPA1B, LSM2, LSM3, LSM4, LSM5, MBD4, MRPL23, NT5C3A, PAPD5, PDE5A, PELO, POLR2G, RNASE2, RNASE6, RNASEH2B, RNASET2, RPL11, RPL12, RPL13A, RPL17, RPL18, RPL18A, RPL19, RPL21, RPL23, RPL26, RPL27, RPL27A, RPL30, RPL31, RPL32, RPL3…
GO:1901361	organic cyclic compound catabolic process	GO_BiologicalProcess-GOA_10.07.2017_00h00	3.4e-16	6.2e-13	[4]	Group21	19.7628	100	Specific for Cluster #2	[CASP3, CEL, CNOT4, DCP2, DICER1, EIF4E, GSPT1, HDC, HGD, HSPA1A, HSPA1B, MBD4, PDE5A, PELO, SMPDL3A, UPF2, YWHAH]	[ADA2, APAF1, BLVRB, CDA, COMT, DERA, DPYD, EIF3E, ENTPD1, FAU, GPX1, H1F0, HAL, HINT1, HMGB2, HSD17B11, LSM2, LSM3, LSM4, LSM5, MRPL23, NT5C3A, PAPD5, POLR2G, RNASE2, RNASE6, RNASEH2B, RNASET2, RPL11, RPL12, RPL13A, RPL17, RPL18, RPL18A, RPL19, RPL21, RPL23, RPL26, RPL27, RPL27A, RPL30, RPL31, RPL32, RPL35, RPL35A, RPL36, RPL37A, RPL38, RPL39, RPL41, RPLP1, RPLP2, RPS10, RPS11, RPS12, RPS13, RPS…	17	83	[ADA2, APAF1, BLVRB, CASP3, CDA, CEL, CNOT4, COMT, DCP2, DERA, DICER1, DPYD, EIF3E, EIF4E, ENTPD1, FAU, GPX1, GSPT1, H1F0, HAL, HDC, HGD, HINT1, HMGB2, HSD17B11, HSPA1A, HSPA1B, LSM2, LSM3, LSM4, LSM5, MBD4, MRPL23, NT5C3A, PAPD5, PDE5A, PELO, POLR2G, RNASE2, RNASE6, RNASEH2B, RNASET2, RPL11, RPL12, RPL13A, RPL17, RPL18, RPL18A, RPL19, RPL21, RPL23, RPL26, RPL27, RPL27A, RPL30, RPL31, RPL32, RPL3…
GO:1901361	organic cyclic compound catabolic process	GO_BiologicalProcess-GOA_10.07.2017_00h00	3.4e-16	6.2e-13	[4]	Group26	19.7628	100	Specific for Cluster #2	[CASP3, CEL, CNOT4, DCP2, DICER1, EIF4E, GSPT1, HDC, HGD, HSPA1A, HSPA1B, MBD4, PDE5A, PELO, SMPDL3A, UPF2, YWHAH]	[ADA2, APAF1, BLVRB, CDA, COMT, DERA, DPYD, EIF3E, ENTPD1, FAU, GPX1, H1F0, HAL, HINT1, HMGB2, HSD17B11, LSM2, LSM3, LSM4, LSM5, MRPL23, NT5C3A, PAPD5, POLR2G, RNASE2, RNASE6, RNASEH2B, RNASET2, RPL11, RPL12, RPL13A, RPL17, RPL18, RPL18A, RPL19, RPL21, RPL23, RPL26, RPL27, RPL27A, RPL30, RPL31, RPL32, RPL35, RPL35A, RPL36, RPL37A, RPL38, RPL39, RPL41, RPLP1, RPLP2, RPS10, RPS11, RPS12, RPS13, RPS…	17	83	[ADA2, APAF1, BLVRB, CASP3, CDA, CEL, CNOT4, COMT, DCP2, DERA, DICER1, DPYD, EIF3E, EIF4E, ENTPD1, FAU, GPX1, GSPT1, H1F0, HAL, HDC, HGD, HINT1, HMGB2, HSD17B11, HSPA1A, HSPA1B, LSM2, LSM3, LSM4, LSM5, MBD4, MRPL23, NT5C3A, PAPD5, PDE5A, PELO, POLR2G, RNASE2, RNASE6, RNASEH2B, RNASET2, RPL11, RPL12, RPL13A, RPL17, RPL18, RPL18A, RPL19, RPL21, RPL23, RPL26, RPL27, RPL27A, RPL30, RPL31, RPL32, RPL3…
GO:0043312	neutrophil degranulation	GO_BiologicalProcess-GOA_10.07.2017_00h00	3.4e-13	6.2e-10	[4, 6, 7, 8, 9, 10]	Group22	18.0633	97	None Specific Cluster	[ADGRG3, ANXA3, ARG1, ATP6V0A1, CAB39, CD177, CEACAM1, CHAMP1, CHI3L1, CLEC5A, CNN2, CXCR1, CXCR2, CYB5R3, FCAR, FCGR3B, GSN, GYG1, HSPA1A, HSPA1B, IGF2R, IMPDH1, LILRB3, MGAM, MLEC, MME, MMP25, MMP9, MS4A3, ORM1, ORM2, P2RX1, PDXK, PGLYRP1, PGRMC1, PLEKHO2, PPBP, PTAFR, PYGL, RAB37, RAP1B, S100P, SLCO4C1, SNAP23, STOM, TMBIM1, TUBB, UNC13D, VAT1, VCL]	[ADA2, APAF1, APEH, ARHGAP45, BST2, CDA, COTL1, CPPED1, CXCR2, DERA, FCGR3B, FGL2, FOLR3, GCA, GLIPR1, GSDMD, GSTP1, HEBP2, HP, HVCN1, IDH1, IQGAP2, LAMTOR1, LAMTOR2, LCN2, LRG1, LRMP, LTA4H, LYZ, MNDA, NAPRT, NCKAP1L, OLFM4, PGLYRP1, PGM1, PLAC8, PRAM1, PRCP, PRDX5, PYGL, RETN, RNASE2, RNASET2, SELL, SLC44A2, SRP14, TBC1D10C, TIMP2, TMC6, TMEM173, TYROBP, VCL]	50.9862	53.0257	[ADA2, ADGRG3, ANXA3, APAF1, APEH, ARG1, ARHGAP45, ATP6V0A1, BST2, CAB39, CD177, CDA, CEACAM1, CHAMP1, CHI3L1, CLEC5A, CNN2, COTL1, CPPED1, CXCR1, CXCR2, CYB5R3, DERA, FCAR, FCGR3B, FGL2, FOLR3, GCA, GLIPR1, GSDMD, GSN, GSTP1, GYG1, HEBP2, HP, HSPA1A, HSPA1B, HVCN1, IDH1, IGF2R, IMPDH1, IQGAP2, LAMTOR1, LAMTOR2, LCN2, LILRB3, LRG1, LRMP, LTA4H, LYZ, MGAM, MLEC, MME, MMP25, MMP9, MNDA, MS4A3, NAPR…
GO:0002446	neutrophil mediated immunity	GO_BiologicalProcess-GOA_10.07.2017_00h00	3.8e-13	7e-10	[5]	Group22	17.9024	99	None Specific Cluster	[ADGRG3, ANXA3, ARG1, ATP6V0A1, CAB39, CD177, CEACAM1, CHAMP1, CHI3L1, CLEC5A, CNN2, CXCL5, CXCR1, CXCR2, CYB5R3, FCAR, FCGR3B, GSN, GYG1, HSPA1A, HSPA1B, IGF2R, IMPDH1, LILRB3, MGAM, MLEC, MME, MMP25, MMP9, MS4A3, ORM1, ORM2, P2RX1, PDXK, PGLYRP1, PGRMC1, PLEKHO2, PPBP, PTAFR, PYGL, RAB37, RAP1B, S100P, SLCO4C1, SNAP23, STOM, TMBIM1, TUBB, UNC13D, VAT1, VCL, WDR1]	[ADA2, APAF1, APEH, ARHGAP45, BST2, CDA, COTL1, CPPED1, CXCR2, DERA, FCGR3B, FGL2, FOLR3, GCA, GLIPR1, GSDMD, GSTP1, HEBP2, HP, HVCN1, IDH1, IQGAP2, LAMTOR1, LAMTOR2, LCN2, LRG1, LRMP, LTA4H, LYZ, MNDA, NAPRT, NCKAP1L, OLFM4, PGLYRP1, PGM1, PLAC8, PRAM1, PRCP, PRDX5, PYGL, RETN, RNASE2, RNASET2, SELL, SLC44A2, SRP14, TBC1D10C, TIMP2, TMC6, TMEM173, TYROBP, VCL]	51.968	51.968	[ADA2, ADGRG3, ANXA3, APAF1, APEH, ARG1, ARHGAP45, ATP6V0A1, BST2, CAB39, CD177, CDA, CEACAM1, CHAMP1, CHI3L1, CLEC5A, CNN2, COTL1, CPPED1, CXCL5, CXCR1, CXCR2, CYB5R3, DERA, FCAR, FCGR3B, FGL2, FOLR3, GCA, GLIPR1, GSDMD, GSN, GSTP1, GYG1, HEBP2, HP, HSPA1A, HSPA1B, HVCN1, IDH1, IGF2R, IMPDH1, IQGAP2, LAMTOR1, LAMTOR2, LCN2, LILRB3, LRG1, LRMP, LTA4H, LYZ, MGAM, MLEC, MME, MMP25, MMP9, MNDA, MS4A…
GO:0042119	neutrophil activation	GO_BiologicalProcess-GOA_10.07.2017_00h00	4.4e-13	8e-10	[5, 7]	Group22	18.0147	98	None Specific Cluster	[ADGRG3, ANXA3, ARG1, ATP6V0A1, CAB39, CCL5, CD177, CEACAM1, CHAMP1, CHI3L1, CLEC5A, CNN2, CXCR1, CXCR2, CYB5R3, FCAR, FCGR3B, GSN, GYG1, HSPA1A, HSPA1B, IGF2R, IMPDH1, LILRB3, MGAM, MLEC, MME, MMP25, MMP9, MS4A3, ORM1, ORM2, P2RX1, PDXK, PGLYRP1, PGRMC1, PLEKHO2, PPBP, PTAFR, PYGL, RAB37, RAP1B, S100P, SLCO4C1, SNAP23, STOM, TMBIM1, TUBB, UNC13D, VAT1, VCL]	[ADA2, APAF1, APEH, ARHGAP45, BST2, CDA, COTL1, CPPED1, CXCR2, DERA, FCGR3B, FGL2, FOLR3, GCA, GLIPR1, GSDMD, GSTP1, HEBP2, HP, HVCN1, IDH1, IQGAP2, LAMTOR1, LAMTOR2, LCN2, LRG1, LRMP, LTA4H, LYZ, MNDA, NAPRT, NCKAP1L, OLFM4, PGLYRP1, PGM1, PLAC8, PRAM1, PRCP, PRDX5, PYGL, RETN, RNASE2, RNASET2, SELL, SLC44A2, SRP14, TBC1D10C, TIMP2, TMC6, TMEM173, TYROBP, VCL]	51.4821	52.4915	[ADA2, ADGRG3, ANXA3, APAF1, APEH, ARG1, ARHGAP45, ATP6V0A1, BST2, CAB39, CCL5, CD177, CDA, CEACAM1, CHAMP1, CHI3L1, CLEC5A, CNN2, COTL1, CPPED1, CXCR1, CXCR2, CYB5R3, DERA, FCAR, FCGR3B, FGL2, FOLR3, GCA, GLIPR1, GSDMD, GSN, GSTP1, GYG1, HEBP2, HP, HSPA1A, HSPA1B, HVCN1, IDH1, IGF2R, IMPDH1, IQGAP2, LAMTOR1, LAMTOR2, LCN2, LILRB3, LRG1, LRMP, LTA4H, LYZ, MGAM, MLEC, MME, MMP25, MMP9, MNDA, MS4A3…
GO:0002444	myeloid leukocyte mediated immunity	GO_BiologicalProcess-GOA_10.07.2017_00h00	2.2e-13	4e-10	[4]	Group22	17.5788	106	None Specific Cluster	[ADGRG3, ADORA2B, ANXA3, ARG1, ATP6V0A1, CAB39, CBL, CD177, CD84, CEACAM1, CHAMP1, CHI3L1, CLEC5A, CNN2, CXCL5, CXCR1, CXCR2, CYB5R3, FCAR, FCGR3B, GATA2, GSN, GYG1, HSPA1A, HSPA1B, IGF2R, IL4R, IMPDH1, LAT, LILRB3, MGAM, MLEC, MME, MMP25, MMP9, MS4A3, ORM1, ORM2, P2RX1, PDXK, PGLYRP1, PGRMC1, PLEKHO2, PPBP, PTAFR, PYGL, RAB37, RAP1B, S100P, SLCO4C1, SNAP23, STOM, TMBIM1, TUBB, UNC13D, VAT1, VCL,…	[ADA2, APAF1, APEH, ARHGAP45, BST2, BTK, CDA, COTL1, CPPED1, CXCR2, DERA, FCGR3B, FGL2, FOLR3, GCA, GLIPR1, GSDMD, GSTP1, HEBP2, HP, HVCN1, IDH1, IQGAP2, LAMTOR1, LAMTOR2, LCN2, LRG1, LRMP, LTA4H, LYZ, MNDA, NAPRT, NCKAP1L, OLFM4, PGLYRP1, PGM1, PLAC8, PRAM1, PRCP, PRDX5, PYGL, RETN, RNASE2, RNASET2, SELL, SLC44A2, SRP14, TBC1D10C, TIMP2, TMC6, TMEM173, TYROBP, VCL]	54.1815	49.5107	[ADA2, ADGRG3, ADORA2B, ANXA3, APAF1, APEH, ARG1, ARHGAP45, ATP6V0A1, BST2, BTK, CAB39, CBL, CD177, CD84, CDA, CEACAM1, CHAMP1, CHI3L1, CLEC5A, CNN2, COTL1, CPPED1, CXCL5, CXCR1, CXCR2, CYB5R3, DERA, FCAR, FCGR3B, FGL2, FOLR3, GATA2, GCA, GLIPR1, GSDMD, GSN, GSTP1, GYG1, HEBP2, HP, HSPA1A, HSPA1B, HVCN1, IDH1, IGF2R, IL4R, IMPDH1, IQGAP2, LAMTOR1, LAMTOR2, LAT, LCN2, LILRB3, LRG1, LRMP, LTA4H, LY…
GO:0043299	leukocyte degranulation	GO_BiologicalProcess-GOA_10.07.2017_00h00	2.3e-13	4.3e-10	[3, 6, 7, 8, 9]	Group22	17.6271	104	None Specific Cluster	[ADGRG3, ADORA2B, ANXA3, ARG1, ATP6V0A1, CAB39, CBL, CD177, CD84, CEACAM1, CHAMP1, CHI3L1, CLEC5A, CNN2, CXCR1, CXCR2, CYB5R3, FCAR, FCGR3B, GATA2, GSN, GYG1, HSPA1A, HSPA1B, IGF2R, IL4R, IMPDH1, LAT, LILRB3, MGAM, MLEC, MME, MMP25, MMP9, MS4A3, ORM1, ORM2, P2RX1, PDXK, PGLYRP1, PGRMC1, PLEKHO2, PPBP, PTAFR, PYGL, RAB37, RAP1B, S100P, SLCO4C1, SNAP23, STOM, TMBIM1, TUBB, UNC13D, VAT1, VCL]	[ADA2, APAF1, APEH, ARHGAP45, BST2, BTK, CDA, COTL1, CPPED1, CXCR2, DERA, FCGR3B, FGL2, FOLR3, GCA, GLIPR1, GSDMD, GSTP1, HEBP2, HP, HVCN1, IDH1, IQGAP2, LAMTOR1, LAMTOR2, LCN2, LRG1, LRMP, LTA4H, LYZ, MNDA, NAPRT, NCKAP1L, OLFM4, PGLYRP1, PGM1, PLAC8, PRAM1, PRCP, PRDX5, PYGL, RETN, RNASE2, RNASET2, SELL, SLC44A2, SRP14, TBC1D10C, TIMP2, TMC6, TMEM173, TYROBP, VCL]	53.3072	50.4515	[ADA2, ADGRG3, ADORA2B, ANXA3, APAF1, APEH, ARG1, ARHGAP45, ATP6V0A1, BST2, BTK, CAB39, CBL, CD177, CD84, CDA, CEACAM1, CHAMP1, CHI3L1, CLEC5A, CNN2, COTL1, CPPED1, CXCR1, CXCR2, CYB5R3, DERA, FCAR, FCGR3B, FGL2, FOLR3, GATA2, GCA, GLIPR1, GSDMD, GSN, GSTP1, GYG1, HEBP2, HP, HSPA1A, HSPA1B, HVCN1, IDH1, IGF2R, IL4R, IMPDH1, IQGAP2, LAMTOR1, LAMTOR2, LAT, LCN2, LILRB3, LRG1, LRMP, LTA4H, LYZ, MGAM…
GO:0002275	myeloid cell activation involved in immune response	GO_BiologicalProcess-GOA_10.07.2017_00h00	3.1e-13	5.7e-10	[4, 5, 6]	Group22	17.5585	105	None Specific Cluster	[ADGRG3, ADORA2B, ANXA3, ARG1, ATP6V0A1, CAB39, CBL, CD177, CD84, CEACAM1, CHAMP1, CHI3L1, CLEC5A, CNN2, CXCR1, CXCR2, CYB5R3, FCAR, FCGR3B, GATA2, GSN, GYG1, HSPA1A, HSPA1B, IGF2R, IL4R, IMPDH1, LAT, LILRB3, MGAM, MLEC, MME, MMP25, MMP9, MS4A3, ORM1, ORM2, P2RX1, PDXK, PGLYRP1, PGRMC1, PLEKHO2, PPBP, PTAFR, PYGL, RAB37, RAP1B, S100P, SLCO4C1, SNAP23, STOM, TMBIM1, TUBB, UNC13D, VAT1, VCL]	[ADA2, APAF1, APEH, ARHGAP45, BST2, BTK, CDA, COTL1, CPPED1, CXCR2, DERA, FCGR3B, FGL2, FOLR3, GCA, GLIPR1, GSDMD, GSTP1, HEBP2, HP, HVCN1, IDH1, IQGAP2, LAMTOR1, LAMTOR2, LCN2, LRG1, LRMP, LTA4H, LYZ, MNDA, NAPRT, NCKAP1L, OLFM4, PGLYRP1, PGM1, PLAC8, PRAM1, PRCP, PRDX5, PYGL, RETN, RNASE2, RNASET2, RPSA, SELL, SLC44A2, SRP14, TBC1D10C, TIMP2, TMC6, TMEM173, TYROBP, VCL]	52.8055	50.9196	[ADA2, ADGRG3, ADORA2B, ANXA3, APAF1, APEH, ARG1, ARHGAP45, ATP6V0A1, BST2, BTK, CAB39, CBL, CD177, CD84, CDA, CEACAM1, CHAMP1, CHI3L1, CLEC5A, CNN2, COTL1, CPPED1, CXCR1, CXCR2, CYB5R3, DERA, FCAR, FCGR3B, FGL2, FOLR3, GATA2, GCA, GLIPR1, GSDMD, GSN, GSTP1, GYG1, HEBP2, HP, HSPA1A, HSPA1B, HVCN1, IDH1, IGF2R, IL4R, IMPDH1, IQGAP2, LAMTOR1, LAMTOR2, LAT, LCN2, LILRB3, LRG1, LRMP, LTA4H, LYZ, MGAM…
GO:0002274	myeloid leukocyte activation	GO_BiologicalProcess-GOA_10.07.2017_00h00	1e-11	1.8e-08	[3, 5]	Group22	16.2757	111	None Specific Cluster	[ADGRG3, ADORA2B, ANXA3, ARG1, ATP6V0A1, CAB39, CBL, CCL5, CD177, CD226, CD84, CEACAM1, CHAMP1, CHI3L1, CLEC5A, CNN2, CXCR1, CXCR2, CYB5R3, FCAR, FCGR3B, GATA2, GSN, GYG1, HSPA1A, HSPA1B, IGF2R, IL4R, IMPDH1, LAT, LILRB3, MGAM, MLEC, MME, MMP25, MMP9, MS4A3, ORM1, ORM2, P2RX1, PDXK, PGLYRP1, PGRMC1, PLEKHO2, PPBP, PTAFR, PYGL, RAB37, RAP1B, S100P, SLCO4C1, SNAP23, SNCA, STOM, TGFBR2, TLR1, TMBIM1…	[ADA2, APAF1, APEH, ARHGAP45, BST2, BTK, CDA, COTL1, CPPED1, CXCR2, DERA, FCGR3B, FGL2, FOLR3, GCA, GLIPR1, GSDMD, GSTP1, HEBP2, HP, HVCN1, IDH1, IQGAP2, LAMTOR1, LAMTOR2, LCN2, LRG1, LRMP, LTA4H, LYZ, MNDA, NAPRT, NCKAP1L, OLFM4, PGLYRP1, PGM1, PLAC8, PRAM1, PRCP, PRDX5, PYGL, RETN, RNASE2, RNASET2, RPSA, SELL, SLC44A2, SRP14, TBC1D10C, TGFBR2, TIMP2, TMC6, TMEM173, TSPAN32, TYROBP, VCL]	54.3475	49.8927	[ADA2, ADGRG3, ADORA2B, ANXA3, APAF1, APEH, ARG1, ARHGAP45, ATP6V0A1, BST2, BTK, CAB39, CBL, CCL5, CD177, CD226, CD84, CDA, CEACAM1, CHAMP1, CHI3L1, CLEC5A, CNN2, COTL1, CPPED1, CXCR1, CXCR2, CYB5R3, DERA, FCAR, FCGR3B, FGL2, FOLR3, GATA2, GCA, GLIPR1, GSDMD, GSN, GSTP1, GYG1, HEBP2, HP, HSPA1A, HSPA1B, HVCN1, IDH1, IGF2R, IL4R, IMPDH1, IQGAP2, LAMTOR1, LAMTOR2, LAT, LCN2, LILRB3, LRG1, LRMP, LTA…
GO:0045055	regulated exocytosis	GO_BiologicalProcess-GOA_10.07.2017_00h00	1e-18	1.9e-15	[5, 6, 7, 8]	Group22	17.8571	145	Specific for Cluster #1	[ABCC4, ACTN1, ACTN4, ADGRG3, ADORA2B, ANXA3, ARG1, ATP6V0A1, BLOC1S6, CAB39, CBL, CD177, CD84, CD9, CEACAM1, CHAMP1, CHI3L1, CLEC5A, CNN2, CTSW, CXCR1, CXCR2, CYB5R3, DMTN, EGF, ENDOD1, FCAR, FCGR3B, FERMT3, GAS6, GATA2, GSN, GYG1, HSPA1A, HSPA1B, IGF2R, IL4R, IMPDH1, ITGA2B, ITGB3, LAT, LHFPL2, LILRB3, LY6G6F, MAGED2, MGAM, MICAL1, MLEC, MME, MMP25, MMP9, MMRN1, MS4A3, NOTCH1, ORM1, ORM2, P2RX1…	[ADA2, APAF1, APEH, ARHGAP45, BST2, BTK, CDA, COTL1, CPPED1, CXCR2, DERA, F13A1, F5, FCGR3B, FGL2, FOLR3, GCA, GLIPR1, GSDMD, GSTP1, HEBP2, HP, HVCN1, IDH1, IQGAP2, ITGA2B, LAMTOR1, LAMTOR2, LCN2, LRG1, LRMP, LRRK2, LTA4H, LYZ, MNDA, NAPRT, NAPSA, NAPSB, NCKAP1L, OLFM4, PGLYRP1, PGM1, PLAC8, PRAM1, PRCP, PRDX5, PYGL, RAB11FIP1, RETN, RNASE2, RNASET2, SELL, SELP, SLC44A2, SRP14, SYT11, SYTL1, TBC1…	60.724	43.6667	[ABCC4, ACTN1, ACTN4, ADA2, ADGRG3, ADORA2B, ANXA3, APAF1, APEH, ARG1, ARHGAP45, ATP6V0A1, BLOC1S6, BST2, BTK, CAB39, CBL, CD177, CD84, CD9, CDA, CEACAM1, CHAMP1, CHI3L1, CLEC5A, CNN2, COTL1, CPPED1, CTSW, CXCR1, CXCR2, CYB5R3, DERA, DMTN, EGF, ENDOD1, F13A1, F5, FCAR, FCGR3B, FERMT3, FGL2, FOLR3, GAS6, GATA2, GCA, GLIPR1, GSDMD, GSN, GSTP1, GYG1, HEBP2, HP, HSPA1A, HSPA1B, HVCN1, IDH1, IGF2R, IL…
GO:0002443	leukocyte mediated immunity	GO_BiologicalProcess-GOA_10.07.2017_00h00	2.3e-07	0.0004	[3]	Group22	13.2837	125	None Specific Cluster	[ADGRG3, ADORA2B, ANXA3, ARG1, ATP6V0A1, C1QC, CAB39, CBL, CCR6, CD177, CD226, CD84, CD96, CEACAM1, CHAMP1, CHI3L1, CLC, CLEC5A, CNN2, CRK, CXCL5, CXCR1, CXCR2, CYB5R3, FADD, FCAR, FCGR3B, GATA2, GSN, GYG1, HSPA1A, HSPA1B, IGF2R, IGLL1, IL4R, IMPDH1, LAT, LILRB3, MAP3K7, MGAM, MLEC, MME, MMP25, MMP9, MS4A3, ORM1, ORM2, P2RX1, PDXK, PGLYRP1, PGRMC1, PLEKHO2, PPBP, PTAFR, PYGL, RAB37, RAP1B, S100P,…	[ADA2, APAF1, APEH, ARHGAP45, BST2, BTK, CDA, COTL1, CPPED1, CXCR2, DERA, DUSP22, FCGR3B, FGL2, FOLR3, GCA, GLIPR1, GSDMD, GSTP1, HEBP2, HP, HVCN1, IDH1, INPP5D, IQGAP2, KDELR1, LAMTOR1, LAMTOR2, LCN2, LRG1, LRMP, LTA4H, LYZ, MNDA, NAPRT, NCKAP1L, OLFM4, PGLYRP1, PGM1, PLAC8, PRAM1, PRCP, PRDX5, PYGL, RETN, RNASE2, RNASET2, SELL, SLC44A2, SRP14, TBC1D10C, TFRC, TIMP2, TMC6, TMEM173, TRPM4, TYROBP…	57.0461	46.7461	[ADA2, ADGRG3, ADORA2B, ANXA3, APAF1, APEH, ARG1, ARHGAP45, ATP6V0A1, BST2, BTK, C1QC, CAB39, CBL, CCR6, CD177, CD226, CD84, CD96, CDA, CEACAM1, CHAMP1, CHI3L1, CLC, CLEC5A, CNN2, COTL1, CPPED1, CRK, CXCL5, CXCR1, CXCR2, CYB5R3, DERA, DUSP22, FADD, FCAR, FCGR3B, FGL2, FOLR3, GATA2, GCA, GLIPR1, GSDMD, GSN, GSTP1, GYG1, HEBP2, HP, HSPA1A, HSPA1B, HVCN1, IDH1, IGF2R, IGLL1, IL4R, IMPDH1, INPP5D, IQ…
GO:0006887	exocytosis	GO_BiologicalProcess-GOA_10.07.2017_00h00	9.8e-18	1.8e-14	[4, 5, 6, 7]	Group22	16.8831	156	Specific for Cluster #1	[ABCC4, ACTN1, ACTN4, ADGRG3, ADORA2B, ANK1, ANXA3, ARG1, ATP6V0A1, BLOC1S6, CAB39, CBL, CCL5, CD177, CD84, CD9, CEACAM1, CHAMP1, CHI3L1, CLEC5A, CNN2, CTSW, CXCR1, CXCR2, CYB5R3, DMTN, EGF, ENDOD1, EXOC6, FCAR, FCGR3B, FERMT3, GAS6, GATA2, GSN, GYG1, HSPA1A, HSPA1B, IGF2R, IL4R, IMPDH1, ITGA2B, ITGB3, LAT, LHFPL2, LILRB3, LY6G6F, MAGED2, MGAM, MICAL1, MLEC, MME, MMP25, MMP9, MMRN1, MS4A3, NOTCH1…	[ADA2, APAF1, APEH, APEX1, ARHGAP45, BST2, BTK, CDA, COTL1, CPPED1, CXCR2, DERA, F13A1, F5, FCGR3B, FGL2, FOLR3, GCA, GLIPR1, GSDMD, GSTP1, HEBP2, HP, HVCN1, IDH1, IQGAP2, ITGA2B, LAMTOR1, LAMTOR2, LCN2, LRG1, LRMP, LRRK2, LTA4H, LYZ, MNDA, NAPRT, NAPSA, NAPSB, NCKAP1L, OLFM4, PAK1, PGLYRP1, PGM1, PLAC8, PRAM1, PRCP, PRDX5, PYGL, RAB11FIP1, RABEPK, RETN, RNASE2, RNASET2, SELL, SELP, SLC44A2, SRP1…	60.935	43.1623	[ABCC4, ACTN1, ACTN4, ADA2, ADGRG3, ADORA2B, ANK1, ANXA3, APAF1, APEH, APEX1, ARG1, ARHGAP45, ATP6V0A1, BLOC1S6, BST2, BTK, CAB39, CBL, CCL5, CD177, CD84, CD9, CDA, CEACAM1, CHAMP1, CHI3L1, CLEC5A, CNN2, COTL1, CPPED1, CTSW, CXCR1, CXCR2, CYB5R3, DERA, DMTN, EGF, ENDOD1, EXOC6, F13A1, F5, FCAR, FCGR3B, FERMT3, FGL2, FOLR3, GAS6, GATA2, GCA, GLIPR1, GSDMD, GSN, GSTP1, GYG1, HEBP2, HP, HSPA1A, HSPA…
GO:0032940	secretion by cell	GO_BiologicalProcess-GOA_10.07.2017_00h00	5e-13	9.1e-10	[3, 5, 6]	Group22	13.6275	210	None Specific Cluster	[ABCC4, ACTN1, ACTN4, ADGRG3, ADM, ADORA2B, ANK1, ANXA3, ARG1, ARRB1, ATP6V0A1, BANK1, BLOC1S6, BMP6, CAB39, CBL, CCL5, CCR7, CD177, CD84, CD9, CEACAM1, CHAMP1, CHD7, CHI3L1, CLEC5A, CNN2, CTSW, CXCR1, CXCR2, CYB5R3, DMTN, EGF, ENDOD1, EXOC6, F2R, FCAR, FCGR3B, FERMT3, FLNB, GAS6, GATA2, GIPC1, GNAS, GSN, GYG1, HSPA1A, HSPA1B, IGF2R, IL1RN, IL4R, IMPDH1, ITGA2B, ITGB3, KIF5B, LAT, LGALSL, LHFPL2,…	[ADA2, APAF1, APEH, APEX1, ARHGAP45, ARRB1, BRSK1, BST2, BTK, CDA, CKLF, COTL1, CPPED1, CSF1R, CXCR2, DERA, DPYSL2, ENY2, ERP29, F13A1, F5, FCGR3B, FGL2, FOLR3, GCA, GLIPR1, GNAI2, GPNMB, GSDMD, GSTP1, HADH, HEBP2, HP, HVCN1, IDH1, IDH2, IQGAP2, IRS2, ITGA2B, JAK2, LAMTOR1, LAMTOR2, LCN2, LGALSL, LRG1, LRMP, LRRK2, LSM4, LTA4H, LYZ, MAP4K2, MAPK3, MIDN, MNDA, MYCBP2, NAAA, NAPRT, NAPSA, NAPSB, NC…	59.8542	44.7728	[ABCC4, ACTN1, ACTN4, ADA2, ADGRG3, ADM, ADORA2B, ANK1, ANXA3, APAF1, APEH, APEX1, ARG1, ARHGAP45, ARRB1, ATP6V0A1, BANK1, BLOC1S6, BMP6, BRSK1, BST2, BTK, CAB39, CBL, CCL5, CCR7, CD177, CD84, CD9, CDA, CEACAM1, CHAMP1, CHD7, CHI3L1, CKLF, CLEC5A, CNN2, COTL1, CPPED1, CSF1R, CTSW, CXCR1, CXCR2, CYB5R3, DERA, DMTN, DPYSL2, EGF, ENDOD1, ENY2, ERP29, EXOC6, F13A1, F2R, F5, FCAR, FCGR3B, FERMT3, FGL2…
GO:0002366	leukocyte activation involved in immune response	GO_BiologicalProcess-GOA_10.07.2017_00h00	9.3e-13	1.6e-09	[3, 4, 5]	Group22	16.2634	121	None Specific Cluster	[ADGRG3, ADORA2B, ANXA3, ARG1, ATP6V0A1, CAB39, CBL, CCR6, CD177, CD84, CEACAM1, CHAMP1, CHI3L1, CLEC5A, CNN2, CXCR1, CXCR2, CYB5R3, FCAR, FCGR3B, GATA2, GSN, GYG1, HSPA1A, HSPA1B, IGF2R, IL18R1, IL4R, IMPDH1, ITM2A, LAT, LEF1, LILRB3, LOXL3, MGAM, MLEC, MME, MMP25, MMP9, MS4A3, ORM1, ORM2, P2RX1, PDXK, PGLYRP1, PGRMC1, PLEKHO2, PPBP, PTAFR, PYGL, RAB37, RAP1B, S100P, SLAMF6, SLCO4C1, SNAP23, STO…	[ADA2, APAF1, APBB1IP, APEH, ARHGAP45, BST2, BTK, CDA, COTL1, CPPED1, CXCR2, DERA, FCGR3B, FGL2, FOLR3, GCA, GLIPR1, GPR183, GSDMD, GSTP1, HEBP2, HP, HVCN1, IDH1, IQGAP2, LAMTOR1, LAMTOR2, LCN2, LRG1, LRMP, LTA4H, LYZ, MFNG, MNDA, NAPRT, NCKAP1L, OLFM4, PGLYRP1, PGM1, PLAC8, PLCL2, PRAM1, PRCP, PRDX5, PYGL, RARA, RETN, RNASE2, RNASET2, RPSA, SELL, SEMA4A, SLC44A2, SRP14, TBC1D10C, TFRC, TIMP2, TM…	53.2693	49.9911	[ADA2, ADGRG3, ADORA2B, ANXA3, APAF1, APBB1IP, APEH, ARG1, ARHGAP45, ATP6V0A1, BST2, BTK, CAB39, CBL, CCR6, CD177, CD84, CDA, CEACAM1, CHAMP1, CHI3L1, CLEC5A, CNN2, COTL1, CPPED1, CXCR1, CXCR2, CYB5R3, DERA, FCAR, FCGR3B, FGL2, FOLR3, GATA2, GCA, GLIPR1, GPR183, GSDMD, GSN, GSTP1, GYG1, HEBP2, HP, HSPA1A, HSPA1B, HVCN1, IDH1, IGF2R, IL18R1, IL4R, IMPDH1, IQGAP2, ITM2A, LAMTOR1, LAMTOR2, LAT, LCN2…
GO:0045321	leukocyte activation	GO_BiologicalProcess-GOA_10.07.2017_00h00	2.3e-12	4.3e-09	[2, 4]	Group17	13.9307	185	None Specific Cluster	[ADGRG3, ADORA2B, ANXA3, ARG1, ATP6V0A1, BAG6, BANK1, BLOC1S6, BMX, CAB39, CASP3, CBL, CCL5, CCR6, CCR7, CD177, CD226, CD79A, CD81, CD84, CDK6, CEACAM1, CHAMP1, CHD7, CHI3L1, CLC, CLEC5A, CNN2, CXCR1, CXCR2, CYB5R3, DUSP3, FADD, FBXO7, FCAR, FCGR3B, GAS6, GATA2, GRAP2, GSN, GYG1, HSPA1A, HSPA1B, IGF2R, IGLL1, IL18R1, IL4R, IL6ST, IMPDH1, ITGB1, ITM2A, LAT, LEF1, LEPR, LILRB3, LOXL3, LRRC32, LYL1,…	[ADA2, APAF1, APBB1IP, APEH, ARHGAP45, BST2, BTK, CCND3, CDA, CMTM7, COTL1, CPPED1, CSK, CXCR2, DERA, DOCK8, DUSP22, EGR1, FCGR3B, FGL2, FOLR3, FYN, GCA, GLIPR1, GPNMB, GPR183, GSDMD, GSTP1, HEBP2, HP, HVCN1, IDH1, IGBP1, IKZF1, INPP5D, IQGAP2, IRS2, ITGA4, JAML, KDELR1, KIAA0922, LAMTOR1, LAMTOR2, LCN2, LRG1, LRMP, LST1, LTA4H, LYL1, LYZ, MFNG, MNDA, NAPRT, NCKAP1L, OLFM4, PAK1, PGLYRP1, PGM1, P…	54.7457	48.305	[ADA2, ADGRG3, ADORA2B, ANXA3, APAF1, APBB1IP, APEH, ARG1, ARHGAP45, ATP6V0A1, BAG6, BANK1, BLOC1S6, BMX, BST2, BTK, CAB39, CASP3, CBL, CCL5, CCND3, CCR6, CCR7, CD177, CD226, CD79A, CD81, CD84, CDA, CDK6, CEACAM1, CHAMP1, CHD7, CHI3L1, CLC, CLEC5A, CMTM7, CNN2, COTL1, CPPED1, CSK, CXCR1, CXCR2, CYB5R3, DERA, DOCK8, DUSP22, DUSP3, EGR1, FADD, FBXO7, FCAR, FCGR3B, FGL2, FOLR3, FYN, GAS6, GATA2, GCA…
GO:0045321	leukocyte activation	GO_BiologicalProcess-GOA_10.07.2017_00h00	2.3e-12	4.3e-09	[2, 4]	Group22	13.9307	185	None Specific Cluster	[ADGRG3, ADORA2B, ANXA3, ARG1, ATP6V0A1, BAG6, BANK1, BLOC1S6, BMX, CAB39, CASP3, CBL, CCL5, CCR6, CCR7, CD177, CD226, CD79A, CD81, CD84, CDK6, CEACAM1, CHAMP1, CHD7, CHI3L1, CLC, CLEC5A, CNN2, CXCR1, CXCR2, CYB5R3, DUSP3, FADD, FBXO7, FCAR, FCGR3B, GAS6, GATA2, GRAP2, GSN, GYG1, HSPA1A, HSPA1B, IGF2R, IGLL1, IL18R1, IL4R, IL6ST, IMPDH1, ITGB1, ITM2A, LAT, LEF1, LEPR, LILRB3, LOXL3, LRRC32, LYL1,…	[ADA2, APAF1, APBB1IP, APEH, ARHGAP45, BST2, BTK, CCND3, CDA, CMTM7, COTL1, CPPED1, CSK, CXCR2, DERA, DOCK8, DUSP22, EGR1, FCGR3B, FGL2, FOLR3, FYN, GCA, GLIPR1, GPNMB, GPR183, GSDMD, GSTP1, HEBP2, HP, HVCN1, IDH1, IGBP1, IKZF1, INPP5D, IQGAP2, IRS2, ITGA4, JAML, KDELR1, KIAA0922, LAMTOR1, LAMTOR2, LCN2, LRG1, LRMP, LST1, LTA4H, LYL1, LYZ, MFNG, MNDA, NAPRT, NCKAP1L, OLFM4, PAK1, PGLYRP1, PGM1, P…	54.7457	48.305	[ADA2, ADGRG3, ADORA2B, ANXA3, APAF1, APBB1IP, APEH, ARG1, ARHGAP45, ATP6V0A1, BAG6, BANK1, BLOC1S6, BMX, BST2, BTK, CAB39, CASP3, CBL, CCL5, CCND3, CCR6, CCR7, CD177, CD226, CD79A, CD81, CD84, CDA, CDK6, CEACAM1, CHAMP1, CHD7, CHI3L1, CLC, CLEC5A, CMTM7, CNN2, COTL1, CPPED1, CSK, CXCR1, CXCR2, CYB5R3, DERA, DOCK8, DUSP22, DUSP3, EGR1, FADD, FBXO7, FCAR, FCGR3B, FGL2, FOLR3, FYN, GAS6, GATA2, GCA…
GO:0001775	cell activation	GO_BiologicalProcess-GOA_10.07.2017_00h00	1.4e-19	2.6e-16	[3]	Group17	15.1678	226	Specific for Cluster #1	[ACTG1, ADGRG3, ADORA2B, ALOX12, ANXA3, ARG1, ARRB1, ATP6V0A1, BAG6, BANK1, BLOC1S6, BMX, CAB39, CAPN3, CASP3, CBL, CCL5, CCR6, CCR7, CD177, CD226, CD79A, CD81, CD84, CD9, CDK6, CEACAM1, CHAMP1, CHD7, CHI3L1, CLC, CLEC1B, CLEC5A, CNN2, CXCR1, CXCR2, CYB5R3, DGKD, DMTN, DUSP3, F2R, F2RL3, FADD, FBXO7, FCAR, FCGR3B, FERMT3, GAS6, GATA1, GATA2, GCLM, GNA15, GNAQ, GNAS, GP1BA, GP6, GP9, GRAP2, GSN, G…	[ADA2, ALOX12, APAF1, APBB1IP, APEH, ARHGAP45, ARRB1, BST2, BTK, CCND3, CDA, CMTM7, COTL1, CPPED1, CSK, CXCR2, DERA, DOCK8, DUSP22, EGR1, F5, FCGR3B, FGL2, FOLR3, FYN, GCA, GLIPR1, GP9, GPNMB, GPR183, GSDMD, GSTP1, HEBP2, HP, HSPB1, HVCN1, IDH1, IGBP1, IKZF1, INPP5D, IQGAP2, IRS2, ITGA2B, ITGA4, JAK2, JAML, KDELR1, KIAA0922, LAMTOR1, LAMTOR2, LCN2, LMO4, LRG1, LRMP, LST1, LTA4H, LYL1, LYZ, MAPK3,…	60.3923	44.6378	[ACTG1, ADA2, ADGRG3, ADORA2B, ALOX12, ANXA3, APAF1, APBB1IP, APEH, ARG1, ARHGAP45, ARRB1, ATP6V0A1, BAG6, BANK1, BLOC1S6, BMX, BST2, BTK, CAB39, CAPN3, CASP3, CBL, CCL5, CCND3, CCR6, CCR7, CD177, CD226, CD79A, CD81, CD84, CD9, CDA, CDK6, CEACAM1, CHAMP1, CHD7, CHI3L1, CLC, CLEC1B, CLEC5A, CMTM7, CNN2, COTL1, CPPED1, CSK, CXCR1, CXCR2, CYB5R3, DERA, DGKD, DMTN, DOCK8, DUSP22, DUSP3, EGR1, F2R, F2…
GO:0001775	cell activation	GO_BiologicalProcess-GOA_10.07.2017_00h00	1.4e-19	2.6e-16	[3]	Group22	15.1678	226	Specific for Cluster #1	[ACTG1, ADGRG3, ADORA2B, ALOX12, ANXA3, ARG1, ARRB1, ATP6V0A1, BAG6, BANK1, BLOC1S6, BMX, CAB39, CAPN3, CASP3, CBL, CCL5, CCR6, CCR7, CD177, CD226, CD79A, CD81, CD84, CD9, CDK6, CEACAM1, CHAMP1, CHD7, CHI3L1, CLC, CLEC1B, CLEC5A, CNN2, CXCR1, CXCR2, CYB5R3, DGKD, DMTN, DUSP3, F2R, F2RL3, FADD, FBXO7, FCAR, FCGR3B, FERMT3, GAS6, GATA1, GATA2, GCLM, GNA15, GNAQ, GNAS, GP1BA, GP6, GP9, GRAP2, GSN, G…	[ADA2, ALOX12, APAF1, APBB1IP, APEH, ARHGAP45, ARRB1, BST2, BTK, CCND3, CDA, CMTM7, COTL1, CPPED1, CSK, CXCR2, DERA, DOCK8, DUSP22, EGR1, F5, FCGR3B, FGL2, FOLR3, FYN, GCA, GLIPR1, GP9, GPNMB, GPR183, GSDMD, GSTP1, HEBP2, HP, HSPB1, HVCN1, IDH1, IGBP1, IKZF1, INPP5D, IQGAP2, IRS2, ITGA2B, ITGA4, JAK2, JAML, KDELR1, KIAA0922, LAMTOR1, LAMTOR2, LCN2, LMO4, LRG1, LRMP, LST1, LTA4H, LYL1, LYZ, MAPK3,…	60.3923	44.6378	[ACTG1, ADA2, ADGRG3, ADORA2B, ALOX12, ANXA3, APAF1, APBB1IP, APEH, ARG1, ARHGAP45, ARRB1, ATP6V0A1, BAG6, BANK1, BLOC1S6, BMX, BST2, BTK, CAB39, CAPN3, CASP3, CBL, CCL5, CCND3, CCR6, CCR7, CD177, CD226, CD79A, CD81, CD84, CD9, CDA, CDK6, CEACAM1, CHAMP1, CHD7, CHI3L1, CLC, CLEC1B, CLEC5A, CMTM7, CNN2, COTL1, CPPED1, CSK, CXCR1, CXCR2, CYB5R3, DERA, DGKD, DMTN, DOCK8, DUSP22, DUSP3, EGR1, F2R, F2…
GO:0016192	vesicle-mediated transport	GO_BiologicalProcess-GOA_10.07.2017_00h00	2.9e-12	5.3e-09	[4]	Group22	12.6079	263	None Specific Cluster	[ABCC4, ACTG1, ACTN1, ACTN4, ACTR3, ADGRG3, ADM, ADORA2B, ADRB2, ANK1, ANXA3, ARG1, ARRB1, ATP6V0A1, ATP9A, ATXN2, BCL2L1, BET1, BLOC1S6, CAB39, CAPZA1, CBL, CCDC93, CCL5, CD177, CD81, CD84, CD9, CEACAM1, CHAMP1, CHI3L1, CLEC5A, CNN2, CNST, COPB2, CRK, CTSW, CTTN, CXCR1, CXCR2, CYB5R3, CYFIP2, DAB2, DGKD, DMTN, DNM3, DYSF, EGF, EHD1, EIF2AK1, ELMO2, ENDOD1, EXOC6, FCAR, FCGR3B, FCHO2, FERMT3, FNB…	[ADA2, ADRB2, AP2S1, APAF1, APEH, APEX1, ARF5, ARHGAP45, ARRB1, ASGR1, ASGR2, BLOC1S1, BST2, BTK, C2CD5, CD302, CDA, CNIH4, COTL1, CPPED1, CSK, CXCR2, DCTN3, DERA, DNM3, DPYSL2, DYSF, EIF2AK1, ESYT2, F13A1, F5, FCGR3B, FGL2, FOLR3, FYN, GCA, GLIPR1, GSDMD, GSTP1, HEBP2, HP, HVCN1, IDH1, INPPL1, IQGAP2, IRF8, ITGA2B, ITGA4, KDELR1, KIF22, LAMTOR1, LAMTOR2, LCN2, LMBRD1, LRG1, LRMP, LRP3, LRPAP1, L…	57.4557	48.443	[ABCC4, ACTG1, ACTN1, ACTN4, ACTR3, ADA2, ADGRG3, ADM, ADORA2B, ADRB2, ANK1, ANXA3, AP2S1, APAF1, APEH, APEX1, ARF5, ARG1, ARHGAP45, ARRB1, ASGR1, ASGR2, ATP6V0A1, ATP9A, ATXN2, BCL2L1, BET1, BLOC1S1, BLOC1S6, BST2, BTK, C2CD5, CAB39, CAPZA1, CBL, CCDC93, CCL5, CD177, CD302, CD81, CD84, CD9, CDA, CEACAM1, CHAMP1, CHI3L1, CLEC5A, CNIH4, CNN2, CNST, COPB2, COTL1, CPPED1, CRK, CSK, CTSW, CTTN, CXCR1…
GO:0016192	vesicle-mediated transport	GO_BiologicalProcess-GOA_10.07.2017_00h00	2.9e-12	5.3e-09	[4]	Group23	12.6079	263	None Specific Cluster	[ABCC4, ACTG1, ACTN1, ACTN4, ACTR3, ADGRG3, ADM, ADORA2B, ADRB2, ANK1, ANXA3, ARG1, ARRB1, ATP6V0A1, ATP9A, ATXN2, BCL2L1, BET1, BLOC1S6, CAB39, CAPZA1, CBL, CCDC93, CCL5, CD177, CD81, CD84, CD9, CEACAM1, CHAMP1, CHI3L1, CLEC5A, CNN2, CNST, COPB2, CRK, CTSW, CTTN, CXCR1, CXCR2, CYB5R3, CYFIP2, DAB2, DGKD, DMTN, DNM3, DYSF, EGF, EHD1, EIF2AK1, ELMO2, ENDOD1, EXOC6, FCAR, FCGR3B, FCHO2, FERMT3, FNB…	[ADA2, ADRB2, AP2S1, APAF1, APEH, APEX1, ARF5, ARHGAP45, ARRB1, ASGR1, ASGR2, BLOC1S1, BST2, BTK, C2CD5, CD302, CDA, CNIH4, COTL1, CPPED1, CSK, CXCR2, DCTN3, DERA, DNM3, DPYSL2, DYSF, EIF2AK1, ESYT2, F13A1, F5, FCGR3B, FGL2, FOLR3, FYN, GCA, GLIPR1, GSDMD, GSTP1, HEBP2, HP, HVCN1, IDH1, INPPL1, IQGAP2, IRF8, ITGA2B, ITGA4, KDELR1, KIF22, LAMTOR1, LAMTOR2, LCN2, LMBRD1, LRG1, LRMP, LRP3, LRPAP1, L…	57.4557	48.443	[ABCC4, ACTG1, ACTN1, ACTN4, ACTR3, ADA2, ADGRG3, ADM, ADORA2B, ADRB2, ANK1, ANXA3, AP2S1, APAF1, APEH, APEX1, ARF5, ARG1, ARHGAP45, ARRB1, ASGR1, ASGR2, ATP6V0A1, ATP9A, ATXN2, BCL2L1, BET1, BLOC1S1, BLOC1S6, BST2, BTK, C2CD5, CAB39, CAPZA1, CBL, CCDC93, CCL5, CD177, CD302, CD81, CD84, CD9, CDA, CEACAM1, CHAMP1, CHI3L1, CLEC5A, CNIH4, CNN2, CNST, COPB2, COTL1, CPPED1, CRK, CSK, CTSW, CTTN, CXCR1…
GO:0072521	purine-containing compound metabolic process	GO_BiologicalProcess-GOA_10.07.2017_00h00	4.3e-07	0.00073	[4]	Group25	14.02	98	Specific for Cluster #2	[ADCY3, ADCY6, ADM, ADORA2B, ADRB2, ATP1B1, ATP6V0A1, ATP6V1B2, BPGM, CTNS, FLNB, GAMT, GMPR, GNAS, GPR65, GUCY1A3, GUCY1B3, HK1, HSPA1A, HSPA1B, IMPDH1, KIF2A, MAP4K2, MAP4K5, MPP1, OGT, PAPSS1, PDE5A, PFKFB4, PPARGC1A, PRKCA, PRTFDC1, PTGS1, SNCA, TJP2, TPST2]	[ADA2, ADCY7, ADRB2, ATP5A1, ATP5C1, ATP5D, ATP5E, ATP5EP2, ATP5G2, ATP5H, ATP5I, ATP5J, ATP5J2, ATP5L, ATP5O, ATPIF1, CHCHD10, COX5A, COX5B, COX6B1, COX6C, COX7B, COX7C, COX8A, DPYD, FBP1, GALK1, GIMAP7, GNAI2, GPX1, HINT1, LRPAP1, LRRK2, MAP4K2, NDUFA1, NDUFA11, NDUFA12, NDUFA3, NDUFA4, NDUFA8, NDUFAB1, NDUFB10, NDUFB5, NDUFB6, NDUFS3, NDUFS4, NDUFS5, NDUFS7, NDUFS8, NME3, NME8, NPRL2, NT5C3A, …	36.4169	66.7644	[ADA2, ADCY3, ADCY6, ADCY7, ADM, ADORA2B, ADRB2, ATP1B1, ATP5A1, ATP5C1, ATP5D, ATP5E, ATP5EP2, ATP5G2, ATP5H, ATP5I, ATP5J, ATP5J2, ATP5L, ATP5O, ATP6V0A1, ATP6V1B2, ATPIF1, BPGM, CHCHD10, COX5A, COX5B, COX6B1, COX6C, COX7B, COX7C, COX8A, CTNS, DPYD, FBP1, FLNB, GALK1, GAMT, GIMAP7, GMPR, GNAI2, GNAS, GPR65, GPX1, GUCY1A3, GUCY1B3, HINT1, HK1, HSPA1A, HSPA1B, IMPDH1, KIF2A, LRPAP1, LRRK2, MAP4K2…
GO:0055086	nucleobase-containing small molecule metabolic process	GO_BiologicalProcess-GOA_10.07.2017_00h00	1.7e-08	3e-05	[3, 4, 5]	Group25	13.9723	121	Specific for Cluster #2	[ADCY3, ADCY6, ADM, ADORA2B, ADRB2, ATP1B1, ATP6V0A1, ATP6V1B2, BPGM, CTNS, FLNB, G6PD, GAMT, GMPR, GNAS, GPR65, GUCY1A3, GUCY1B3, HK1, HSPA1A, HSPA1B, IMPDH1, KIF2A, MAP4K2, MAP4K5, MBD4, MPP1, OGT, PAPSS1, PDE5A, PFKFB4, PGD, PPARGC1A, PRKCA, PRTFDC1, PTGS1, SMPDL3A, SNCA, TJP2, TPST2, TXNRD1, TYMS]	[ADA2, ADCY7, ADRB2, ATP5A1, ATP5C1, ATP5D, ATP5E, ATP5EP2, ATP5G2, ATP5H, ATP5I, ATP5J, ATP5J2, ATP5L, ATP5O, ATPIF1, CDA, CHCHD10, COX5A, COX5B, COX6B1, COX6C, COX7B, COX7C, COX8A, DERA, DPYD, ENTPD1, FBP1, GALK1, GIMAP7, GLRX, GNAI2, GPD1L, GPX1, HINT1, IDH1, IDH2, LHPP, LRPAP1, LRRK2, MAP4K2, MDH1, MPC1, NAPRT, NDUFA1, NDUFA11, NDUFA12, NDUFA3, NDUFA4, NDUFA8, NDUFAB1, NDUFB10, NDUFB5, NDUFB6…	34.4769	68.133	[ADA2, ADCY3, ADCY6, ADCY7, ADM, ADORA2B, ADRB2, ATP1B1, ATP5A1, ATP5C1, ATP5D, ATP5E, ATP5EP2, ATP5G2, ATP5H, ATP5I, ATP5J, ATP5J2, ATP5L, ATP5O, ATP6V0A1, ATP6V1B2, ATPIF1, BPGM, CDA, CHCHD10, COX5A, COX5B, COX6B1, COX6C, COX7B, COX7C, COX8A, CTNS, DERA, DPYD, ENTPD1, FBP1, FLNB, G6PD, GALK1, GAMT, GIMAP7, GLRX, GMPR, GNAI2, GNAS, GPD1L, GPR65, GPX1, GUCY1A3, GUCY1B3, HINT1, HK1, HSPA1A, HSPA1B…
GO:0044267	cellular protein metabolic process	GO_BiologicalProcess-GOA_10.07.2017_00h00	1.3e-11	2.3e-08	[4, 5]	Group27	10.6144	558	None Specific Cluster	[ACSL1, ADCY3, ADCY6, ADORA2B, ADRB2, AFAP1L2, AGBL5, ALOX12, ALPK1, ALPL, ANKRD9, APH1B, ARID5B, ARMT1, ARRB1, ATXN2, ATXN7L3, AXIN1, B3GNT2, BAG6, BANK1, BARD1, BEX3, BMP6, BMX, CAB39, CAPN3, CASP3, CBL, CBLB, CBX4, CCL5, CCNA2, CCNG1, CCR7, CD81, CDC14B, CDC20, CDK6, CEACAM1, CEL, CFLAR, CHAMP1, CHD4, CHFR, CHI3L1, CISH, CLEC1B, CLK1, CNOT4, CPEB2, CPEB4, CRBN, CRK, CRKL, CST7, CTDSP2, CTDSPL,…	[ADA2, ADCY7, ADRB2, AGTPBP1, ALOX12, AP2S1, APAF1, APEH, ARHGEF6, ARRB1, ASB8, ASGR1, ASGR2, ATP2B4, ATPIF1, ATRAID, BLOC1S1, BNIP3L, BRAT1, BRSK1, BST2, BTBD2, BTK, CARD9, CARS2, CASP2, CAST, CBX4, CCDC6, CCDC88C, CCND3, CDK19, CDK2AP1, CDK5RAP3, CDKN1C, CDKN2D, CEBPA, CIDEB, COPS3, CPPED1, CRBN, CSF1R, CSK, CTDSP2, DNAJC10, DNMT1, DPY30, DUS2, DUSP1, DUSP22, DUSP23, EGR1, EIF2AK1, EIF3E, EIF3F…	49.6026	54.7585	[ACSL1, ADA2, ADCY3, ADCY6, ADCY7, ADORA2B, ADRB2, AFAP1L2, AGBL5, AGTPBP1, ALOX12, ALPK1, ALPL, ANKRD9, AP2S1, APAF1, APEH, APH1B, ARHGEF6, ARID5B, ARMT1, ARRB1, ASB8, ASGR1, ASGR2, ATP2B4, ATPIF1, ATRAID, ATXN2, ATXN7L3, AXIN1, B3GNT2, BAG6, BANK1, BARD1, BEX3, BLOC1S1, BMP6, BMX, BNIP3L, BRAT1, BRSK1, BST2, BTBD2, BTK, CAB39, CAPN3, CARD9, CARS2, CASP2, CASP3, CAST, CBL, CBLB, CBX4, CCDC6, CCD…
GO:0006996	organelle organization	GO_BiologicalProcess-GOA_10.07.2017_00h00	3.2e-08	5.6e-05	[3]	Group04	10.659	406	None Specific Cluster	[ABCC4, ABLIM1, ACTG1, ACTN1, ACTN4, ACTR3, ADD3, ADRB2, AFAP1, ANK1, ARHGAP18, ARHGAP21, ARID5B, ARRB1, ASAP1, ATP2C1, ATP6V0A1, ATP6V1B2, ATP6V1C1, ATP8B2, ATXN2, ATXN7L3, AXIN1, BAG6, BBOF1, BCL2L1, BET1, BLOC1S6, BRD2, C5orf30, CAPN3, CAPZA1, CBX4, CBX6, CCNA2, CCNB2, CCR7, CDC14B, CDC20, CFAP74, CFLAR, CHAMP1, CHD4, CHD7, CHD8, CLCN3, CNN2, CRK, CTDSP2, CTR9, CTTN, DAAM1, DBN1, DCLRE1A, DCP2…	[ACSS2, ADD3, ADRB2, AGFG1, AGTPBP1, APEX1, ARHGDIB, ARHGEF18, ARRB1, ATG16L2, ATP5A1, ATP5C1, ATP5D, ATP5E, ATP5G2, ATP5H, ATP5I, ATP5J, ATP5J2, ATP5L, ATP5O, ATPIF1, BLOC1S1, BNIP3L, BRD3, BRSK1, BST2, C19orf70, C2CD5, CBX4, CBX6, CCDC6, CCDC88C, CDKN1C, CEBPA, CHCHD10, CIDEB, COPS3, CSF1R, CTDSP2, DCTN3, DNM3, DNMT1, DPEP2, DPY30, DPYSL2, DUSP1, DYSF, ENY2, EVL, F5, FGD2, FGD3, FIG4, FYN, GPX1…	55.5832	49.7323	[ABCC4, ABLIM1, ACSS2, ACTG1, ACTN1, ACTN4, ACTR3, ADD3, ADRB2, AFAP1, AGFG1, AGTPBP1, ANK1, APEX1, ARHGAP18, ARHGAP21, ARHGDIB, ARHGEF18, ARID5B, ARRB1, ASAP1, ATG16L2, ATP2C1, ATP5A1, ATP5C1, ATP5D, ATP5E, ATP5G2, ATP5H, ATP5I, ATP5J, ATP5J2, ATP5L, ATP5O, ATP6V0A1, ATP6V1B2, ATP6V1C1, ATP8B2, ATPIF1, ATXN2, ATXN7L3, AXIN1, BAG6, BBOF1, BCL2L1, BET1, BLOC1S1, BLOC1S6, BNIP3L, BRD2, BRD3, BRSK1,…
GO:0055114	oxidation-reduction process	GO_BiologicalProcess-GOA_10.07.2017_00h00	3.9e-09	6.9e-06	[3]	Group25	13.5688	146	Specific for Cluster #2	[ABCC4, ACAD8, ADIPOR1, ALOX12, BPGM, CTBP2, CTDSP2, CYB561D1, CYB5R3, CYP4F3, DHRS3, DHRS9, DIDO1, FAXDC2, G6PD, GBE1, GFOD1, GMPR, GNAS, GRB10, GYG1, HGD, HK1, HSD17B7, IL6ST, IMPDH1, KDM3A, KDM3B, KIF2A, LBR, LEPR, LOXL3, MAP4K2, MICAL1, MTHFR, MYC, PGD, PHKA2, PHKB, PLOD2, PPARG, PPARGC1A, PTGS1, PYGL, RB1CC1, RDH11, SCD, SH3PXD2A, SMOX, SNCA, SORBS1, SQLE, STK40, TXNRD1, VAT1, YWHAH, YWHAZ]	[ACSS2, ADCY7, AKR7A2, ALDH1A1, ALDH2, ALKBH5, ALOX12, APEX1, BCKDHA, BLOC1S1, BLVRB, COQ10A, COX5A, COX5B, COX6B1, COX6C, COX7B, COX7C, COX8A, CTDSP2, CYBRD1, CYP27A1, DECR1, DHRS4, DNAJC10, DPYD, DUS2, ECH1, ECHDC2, FAR1, GLRX, GLRX5, GPD1L, GPX1, GSTK1, HADH, HIBADH, HIGD2A, HSD17B11, HSD17B4, IDH1, IDH2, IRS2, MAP4K2, MARC1, MDH1, MSRB1, MSRB2, MYCBP2, NARF, NCF1, NCF1C, NCF4, NDUFA1, NDUFA11…	38.6776	65.1413	[ABCC4, ACAD8, ACSS2, ADCY7, ADIPOR1, AKR7A2, ALDH1A1, ALDH2, ALKBH5, ALOX12, APEX1, BCKDHA, BLOC1S1, BLVRB, BPGM, COQ10A, COX5A, COX5B, COX6B1, COX6C, COX7B, COX7C, COX8A, CTBP2, CTDSP2, CYB561D1, CYB5R3, CYBRD1, CYP27A1, CYP4F3, DECR1, DHRS3, DHRS4, DHRS9, DIDO1, DNAJC10, DPYD, DUS2, ECH1, ECHDC2, FAR1, FAXDC2, G6PD, GBE1, GFOD1, GLRX, GLRX5, GMPR, GNAS, GPD1L, GPX1, GRB10, GSTK1, GYG1, HADH, H…
GO:0034097	response to cytokine	GO_BiologicalProcess-GOA_10.07.2017_00h00	5.3e-06	0.009	[4]	Group24	12.2633	136	Specific for Cluster #1	[ACSL1, ADIPOR1, ARG1, B3GNT2, BCL2L1, CAPZA1, CASP3, CCL5, CCR6, CCR7, CD19, CEACAM1, CHAMP1, CHI3L1, CISH, CNN2, CREBRF, CTBP2, CTR9, CXCL5, CXCR1, CXCR2, EFHC2, EGF, ELF1, EPOR, ETS1, FADD, FCAR, FOXO3, GAS6, GCLM, GP1BA, HIST1H2BJ, HSPA1A, HSPA1B, IL17RD, IL18R1, IL18RAP, IL1RN, IL4R, IL6ST, ILK, IRAK2, JAK1, KDM3A, KIF2A, KRAS, LEF1, LEPR, LIMS1, MBD4, MME, MPL, MTHFR, PF4V1, PPARG, PPARGC1A…	[ACP5, BST2, BTK, CEBPA, CSF1R, CXCR2, EGR1, FABP4, FYN, GSTP1, IFITM1, IFITM2, IFITM3, IGBP1, IL13RA1, IL18RAP, IRF8, IRS2, ITGA4, JAK2, JUNB, JUND, KLF2, KLF4, LCN2, MAPK3, MAPKAPK3, MPC1, MPL, NFIL3, NPRL2, PIK3R2, PSMB10, PSMB3, PSMB8, PSME1, PSME2, RARA, RIPOR2, RNF138, RPL13A, RPS27A, RPS3, RPS6KA4, SLC27A1, SNRPA1, SOCS2, TFRC, TIMP2, TMEM173, TNFSF13B, TRIM8, TUBA1B, TXNDC17, TYK2, ZFP36,…	60.6714	41.6659	[ACP5, ACSL1, ADIPOR1, ARG1, B3GNT2, BCL2L1, BST2, BTK, CAPZA1, CASP3, CCL5, CCR6, CCR7, CD19, CEACAM1, CEBPA, CHAMP1, CHI3L1, CISH, CNN2, CREBRF, CSF1R, CTBP2, CTR9, CXCL5, CXCR1, CXCR2, EFHC2, EGF, EGR1, ELF1, EPOR, ETS1, FABP4, FADD, FCAR, FOXO3, FYN, GAS6, GCLM, GP1BA, GSTP1, HIST1H2BJ, HSPA1A, HSPA1B, IFITM1, IFITM2, IFITM3, IGBP1, IL13RA1, IL17RD, IL18R1, IL18RAP, IL1RN, IL4R, IL6ST, ILK, I…
GO:0001817	regulation of cytokine production	GO_BiologicalProcess-GOA_10.07.2017_00h00	1.3e-05	0.022	[3, 4]	Group11	13.3641	87	None Specific Cluster	[ADORA2B, AFAP1L2, ARRB1, BANK1, C5orf30, CCR7, CD226, CD84, CD96, CEACAM1, CHAMP1, CLC, CLEC5A, ELF1, F11R, F2R, FADD, GAS6, HSPA1A, HSPA1B, HSPB1, IGF2BP2, IGF2BP3, IL18R1, IL4R, IL6ST, LEF1, LRRC32, MAP3K7, MAPK13, NDRG2, ORM1, ORM2, PGLYRP1, PRKCQ, PTAFR, RIOK3, SEC14L1, SERPINE1, SLAMF6, SPTBN1, SRC, TAX1BP1, TLR1, TLR10, TNFSF4, TRIM25, TRPM4, TWSG1, ZFPM1]	[ACP5, ARRB1, BST2, BTK, CARD9, CSF1R, CSK, EGR1, GPNMB, GPSM3, GSDMD, GSTP1, HMGB2, HSPB1, IFI16, INPP5D, IRF8, JAK2, KLF2, KLF4, LY96, MAPK3, NCKAP1L, PARK7, PGLYRP1, PIN1, POLR1D, POLR2F, POLR3GL, RARA, RPS27A, RPS3, RPS6KA4, RPSA, SULF2, SYT11, TMEM173, TRPM4, TSPO, UBA7, ZFP36]	56.8986	46.6568	[ACP5, ADORA2B, AFAP1L2, ARRB1, BANK1, BST2, BTK, C5orf30, CARD9, CCR7, CD226, CD84, CD96, CEACAM1, CHAMP1, CLC, CLEC5A, CSF1R, CSK, EGR1, ELF1, F11R, F2R, FADD, GAS6, GPNMB, GPSM3, GSDMD, GSTP1, HMGB2, HSPA1A, HSPA1B, HSPB1, IFI16, IGF2BP2, IGF2BP3, IL18R1, IL4R, IL6ST, INPP5D, IRF8, JAK2, KLF2, KLF4, LEF1, LRRC32, LY96, MAP3K7, MAPK13, MAPK3, NCKAP1L, NDRG2, ORM1, ORM2, PARK7, PGLYRP1, PIN1, PO…
GO:0001816	cytokine production	GO_BiologicalProcess-GOA_10.07.2017_00h00	3.6e-06	0.0061	[3]	Group11	13.4535	97	None Specific Cluster	[ADORA2B, AFAP1L2, ARRB1, BANK1, C5orf30, CCR7, CD226, CD84, CD96, CEACAM1, CEL, CHAMP1, CHI3L1, CLC, CLEC5A, ELF1, F11R, F2R, FADD, GAS6, HSPA1A, HSPA1B, HSPB1, IGF2BP2, IGF2BP3, IL18R1, IL4R, IL6ST, LEF1, LRRC32, MAF, MAP3K7, MAPK13, NDRG2, NFAT5, NLRC4, NOTCH1, ORM1, ORM2, PGLYRP1, PRKCQ, PTAFR, RIOK3, SEC14L1, SERPINE1, SLAMF6, SPTBN1, SRC, TAX1BP1, TLR1, TLR10, TNFSF4, TRIM25, TRPM4, TWSG1, …	[ACP5, ARRB1, BST2, BTK, CARD9, CSF1R, CSK, EGR1, FABP4, GPNMB, GPSM3, GSDMD, GSTP1, HMGB2, HSPB1, IFI16, INPP5D, IRF8, JAK2, KDELR1, KLF2, KLF4, LIPA, LOC100130520, LY96, MAPK3, NCKAP1L, PARK7, PGLYRP1, PIN1, POLR1D, POLR2F, POLR3GL, RARA, RPS27A, RPS3, RPS6KA4, RPSA, SULF2, SYT11, TMEM173, TRPM4, TSPO, UBA7, ZFP36]	57.2265	45.9856	[ACP5, ADORA2B, AFAP1L2, ARRB1, BANK1, BST2, BTK, C5orf30, CARD9, CCR7, CD226, CD84, CD96, CEACAM1, CEL, CHAMP1, CHI3L1, CLC, CLEC5A, CSF1R, CSK, EGR1, ELF1, F11R, F2R, FABP4, FADD, GAS6, GPNMB, GPSM3, GSDMD, GSTP1, HMGB2, HSPA1A, HSPA1B, HSPB1, IFI16, IGF2BP2, IGF2BP3, IL18R1, IL4R, IL6ST, INPP5D, IRF8, JAK2, KDELR1, KLF2, KLF4, LEF1, LIPA, LOC100130520, LRRC32, LY96, MAF, MAP3K7, MAPK13, MAPK3,…
GO:0009892	negative regulation of metabolic process	GO_BiologicalProcess-GOA_10.07.2017_00h00	1.5e-09	2.7e-06	[2, 3, 4]	Group18	11.3272	332	None Specific Cluster	[ARID5B, ARRB1, ATXN2, AXIN1, BAG6, BANK1, BARD1, BCL2L1, BEX3, BMP6, CAPN3, CASP3, CBL, CBLB, CBX4, CBX6, CDC20, CDK6, CEACAM1, CFLAR, CHD4, CHD8, CISH, CNOT4, CNST, CPEB2, CPEB4, CREBRF, CST7, CTBP2, CTDSP2, CTDSPL, CTR9, DAB2, DCP2, DICER1, DMTN, DNAJB2, DNAJB6, DNMT3B, DUSP3, EIF2AK1, EIF4E, EIF4G2, FAM129A, FAM212A, FAM212B, FBXO7, FHL2, FOXO3, G6PD, GADD45A, GAS6, GATA1, GATA2, GFI1B, GIPC1…	[ACP5, APEX1, ARRB1, ATP2B4, ATRAID, BST2, CAST, CBX4, CBX6, CCND3, CDA, CDK5RAP3, CDKN1C, CDKN2D, CEBPA, CEBPD, COMT, CSK, CTDSP2, DNAJC10, DNMT1, DPEP2, DPY30, DUS2, DUSP1, DUSP22, EAPP, EGR1, EIF2AK1, EIF3E, ERP29, FABP4, FAM212A, FAU, FBP1, FOXN3, FYN, GFRA2, GLG1, GNAI2, GPD1L, GPX1, GSTP1, H2AFJ, H2AFZ, HBZ, HDAC1, HENMT1, HERC1, HIST1H1C, HIST1H2AC, HMG20B, HMGB2, HP, HSBP1, HSPB1, IFI16, …	47.1385	57.5805	[ACP5, APEX1, ARID5B, ARRB1, ATP2B4, ATRAID, ATXN2, AXIN1, BAG6, BANK1, BARD1, BCL2L1, BEX3, BMP6, BST2, CAPN3, CASP3, CAST, CBL, CBLB, CBX4, CBX6, CCND3, CDA, CDC20, CDK5RAP3, CDK6, CDKN1C, CDKN2D, CEACAM1, CEBPA, CEBPD, CFLAR, CHD4, CHD8, CISH, CNOT4, CNST, COMT, CPEB2, CPEB4, CREBRF, CSK, CST7, CTBP2, CTDSP2, CTDSPL, CTR9, DAB2, DCP2, DICER1, DMTN, DNAJB2, DNAJB6, DNAJC10, DNMT1, DNMT3B, DPEP2…
GO:0009892	negative regulation of metabolic process	GO_BiologicalProcess-GOA_10.07.2017_00h00	1.5e-09	2.7e-06	[2, 3, 4]	Group21	11.3272	332	None Specific Cluster	[ARID5B, ARRB1, ATXN2, AXIN1, BAG6, BANK1, BARD1, BCL2L1, BEX3, BMP6, CAPN3, CASP3, CBL, CBLB, CBX4, CBX6, CDC20, CDK6, CEACAM1, CFLAR, CHD4, CHD8, CISH, CNOT4, CNST, CPEB2, CPEB4, CREBRF, CST7, CTBP2, CTDSP2, CTDSPL, CTR9, DAB2, DCP2, DICER1, DMTN, DNAJB2, DNAJB6, DNMT3B, DUSP3, EIF2AK1, EIF4E, EIF4G2, FAM129A, FAM212A, FAM212B, FBXO7, FHL2, FOXO3, G6PD, GADD45A, GAS6, GATA1, GATA2, GFI1B, GIPC1…	[ACP5, APEX1, ARRB1, ATP2B4, ATRAID, BST2, CAST, CBX4, CBX6, CCND3, CDA, CDK5RAP3, CDKN1C, CDKN2D, CEBPA, CEBPD, COMT, CSK, CTDSP2, DNAJC10, DNMT1, DPEP2, DPY30, DUS2, DUSP1, DUSP22, EAPP, EGR1, EIF2AK1, EIF3E, ERP29, FABP4, FAM212A, FAU, FBP1, FOXN3, FYN, GFRA2, GLG1, GNAI2, GPD1L, GPX1, GSTP1, H2AFJ, H2AFZ, HBZ, HDAC1, HENMT1, HERC1, HIST1H1C, HIST1H2AC, HMG20B, HMGB2, HP, HSBP1, HSPB1, IFI16, …	47.1385	57.5805	[ACP5, APEX1, ARID5B, ARRB1, ATP2B4, ATRAID, ATXN2, AXIN1, BAG6, BANK1, BARD1, BCL2L1, BEX3, BMP6, BST2, CAPN3, CASP3, CAST, CBL, CBLB, CBX4, CBX6, CCND3, CDA, CDC20, CDK5RAP3, CDK6, CDKN1C, CDKN2D, CEACAM1, CEBPA, CEBPD, CFLAR, CHD4, CHD8, CISH, CNOT4, CNST, COMT, CPEB2, CPEB4, CREBRF, CSK, CST7, CTBP2, CTDSP2, CTDSPL, CTR9, DAB2, DCP2, DICER1, DMTN, DNAJB2, DNAJB6, DNAJC10, DNMT1, DNMT3B, DPEP2…
GO:0009892	negative regulation of metabolic process	GO_BiologicalProcess-GOA_10.07.2017_00h00	1.5e-09	2.7e-06	[2, 3, 4]	Group27	11.3272	332	None Specific Cluster	[ARID5B, ARRB1, ATXN2, AXIN1, BAG6, BANK1, BARD1, BCL2L1, BEX3, BMP6, CAPN3, CASP3, CBL, CBLB, CBX4, CBX6, CDC20, CDK6, CEACAM1, CFLAR, CHD4, CHD8, CISH, CNOT4, CNST, CPEB2, CPEB4, CREBRF, CST7, CTBP2, CTDSP2, CTDSPL, CTR9, DAB2, DCP2, DICER1, DMTN, DNAJB2, DNAJB6, DNMT3B, DUSP3, EIF2AK1, EIF4E, EIF4G2, FAM129A, FAM212A, FAM212B, FBXO7, FHL2, FOXO3, G6PD, GADD45A, GAS6, GATA1, GATA2, GFI1B, GIPC1…	[ACP5, APEX1, ARRB1, ATP2B4, ATRAID, BST2, CAST, CBX4, CBX6, CCND3, CDA, CDK5RAP3, CDKN1C, CDKN2D, CEBPA, CEBPD, COMT, CSK, CTDSP2, DNAJC10, DNMT1, DPEP2, DPY30, DUS2, DUSP1, DUSP22, EAPP, EGR1, EIF2AK1, EIF3E, ERP29, FABP4, FAM212A, FAU, FBP1, FOXN3, FYN, GFRA2, GLG1, GNAI2, GPD1L, GPX1, GSTP1, H2AFJ, H2AFZ, HBZ, HDAC1, HENMT1, HERC1, HIST1H1C, HIST1H2AC, HMG20B, HMGB2, HP, HSBP1, HSPB1, IFI16, …	47.1385	57.5805	[ACP5, APEX1, ARID5B, ARRB1, ATP2B4, ATRAID, ATXN2, AXIN1, BAG6, BANK1, BARD1, BCL2L1, BEX3, BMP6, BST2, CAPN3, CASP3, CAST, CBL, CBLB, CBX4, CBX6, CCND3, CDA, CDC20, CDK5RAP3, CDK6, CDKN1C, CDKN2D, CEACAM1, CEBPA, CEBPD, CFLAR, CHD4, CHD8, CISH, CNOT4, CNST, COMT, CPEB2, CPEB4, CREBRF, CSK, CST7, CTBP2, CTDSP2, CTDSPL, CTR9, DAB2, DCP2, DICER1, DMTN, DNAJB2, DNAJB6, DNAJC10, DNMT1, DNMT3B, DPEP2…
GO:0051239	regulation of multicellular organismal process	GO_BiologicalProcess-GOA_10.07.2017_00h00	2.6e-06	0.0043	[2, 3]	Group16	10.6823	310	None Specific Cluster	[ADCY6, ADIPOR1, ADM, ADORA2B, ADRB2, AFAP1L2, ALOX12, ANXA3, ARRB1, ASAP1, ATP1B1, ATP2A3, BAMBI, BANK1, BMP6, C1QC, C5orf30, CA2, CAPN3, CCR6, CCR7, CD226, CD84, CD9, CD96, CDC20, CDK6, CEACAM1, CEL, CFLAR, CHAMP1, CHD7, CHI3L1, CLC, CLEC5A, CTR9, CTTN, DAAM1, DAB2, DBN1, DHRS3, DICER1, DMTN, DNM3, DNMT3B, DSC2, EGF, EIF4E, EIF4G2, ELF1, ETS1, EVL, F11R, F2R, FADD, FBXO38, FBXO7, FIG4, FLNB, FO…	[ACP5, ADRB2, ALOX12, AP2S1, APEX1, ARHGDIB, ARRB1, ATP2B4, ATP5A1, ATRAID, BST2, BTK, CACNA2D3, CARD9, CDK5RAP3, CDKN1C, CEBPA, CEBPD, CELF2, CHSY1, COMT, CSF1R, CSK, DNM3, DPY30, DPYSL2, DSC2, EGR1, EVL, FAM46A, FBN2, FIG4, FOXO4, FYN, GLG1, GLIPR2, GPD1L, GPNMB, GPR183, GPSM3, GPX1, GSDMD, GSTP1, HDAC1, HMG20B, HMGB2, HSPB1, IDH2, IFI16, IFITM1, INPP5D, IRF8, ITGA2B, JAK2, JUND, KIAA0922, KLF1…	59.7035	45.3363	[ACP5, ADCY6, ADIPOR1, ADM, ADORA2B, ADRB2, AFAP1L2, ALOX12, ANXA3, AP2S1, APEX1, ARHGDIB, ARRB1, ASAP1, ATP1B1, ATP2A3, ATP2B4, ATP5A1, ATRAID, BAMBI, BANK1, BMP6, BST2, BTK, C1QC, C5orf30, CA2, CACNA2D3, CAPN3, CARD9, CCR6, CCR7, CD226, CD84, CD9, CD96, CDC20, CDK5RAP3, CDK6, CDKN1C, CEACAM1, CEBPA, CEBPD, CEL, CELF2, CFLAR, CHAMP1, CHD7, CHI3L1, CHSY1, CLC, CLEC5A, COMT, CSF1R, CSK, CTR9, CTTN…
GO:0048585	negative regulation of response to stimulus	GO_BiologicalProcess-GOA_10.07.2017_00h00	2e-05	0.033	[2, 3, 4]	Group27	11.4024	174	Specific for Cluster #1	[ADGRG3, ADIPOR1, ADM, ADRB2, ALOX12, ARRB1, AXIN1, BAMBI, BANK1, BCL2L1, C5orf30, CBL, CBLB, CCL5, CD84, CD9, CD96, CDK6, CEACAM1, CEL, CFLAR, CHD8, CISH, CREBRF, CRK, CTTN, DAB2, DDIT4L, DHRS3, DLK1, DUSP3, EGF, ELF1, ETS1, FADD, FBXO7, FOXO3, FSTL3, GAS6, GATA1, GATA2, GCLM, GP1BA, GRB10, HIPK2, HIST1H2BJ, HSPA1A, HSPA1B, HSPB1, IGF1R, IL1RN, IL4R, IL6ST, ITGB1, LEF1, LGMN, LMNA, LOXL3, MEIS3P…	[ACP5, ADRB2, ALOX12, AOAH, ARRB1, ATP2B4, BST2, CDK5RAP3, CDKN2D, CSK, DUSP1, DUSP22, EGR1, ENY2, FAM89B, FBN2, FBP1, FYN, GLG1, GPD1L, GPX1, GSTP1, HDAC1, HMGB2, HSPB1, IFI16, IGBP1, INPP5D, KIAA0922, KLF4, LMBRD1, LRPAP1, LRRK2, LY96, MNT, MYADM, NDUFS3, NPRL2, NR4A2, PARK7, PFDN5, PGLYRP1, PIN1, PLCL2, PRAM1, PRKCB, PSMB10, PSMB3, PSMB8, PSME1, PSME2, QARS, RBX1, RGS10, RGS18, RGS2, RIPOR2, R…	61.9724	42.6416	[ACP5, ADGRG3, ADIPOR1, ADM, ADRB2, ALOX12, AOAH, ARRB1, ATP2B4, AXIN1, BAMBI, BANK1, BCL2L1, BST2, C5orf30, CBL, CBLB, CCL5, CD84, CD9, CD96, CDK5RAP3, CDK6, CDKN2D, CEACAM1, CEL, CFLAR, CHD8, CISH, CREBRF, CRK, CSK, CTTN, DAB2, DDIT4L, DHRS3, DLK1, DUSP1, DUSP22, DUSP3, EGF, EGR1, ELF1, ENY2, ETS1, FADD, FAM89B, FBN2, FBP1, FBXO7, FOXO3, FSTL3, FYN, GAS6, GATA1, GATA2, GCLM, GLG1, GP1BA, GPD1L,…
GO:0048583	regulation of response to stimulus	GO_BiologicalProcess-GOA_10.07.2017_00h00	5e-07	0.00086	[2, 3]	Group16	10.3671	418	None Specific Cluster	[ACTG1, ACTN4, ACTR3, ADGRG3, ADIPOR1, ADM, ADORA2B, ADRB2, AFAP1, AFAP1L2, ALOX12, ANKRD10, ANKS1A, ARHGAP18, ARHGAP21, ARHGAP25, ARMT1, ARRB1, ATP2C1, AXIN1, BAG6, BAMBI, BANK1, BARD1, BCL2L1, BMP6, C1QC, C5orf30, CAPN3, CBL, CBLB, CCL5, CCR6, CCR7, CD19, CD226, CD79A, CD81, CD84, CD9, CD96, CDK6, CDKN2AIP, CEACAM1, CEL, CFLAR, CHD4, CHD8, CHI3L1, CISH, CLC, CLEC1B, CREBRF, CRK, CRKL, CTBP2, CT…	[ACP5, ADRB2, ALOX12, AOAH, APAF1, APEX1, ARHGAP45, ARHGDIB, ARHGEF18, ARHGEF3, ARHGEF6, ARRB1, ATP2B4, ATPIF1, BST2, BTK, C2CD5, CARD9, CASP2, CCDC6, CCND3, CDK19, CDK5RAP3, CDKN1C, CDKN2D, CHN2, CHSY1, CIDEB, CNPY3, CSF1R, CSK, CYTH4, DPEP2, DUSP1, DUSP22, EGR1, EIF2AK1, ENY2, ERP29, FABP4, FAM46A, FAM53B, FAM89B, FBN2, FBP1, FGD2, FGD3, FPR3, FYB, FYN, GFRA2, GLG1, GLIPR2, GNAI2, GPD1L, GPNMB,…	57.8813	46.4948	[ACP5, ACTG1, ACTN4, ACTR3, ADGRG3, ADIPOR1, ADM, ADORA2B, ADRB2, AFAP1, AFAP1L2, ALOX12, ANKRD10, ANKS1A, AOAH, APAF1, APEX1, ARHGAP18, ARHGAP21, ARHGAP25, ARHGAP45, ARHGDIB, ARHGEF18, ARHGEF3, ARHGEF6, ARMT1, ARRB1, ATP2B4, ATP2C1, ATPIF1, AXIN1, BAG6, BAMBI, BANK1, BARD1, BCL2L1, BMP6, BST2, BTK, C1QC, C2CD5, C5orf30, CAPN3, CARD9, CASP2, CBL, CBLB, CCDC6, CCL5, CCND3, CCR6, CCR7, CD19, CD226,…
GO:0048583	regulation of response to stimulus	GO_BiologicalProcess-GOA_10.07.2017_00h00	5e-07	0.00086	[2, 3]	Group17	10.3671	418	None Specific Cluster	[ACTG1, ACTN4, ACTR3, ADGRG3, ADIPOR1, ADM, ADORA2B, ADRB2, AFAP1, AFAP1L2, ALOX12, ANKRD10, ANKS1A, ARHGAP18, ARHGAP21, ARHGAP25, ARMT1, ARRB1, ATP2C1, AXIN1, BAG6, BAMBI, BANK1, BARD1, BCL2L1, BMP6, C1QC, C5orf30, CAPN3, CBL, CBLB, CCL5, CCR6, CCR7, CD19, CD226, CD79A, CD81, CD84, CD9, CD96, CDK6, CDKN2AIP, CEACAM1, CEL, CFLAR, CHD4, CHD8, CHI3L1, CISH, CLC, CLEC1B, CREBRF, CRK, CRKL, CTBP2, CT…	[ACP5, ADRB2, ALOX12, AOAH, APAF1, APEX1, ARHGAP45, ARHGDIB, ARHGEF18, ARHGEF3, ARHGEF6, ARRB1, ATP2B4, ATPIF1, BST2, BTK, C2CD5, CARD9, CASP2, CCDC6, CCND3, CDK19, CDK5RAP3, CDKN1C, CDKN2D, CHN2, CHSY1, CIDEB, CNPY3, CSF1R, CSK, CYTH4, DPEP2, DUSP1, DUSP22, EGR1, EIF2AK1, ENY2, ERP29, FABP4, FAM46A, FAM53B, FAM89B, FBN2, FBP1, FGD2, FGD3, FPR3, FYB, FYN, GFRA2, GLG1, GLIPR2, GNAI2, GPD1L, GPNMB,…	57.8813	46.4948	[ACP5, ACTG1, ACTN4, ACTR3, ADGRG3, ADIPOR1, ADM, ADORA2B, ADRB2, AFAP1, AFAP1L2, ALOX12, ANKRD10, ANKS1A, AOAH, APAF1, APEX1, ARHGAP18, ARHGAP21, ARHGAP25, ARHGAP45, ARHGDIB, ARHGEF18, ARHGEF3, ARHGEF6, ARMT1, ARRB1, ATP2B4, ATP2C1, ATPIF1, AXIN1, BAG6, BAMBI, BANK1, BARD1, BCL2L1, BMP6, BST2, BTK, C1QC, C2CD5, C5orf30, CAPN3, CARD9, CASP2, CBL, CBLB, CCDC6, CCL5, CCND3, CCR6, CCR7, CD19, CD226,…
GO:0048583	regulation of response to stimulus	GO_BiologicalProcess-GOA_10.07.2017_00h00	5e-07	0.00086	[2, 3]	Group24	10.3671	418	None Specific Cluster	[ACTG1, ACTN4, ACTR3, ADGRG3, ADIPOR1, ADM, ADORA2B, ADRB2, AFAP1, AFAP1L2, ALOX12, ANKRD10, ANKS1A, ARHGAP18, ARHGAP21, ARHGAP25, ARMT1, ARRB1, ATP2C1, AXIN1, BAG6, BAMBI, BANK1, BARD1, BCL2L1, BMP6, C1QC, C5orf30, CAPN3, CBL, CBLB, CCL5, CCR6, CCR7, CD19, CD226, CD79A, CD81, CD84, CD9, CD96, CDK6, CDKN2AIP, CEACAM1, CEL, CFLAR, CHD4, CHD8, CHI3L1, CISH, CLC, CLEC1B, CREBRF, CRK, CRKL, CTBP2, CT…	[ACP5, ADRB2, ALOX12, AOAH, APAF1, APEX1, ARHGAP45, ARHGDIB, ARHGEF18, ARHGEF3, ARHGEF6, ARRB1, ATP2B4, ATPIF1, BST2, BTK, C2CD5, CARD9, CASP2, CCDC6, CCND3, CDK19, CDK5RAP3, CDKN1C, CDKN2D, CHN2, CHSY1, CIDEB, CNPY3, CSF1R, CSK, CYTH4, DPEP2, DUSP1, DUSP22, EGR1, EIF2AK1, ENY2, ERP29, FABP4, FAM46A, FAM53B, FAM89B, FBN2, FBP1, FGD2, FGD3, FPR3, FYB, FYN, GFRA2, GLG1, GLIPR2, GNAI2, GPD1L, GPNMB,…	57.8813	46.4948	[ACP5, ACTG1, ACTN4, ACTR3, ADGRG3, ADIPOR1, ADM, ADORA2B, ADRB2, AFAP1, AFAP1L2, ALOX12, ANKRD10, ANKS1A, AOAH, APAF1, APEX1, ARHGAP18, ARHGAP21, ARHGAP25, ARHGAP45, ARHGDIB, ARHGEF18, ARHGEF3, ARHGEF6, ARMT1, ARRB1, ATP2B4, ATP2C1, ATPIF1, AXIN1, BAG6, BAMBI, BANK1, BARD1, BCL2L1, BMP6, BST2, BTK, C1QC, C2CD5, C5orf30, CAPN3, CARD9, CASP2, CBL, CBLB, CCDC6, CCL5, CCND3, CCR6, CCR7, CD19, CD226,…
GO:0048583	regulation of response to stimulus	GO_BiologicalProcess-GOA_10.07.2017_00h00	5e-07	0.00086	[2, 3]	Group27	10.3671	418	None Specific Cluster	[ACTG1, ACTN4, ACTR3, ADGRG3, ADIPOR1, ADM, ADORA2B, ADRB2, AFAP1, AFAP1L2, ALOX12, ANKRD10, ANKS1A, ARHGAP18, ARHGAP21, ARHGAP25, ARMT1, ARRB1, ATP2C1, AXIN1, BAG6, BAMBI, BANK1, BARD1, BCL2L1, BMP6, C1QC, C5orf30, CAPN3, CBL, CBLB, CCL5, CCR6, CCR7, CD19, CD226, CD79A, CD81, CD84, CD9, CD96, CDK6, CDKN2AIP, CEACAM1, CEL, CFLAR, CHD4, CHD8, CHI3L1, CISH, CLC, CLEC1B, CREBRF, CRK, CRKL, CTBP2, CT…	[ACP5, ADRB2, ALOX12, AOAH, APAF1, APEX1, ARHGAP45, ARHGDIB, ARHGEF18, ARHGEF3, ARHGEF6, ARRB1, ATP2B4, ATPIF1, BST2, BTK, C2CD5, CARD9, CASP2, CCDC6, CCND3, CDK19, CDK5RAP3, CDKN1C, CDKN2D, CHN2, CHSY1, CIDEB, CNPY3, CSF1R, CSK, CYTH4, DPEP2, DUSP1, DUSP22, EGR1, EIF2AK1, ENY2, ERP29, FABP4, FAM46A, FAM53B, FAM89B, FBN2, FBP1, FGD2, FGD3, FPR3, FYB, FYN, GFRA2, GLG1, GLIPR2, GNAI2, GPD1L, GPNMB,…	57.8813	46.4948	[ACP5, ACTG1, ACTN4, ACTR3, ADGRG3, ADIPOR1, ADM, ADORA2B, ADRB2, AFAP1, AFAP1L2, ALOX12, ANKRD10, ANKS1A, AOAH, APAF1, APEX1, ARHGAP18, ARHGAP21, ARHGAP25, ARHGAP45, ARHGDIB, ARHGEF18, ARHGEF3, ARHGEF6, ARMT1, ARRB1, ATP2B4, ATP2C1, ATPIF1, AXIN1, BAG6, BAMBI, BANK1, BARD1, BCL2L1, BMP6, BST2, BTK, C1QC, C2CD5, C5orf30, CAPN3, CARD9, CASP2, CBL, CBLB, CCDC6, CCL5, CCND3, CCR6, CCR7, CD19, CD226,…
GO:1901700	response to oxygen-containing compound	GO_BiologicalProcess-GOA_10.07.2017_00h00	3.7e-10	6.5e-07	[3]	Group24	12.7032	211	None Specific Cluster	[ACSL1, ADCY3, ADCY6, ADIPOR1, ADM, ADRB2, ALPL, AQP9, ARG1, ARRB1, ATP6V0A1, ATP6V1B2, ATP6V1C1, BCL2L1, BMP6, C12orf76, CA2, CASP3, CATSPER2, CBL, CCL5, CCNA2, CCR7, CD9, CD96, CDK6, CEACAM1, CFLAR, CHAMP1, CISH, COL18A1, CPEB2, CPEB4, CRK, CTR9, CXCL5, DENND4C, DMTN, DNMT3B, EIF4E, ETS1, F2R, FADD, FBXO7, FCAR, FECH, FOXO3, G6PD, GAS6, GCLM, GNA15, GNAQ, GNAS, GNG11, GNG7, GRB10, GSN, GUCY1B3,…	[ACP5, ADCY7, ADRB2, APEX1, ARRB1, ATP2B4, BTK, C12orf76, C2CD5, CARD9, CCND3, CDK19, CDKN2D, COMT, CRLS1, CSK, DNMT1, DPEP2, DPYSL2, DUSP1, EGR1, ENY2, F5, FOXO4, FYN, GNAI2, GNG11, GPX1, GSTP1, H2AFZ, HADH, HMGB2, HP, IL18RAP, INPPL1, IRF8, IRS2, JAK2, JUNB, JUND, KLF11, KLF2, KLF4, KLF9, LAMTOR1, LAMTOR2, LAMTOR4, LCN2, LMBRD1, LRRK2, LY86, LY96, MAN1B1, MAP4K2, MAPK3, MAPKAPK3, MGST2, MRPL23,…	56.2903	48.3158	[ACP5, ACSL1, ADCY3, ADCY6, ADCY7, ADIPOR1, ADM, ADRB2, ALPL, APEX1, AQP9, ARG1, ARRB1, ATP2B4, ATP6V0A1, ATP6V1B2, ATP6V1C1, BCL2L1, BMP6, BTK, C12orf76, C2CD5, CA2, CARD9, CASP3, CATSPER2, CBL, CCL5, CCNA2, CCND3, CCR7, CD9, CD96, CDK19, CDK6, CDKN2D, CEACAM1, CFLAR, CHAMP1, CISH, COL18A1, COMT, CPEB2, CPEB4, CRK, CRLS1, CSK, CTR9, CXCL5, DENND4C, DMTN, DNMT1, DNMT3B, DPEP2, DPYSL2, DUSP1, EGR1…
GO:0010033	response to organic substance	GO_BiologicalProcess-GOA_10.07.2017_00h00	3.6e-10	6.5e-07	[3]	Group24	11.2519	364	None Specific Cluster	[ABCC4, ACSL1, ADCY3, ADCY6, ADIPOR1, ADM, ADRB2, ALOX12, ALPL, ANXA3, AQP9, ARG1, ARRB1, ATP6V0A1, ATP6V1B2, ATP6V1C1, AXIN1, B3GNT2, BAG6, BAMBI, BCL2L1, BMP6, C12orf76, CA2, CAPZA1, CASP3, CATSPER2, CBL, CCL5, CCNA2, CCR6, CCR7, CD19, CD81, CD9, CD96, CDK6, CEACAM1, CFLAR, CHAMP1, CHI3L1, CISH, CNN2, CPEB2, CPEB4, CREBRF, CRK, CTBP2, CTDSP2, CTR9, CXCL5, CXCR1, CXCR2, CYFIP2, DAB2, DENND4C, DG…	[ACP5, ADCY7, ADRB2, ALOX12, APAF1, APEX1, ARHGEF18, ARRB1, ATP2B4, BST2, BTK, C12orf76, C2CD5, CARD9, CCND3, CDK19, CDK5RAP3, CDKN1C, CDKN2D, CEBPA, COMT, CRIP1, CRLS1, CSF1R, CSK, CTDSP2, CXCR2, DNAJC10, DNMT1, DPEP2, DPYSL2, DUSP1, DUSP22, EGR1, ENY2, F5, FABP4, FAM89B, FBN2, FOXO4, FYN, GLG1, GNAI2, GNG11, GSTP1, H2AFZ, HADH, HDAC1, HMGB2, HSPB1, IDH1, IFITM1, IFITM2, IFITM3, IGBP1, IL13RA1, …	59.6502	44.6695	[ABCC4, ACP5, ACSL1, ADCY3, ADCY6, ADCY7, ADIPOR1, ADM, ADRB2, ALOX12, ALPL, ANXA3, APAF1, APEX1, AQP9, ARG1, ARHGEF18, ARRB1, ATP2B4, ATP6V0A1, ATP6V1B2, ATP6V1C1, AXIN1, B3GNT2, BAG6, BAMBI, BCL2L1, BMP6, BST2, BTK, C12orf76, C2CD5, CA2, CAPZA1, CARD9, CASP3, CATSPER2, CBL, CCL5, CCNA2, CCND3, CCR6, CCR7, CD19, CD81, CD9, CD96, CDK19, CDK5RAP3, CDK6, CDKN1C, CDKN2D, CEACAM1, CEBPA, CFLAR, CHAMP…
GO:0010033	response to organic substance	GO_BiologicalProcess-GOA_10.07.2017_00h00	3.6e-10	6.5e-07	[3]	Group27	11.2519	364	None Specific Cluster	[ABCC4, ACSL1, ADCY3, ADCY6, ADIPOR1, ADM, ADRB2, ALOX12, ALPL, ANXA3, AQP9, ARG1, ARRB1, ATP6V0A1, ATP6V1B2, ATP6V1C1, AXIN1, B3GNT2, BAG6, BAMBI, BCL2L1, BMP6, C12orf76, CA2, CAPZA1, CASP3, CATSPER2, CBL, CCL5, CCNA2, CCR6, CCR7, CD19, CD81, CD9, CD96, CDK6, CEACAM1, CFLAR, CHAMP1, CHI3L1, CISH, CNN2, CPEB2, CPEB4, CREBRF, CRK, CTBP2, CTDSP2, CTR9, CXCL5, CXCR1, CXCR2, CYFIP2, DAB2, DENND4C, DG…	[ACP5, ADCY7, ADRB2, ALOX12, APAF1, APEX1, ARHGEF18, ARRB1, ATP2B4, BST2, BTK, C12orf76, C2CD5, CARD9, CCND3, CDK19, CDK5RAP3, CDKN1C, CDKN2D, CEBPA, COMT, CRIP1, CRLS1, CSF1R, CSK, CTDSP2, CXCR2, DNAJC10, DNMT1, DPEP2, DPYSL2, DUSP1, DUSP22, EGR1, ENY2, F5, FABP4, FAM89B, FBN2, FOXO4, FYN, GLG1, GNAI2, GNG11, GSTP1, H2AFZ, HADH, HDAC1, HMGB2, HSPB1, IDH1, IFITM1, IFITM2, IFITM3, IGBP1, IL13RA1, …	59.6502	44.6695	[ABCC4, ACP5, ACSL1, ADCY3, ADCY6, ADCY7, ADIPOR1, ADM, ADRB2, ALOX12, ALPL, ANXA3, APAF1, APEX1, AQP9, ARG1, ARHGEF18, ARRB1, ATP2B4, ATP6V0A1, ATP6V1B2, ATP6V1C1, AXIN1, B3GNT2, BAG6, BAMBI, BCL2L1, BMP6, BST2, BTK, C12orf76, C2CD5, CA2, CAPZA1, CARD9, CASP3, CATSPER2, CBL, CCL5, CCNA2, CCND3, CCR6, CCR7, CD19, CD81, CD9, CD96, CDK19, CDK5RAP3, CDK6, CDKN1C, CDKN2D, CEACAM1, CEBPA, CFLAR, CHAMP…
GO:0042592	homeostatic process	GO_BiologicalProcess-GOA_10.07.2017_00h00	1.2e-05	0.02	[3]	Group09	11.2165	201	None Specific Cluster	[ABCB6, ACTG1, ADCY3, ADCY6, ADIPOR1, ADM, ADRB2, AHSP, ALAS2, ALOX12, AQP9, ARRB1, ATP1B1, ATP2C1, ATP6V0A1, ATP6V1B2, ATP6V1C1, BARD1, BMP6, CA2, CAPN3, CASP3, CCL5, CCNB2, CCR6, CCR7, CD19, CDK6, CEL, CHD7, CLCN3, DCLRE1A, DCP2, DDB1, DMTN, EHD1, EIF2AK1, EPB42, ETS1, F2R, F2RL3, FADD, FAM20A, FCAR, FHL1, FOXO3, G6PD, GAS6, GATA1, GATA2, GCLM, GNA15, GNAS, GPR65, HBZ, HIPK2, HK1, HSPB1, IL1RN,…	[ACP5, ADCY7, ADRB2, AHSP, ALOX12, APEX1, ARRB1, ASGR2, ATP2B4, ATPIF1, CCDC6, CEBPA, CLNS1A, COMT, CSF1R, CSK, CYBRD1, CYSLTR1, DNAJC10, DRAM2, EIF2AK1, ENY2, FABP4, FPR3, FYN, GLRX, GLRX5, GNAI2, GPD1L, GPNMB, GPR183, GPX1, GSTP1, HBZ, HMGB2, HSPB1, IKZF1, INPP5D, IRS2, JAK2, KLF13, KLF2, LAMTOR1, LCN2, LIPA, LPAR6, LRRK2, LYZ, MAP4K2, MAPK3, MYLIP, NAPSA, NCF1, NCF4, NCKAP1L, NEDD8, NME8, NUCK…	56.103	48.721	[ABCB6, ACP5, ACTG1, ADCY3, ADCY6, ADCY7, ADIPOR1, ADM, ADRB2, AHSP, ALAS2, ALOX12, APEX1, AQP9, ARRB1, ASGR2, ATP1B1, ATP2B4, ATP2C1, ATP6V0A1, ATP6V1B2, ATP6V1C1, ATPIF1, BARD1, BMP6, CA2, CAPN3, CASP3, CCDC6, CCL5, CCNB2, CCR6, CCR7, CD19, CDK6, CEBPA, CEL, CHD7, CLCN3, CLNS1A, COMT, CSF1R, CSK, CYBRD1, CYSLTR1, DCLRE1A, DCP2, DDB1, DMTN, DNAJC10, DRAM2, EHD1, EIF2AK1, ENY2, EPB42, ETS1, F2R, …
GO:0006952	defense response	GO_BiologicalProcess-GOA_10.07.2017_00h00	1.8e-05	0.03	[3]	Group17	11.1936	196	None Specific Cluster	[ADM, ADORA2B, AFAP1L2, AGBL5, ANXA3, BMP6, BMX, C1QC, C5orf30, CAPZA1, CCL5, CCR6, CCR7, CD19, CD226, CD81, CD84, CD96, CEACAM1, CEL, CHAMP1, CHI3L1, CLEC1B, CLEC5A, CRK, CXCL5, CXCR1, CXCR2, EIF2AK1, EIF4E, ETS1, F11R, F2R, FADD, FCAR, FCMR, GIPC1, GRAP2, HIST1H2BC, HIST1H2BJ, HIST1H2BK, HIST2H2BE, HSPA1A, HSPA1B, IGLL1, IL18RAP, IL1RN, IL4R, IL6ST, IRAK2, ITGB1, JAK1, JAM3, KRAS, LAT, LGMN, LI…	[ACP5, ADAM15, AOAH, BNIP3L, BST2, BTK, CAMLG, CARD9, CCDC6, CDK19, CNPY3, COTL1, CSF1R, CSK, CXCR2, CYSLTR1, EGR1, EIF2AK1, FABP4, FAM111A, FAU, FPR3, FYN, GPSM3, GPX1, GSDMD, GSTP1, HIST1H2BK, HMGB2, HP, ICAM2, IFI16, IFITM1, IFITM2, IFITM3, IL18RAP, IRF8, JAK2, KLF4, LCN2, LIPA, LTB4R, LY86, LY96, LYZ, MAP3K1, MAP4K2, MAPK3, MAPKAPK3, MNDA, MSRB1, NCF1, NRROS, NT5C3A, PADI4, PAK1, PARK7, PARP4…	55.7003	47.5984	[ACP5, ADAM15, ADM, ADORA2B, AFAP1L2, AGBL5, ANXA3, AOAH, BMP6, BMX, BNIP3L, BST2, BTK, C1QC, C5orf30, CAMLG, CAPZA1, CARD9, CCDC6, CCL5, CCR6, CCR7, CD19, CD226, CD81, CD84, CD96, CDK19, CEACAM1, CEL, CHAMP1, CHI3L1, CLEC1B, CLEC5A, CNPY3, COTL1, CRK, CSF1R, CSK, CXCL5, CXCR1, CXCR2, CYSLTR1, EGR1, EIF2AK1, EIF4E, ETS1, F11R, F2R, FABP4, FADD, FAM111A, FAU, FCAR, FCMR, FPR3, FYN, GIPC1, GPSM3, G…
GO:0048523	negative regulation of cellular process	GO_BiologicalProcess-GOA_10.07.2017_00h00	6.3e-08	0.00011	[2, 3, 4]	Group16	10.3204	480	None Specific Cluster	[ACTN1, ACTN4, ADCY6, ADGRG3, ADIPOR1, ADM, ADRB2, ALOX12, ARHGAP21, ARID3A, ARID5B, ARRB1, ASAP1, ATXN2, AXIN1, BAG6, BAMBI, BANK1, BARD1, BCL2L1, BEX3, BMP6, BTBD10, C1QC, C5orf30, CAB39, CAPN3, CAPZA1, CASP3, CBL, CBLB, CBX4, CBX6, CCL5, CCR7, CD164, CD19, CD84, CD9, CDC14B, CDC20, CDK6, CDKN2AIP, CEACAM1, CEL, CFLAR, CHD4, CHD7, CHD8, CHFR, CISH, CLEC5A, CMTM5, CNN2, CNOT4, CNST, COL18A1, CPE…	[ACP5, ADAM15, ADRB2, ALOX12, APEX1, ARHGDIB, ARRB1, ATP2B4, ATP5A1, ATPIF1, ATRAID, BNIP3L, BRSK1, BST2, BTK, CASP2, CAST, CBX4, CBX6, CCND3, CDA, CDK5RAP3, CDKN1C, CDKN2D, CEBPA, CEBPD, COMT, CRBN, CSF1R, CSK, CTDSP2, DNAJC10, DNM3, DNMT1, DOCK8, DPEP2, DPY30, DUS2, DUSP1, DUSP22, EAPP, EGR1, EIF2AK1, EIF3E, ENY2, ERCC5, ERP29, EVL, FABP4, FAM212A, FAM89B, FBN2, FBP1, FIG4, FOXN3, FOXO4, FYN, G…	58.3119	47.5974	[ACP5, ACTN1, ACTN4, ADAM15, ADCY6, ADGRG3, ADIPOR1, ADM, ADRB2, ALOX12, APEX1, ARHGAP21, ARHGDIB, ARID3A, ARID5B, ARRB1, ASAP1, ATP2B4, ATP5A1, ATPIF1, ATRAID, ATXN2, AXIN1, BAG6, BAMBI, BANK1, BARD1, BCL2L1, BEX3, BMP6, BNIP3L, BRSK1, BST2, BTBD10, BTK, C1QC, C5orf30, CAB39, CAPN3, CAPZA1, CASP2, CASP3, CAST, CBL, CBLB, CBX4, CBX6, CCL5, CCND3, CCR7, CD164, CD19, CD84, CD9, CDA, CDC14B, CDC20, …
GO:0048523	negative regulation of cellular process	GO_BiologicalProcess-GOA_10.07.2017_00h00	6.3e-08	0.00011	[2, 3, 4]	Group18	10.3204	480	None Specific Cluster	[ACTN1, ACTN4, ADCY6, ADGRG3, ADIPOR1, ADM, ADRB2, ALOX12, ARHGAP21, ARID3A, ARID5B, ARRB1, ASAP1, ATXN2, AXIN1, BAG6, BAMBI, BANK1, BARD1, BCL2L1, BEX3, BMP6, BTBD10, C1QC, C5orf30, CAB39, CAPN3, CAPZA1, CASP3, CBL, CBLB, CBX4, CBX6, CCL5, CCR7, CD164, CD19, CD84, CD9, CDC14B, CDC20, CDK6, CDKN2AIP, CEACAM1, CEL, CFLAR, CHD4, CHD7, CHD8, CHFR, CISH, CLEC5A, CMTM5, CNN2, CNOT4, CNST, COL18A1, CPE…	[ACP5, ADAM15, ADRB2, ALOX12, APEX1, ARHGDIB, ARRB1, ATP2B4, ATP5A1, ATPIF1, ATRAID, BNIP3L, BRSK1, BST2, BTK, CASP2, CAST, CBX4, CBX6, CCND3, CDA, CDK5RAP3, CDKN1C, CDKN2D, CEBPA, CEBPD, COMT, CRBN, CSF1R, CSK, CTDSP2, DNAJC10, DNM3, DNMT1, DOCK8, DPEP2, DPY30, DUS2, DUSP1, DUSP22, EAPP, EGR1, EIF2AK1, EIF3E, ENY2, ERCC5, ERP29, EVL, FABP4, FAM212A, FAM89B, FBN2, FBP1, FIG4, FOXN3, FOXO4, FYN, G…	58.3119	47.5974	[ACP5, ACTN1, ACTN4, ADAM15, ADCY6, ADGRG3, ADIPOR1, ADM, ADRB2, ALOX12, APEX1, ARHGAP21, ARHGDIB, ARID3A, ARID5B, ARRB1, ASAP1, ATP2B4, ATP5A1, ATPIF1, ATRAID, ATXN2, AXIN1, BAG6, BAMBI, BANK1, BARD1, BCL2L1, BEX3, BMP6, BNIP3L, BRSK1, BST2, BTBD10, BTK, C1QC, C5orf30, CAB39, CAPN3, CAPZA1, CASP2, CASP3, CAST, CBL, CBLB, CBX4, CBX6, CCL5, CCND3, CCR7, CD164, CD19, CD84, CD9, CDA, CDC14B, CDC20, …
GO:0048523	negative regulation of cellular process	GO_BiologicalProcess-GOA_10.07.2017_00h00	6.3e-08	0.00011	[2, 3, 4]	Group27	10.3204	480	None Specific Cluster	[ACTN1, ACTN4, ADCY6, ADGRG3, ADIPOR1, ADM, ADRB2, ALOX12, ARHGAP21, ARID3A, ARID5B, ARRB1, ASAP1, ATXN2, AXIN1, BAG6, BAMBI, BANK1, BARD1, BCL2L1, BEX3, BMP6, BTBD10, C1QC, C5orf30, CAB39, CAPN3, CAPZA1, CASP3, CBL, CBLB, CBX4, CBX6, CCL5, CCR7, CD164, CD19, CD84, CD9, CDC14B, CDC20, CDK6, CDKN2AIP, CEACAM1, CEL, CFLAR, CHD4, CHD7, CHD8, CHFR, CISH, CLEC5A, CMTM5, CNN2, CNOT4, CNST, COL18A1, CPE…	[ACP5, ADAM15, ADRB2, ALOX12, APEX1, ARHGDIB, ARRB1, ATP2B4, ATP5A1, ATPIF1, ATRAID, BNIP3L, BRSK1, BST2, BTK, CASP2, CAST, CBX4, CBX6, CCND3, CDA, CDK5RAP3, CDKN1C, CDKN2D, CEBPA, CEBPD, COMT, CRBN, CSF1R, CSK, CTDSP2, DNAJC10, DNM3, DNMT1, DOCK8, DPEP2, DPY30, DUS2, DUSP1, DUSP22, EAPP, EGR1, EIF2AK1, EIF3E, ENY2, ERCC5, ERP29, EVL, FABP4, FAM212A, FAM89B, FBN2, FBP1, FIG4, FOXN3, FOXO4, FYN, G…	58.3119	47.5974	[ACP5, ACTN1, ACTN4, ADAM15, ADCY6, ADGRG3, ADIPOR1, ADM, ADRB2, ALOX12, APEX1, ARHGAP21, ARHGDIB, ARID3A, ARID5B, ARRB1, ASAP1, ATP2B4, ATP5A1, ATPIF1, ATRAID, ATXN2, AXIN1, BAG6, BAMBI, BANK1, BARD1, BCL2L1, BEX3, BMP6, BNIP3L, BRSK1, BST2, BTBD10, BTK, C1QC, C5orf30, CAB39, CAPN3, CAPZA1, CASP2, CASP3, CAST, CBL, CBLB, CBX4, CBX6, CCL5, CCND3, CCR7, CD164, CD19, CD84, CD9, CDA, CDC14B, CDC20, …
GO:0045184	establishment of protein localization	GO_BiologicalProcess-GOA_10.07.2017_00h00	1.9e-08	3.4e-05	[3, 4]	Group23	11.5859	263	None Specific Cluster	[ACTN4, AFTPH, ANK1, ARRB1, ATP1B1, ATP6V0A1, ATP6V1B2, ATP6V1C1, BAG6, BAMBI, BANK1, BARD1, BCL2L1, BET1, BLOC1S6, BMP6, C5orf30, CBLB, CCDC93, CCL5, CCR7, CHAMP1, CHI3L1, CLEC5A, CNST, COPB2, CREBRF, CTTN, DAB2, DENND4C, DGKD, DMTN, EGF, EHD1, EIF4E, EXOC6, F11R, F2R, FBXO7, GAS6, GIPC1, GNAQ, GNAS, HERC2, HK1, HSPA4, HSPB1, IL18R1, IL1RN, IL4R, IPO11, ITGB1, KIF2A, KIF5B, KIFAP3, LAMA5, LIMS1,…	[ACAP1, AGFG1, ALKBH5, AP2S1, APEX1, ARF5, ARRB1, ATG16L2, ATPIF1, BNIP3L, C2CD5, CNIH4, CSF1R, CSK, ENY2, ERP29, FAM53B, FAM89B, FAU, FYB, FYN, GNAI2, GSDMD, HADH, HSPB1, IDH2, IRS2, JAK2, KDELR1, LRRK2, MAP4K2, MAPK3, MIDN, MRPL23, MYADM, MYCBP2, NACA, NAPSA, NAPSB, NCF1, NUCB1, NUP214, NUP85, NXT1, OXA1L, PAK1, PARK7, PCM1, PIK3R2, PIN1, PPP2R5A, PPT1, PRKCB, RAB11FIP1, RAB6B, RHOB, RILPL1, RI…	47.6525	54.8382	[ACAP1, ACTN4, AFTPH, AGFG1, ALKBH5, ANK1, AP2S1, APEX1, ARF5, ARRB1, ATG16L2, ATP1B1, ATP6V0A1, ATP6V1B2, ATP6V1C1, ATPIF1, BAG6, BAMBI, BANK1, BARD1, BCL2L1, BET1, BLOC1S6, BMP6, BNIP3L, C2CD5, C5orf30, CBLB, CCDC93, CCL5, CCR7, CHAMP1, CHI3L1, CLEC5A, CNIH4, CNST, COPB2, CREBRF, CSF1R, CSK, CTTN, DAB2, DENND4C, DGKD, DMTN, EGF, EHD1, EIF4E, ENY2, ERP29, EXOC6, F11R, F2R, FAM53B, FAM89B, FAU, F…
GO:0045184	establishment of protein localization	GO_BiologicalProcess-GOA_10.07.2017_00h00	1.9e-08	3.4e-05	[3, 4]	Group26	11.5859	263	None Specific Cluster	[ACTN4, AFTPH, ANK1, ARRB1, ATP1B1, ATP6V0A1, ATP6V1B2, ATP6V1C1, BAG6, BAMBI, BANK1, BARD1, BCL2L1, BET1, BLOC1S6, BMP6, C5orf30, CBLB, CCDC93, CCL5, CCR7, CHAMP1, CHI3L1, CLEC5A, CNST, COPB2, CREBRF, CTTN, DAB2, DENND4C, DGKD, DMTN, EGF, EHD1, EIF4E, EXOC6, F11R, F2R, FBXO7, GAS6, GIPC1, GNAQ, GNAS, HERC2, HK1, HSPA4, HSPB1, IL18R1, IL1RN, IL4R, IPO11, ITGB1, KIF2A, KIF5B, KIFAP3, LAMA5, LIMS1,…	[ACAP1, AGFG1, ALKBH5, AP2S1, APEX1, ARF5, ARRB1, ATG16L2, ATPIF1, BNIP3L, C2CD5, CNIH4, CSF1R, CSK, ENY2, ERP29, FAM53B, FAM89B, FAU, FYB, FYN, GNAI2, GSDMD, HADH, HSPB1, IDH2, IRS2, JAK2, KDELR1, LRRK2, MAP4K2, MAPK3, MIDN, MRPL23, MYADM, MYCBP2, NACA, NAPSA, NAPSB, NCF1, NUCB1, NUP214, NUP85, NXT1, OXA1L, PAK1, PARK7, PCM1, PIK3R2, PIN1, PPP2R5A, PPT1, PRKCB, RAB11FIP1, RAB6B, RHOB, RILPL1, RI…	47.6525	54.8382	[ACAP1, ACTN4, AFTPH, AGFG1, ALKBH5, ANK1, AP2S1, APEX1, ARF5, ARRB1, ATG16L2, ATP1B1, ATP6V0A1, ATP6V1B2, ATP6V1C1, ATPIF1, BAG6, BAMBI, BANK1, BARD1, BCL2L1, BET1, BLOC1S6, BMP6, BNIP3L, C2CD5, C5orf30, CBLB, CCDC93, CCL5, CCR7, CHAMP1, CHI3L1, CLEC5A, CNIH4, CNST, COPB2, CREBRF, CSF1R, CSK, CTTN, DAB2, DENND4C, DGKD, DMTN, EGF, EHD1, EIF4E, ENY2, ERP29, EXOC6, F11R, F2R, FAM53B, FAM89B, FAU, F…
GO:0015031	protein transport	GO_BiologicalProcess-GOA_10.07.2017_00h00	1.9e-07	0.00033	[4, 5, 6, 7]	Group23	11.4746	242	None Specific Cluster	[ACTN4, AFTPH, ANK1, ARRB1, ATP1B1, ATP6V0A1, ATP6V1B2, ATP6V1C1, BAMBI, BANK1, BARD1, BET1, BLOC1S6, BMP6, C5orf30, CBLB, CCDC93, CCL5, CCR7, CHAMP1, CHI3L1, CLEC5A, CNST, COPB2, CREBRF, CTTN, DAB2, DENND4C, DGKD, DMTN, EGF, EHD1, EIF4E, EXOC6, F2R, FBXO7, GAS6, GIPC1, GNAQ, GNAS, HERC2, HSPA4, HSPB1, IL18R1, IL1RN, IL4R, IPO11, KIF5B, KIFAP3, LMNA, LRRC32, MAP4K2, MAP4K5, MBD4, MCU, MYOM1, NLRC…	[ACAP1, AGFG1, ALKBH5, AP2S1, APEX1, ARF5, ARRB1, ATG16L2, ATPIF1, BNIP3L, C2CD5, CNIH4, CSF1R, CSK, ENY2, ERP29, FAM53B, FAM89B, FAU, FYB, FYN, GNAI2, GSDMD, HADH, HSPB1, IDH2, IRS2, JAK2, KDELR1, LRRK2, MAP4K2, MAPK3, MIDN, MRPL23, MYADM, MYCBP2, NACA, NAPSA, NAPSB, NCF1, NUCB1, NUP214, NUP85, NXT1, PAK1, PARK7, PCM1, PIK3R2, PIN1, PPT1, PRKCB, RAB11FIP1, RAB6B, RHOB, RILPL1, RNASE2, RPL11, RPL…	44.8085	57.5523	[ACAP1, ACTN4, AFTPH, AGFG1, ALKBH5, ANK1, AP2S1, APEX1, ARF5, ARRB1, ATG16L2, ATP1B1, ATP6V0A1, ATP6V1B2, ATP6V1C1, ATPIF1, BAMBI, BANK1, BARD1, BET1, BLOC1S6, BMP6, BNIP3L, C2CD5, C5orf30, CBLB, CCDC93, CCL5, CCR7, CHAMP1, CHI3L1, CLEC5A, CNIH4, CNST, COPB2, CREBRF, CSF1R, CSK, CTTN, DAB2, DENND4C, DGKD, DMTN, EGF, EHD1, EIF4E, ENY2, ERP29, EXOC6, F2R, FAM53B, FAM89B, FAU, FBXO7, FYB, FYN, GAS6…
GO:0015031	protein transport	GO_BiologicalProcess-GOA_10.07.2017_00h00	1.9e-07	0.00033	[4, 5, 6, 7]	Group26	11.4746	242	None Specific Cluster	[ACTN4, AFTPH, ANK1, ARRB1, ATP1B1, ATP6V0A1, ATP6V1B2, ATP6V1C1, BAMBI, BANK1, BARD1, BET1, BLOC1S6, BMP6, C5orf30, CBLB, CCDC93, CCL5, CCR7, CHAMP1, CHI3L1, CLEC5A, CNST, COPB2, CREBRF, CTTN, DAB2, DENND4C, DGKD, DMTN, EGF, EHD1, EIF4E, EXOC6, F2R, FBXO7, GAS6, GIPC1, GNAQ, GNAS, HERC2, HSPA4, HSPB1, IL18R1, IL1RN, IL4R, IPO11, KIF5B, KIFAP3, LMNA, LRRC32, MAP4K2, MAP4K5, MBD4, MCU, MYOM1, NLRC…	[ACAP1, AGFG1, ALKBH5, AP2S1, APEX1, ARF5, ARRB1, ATG16L2, ATPIF1, BNIP3L, C2CD5, CNIH4, CSF1R, CSK, ENY2, ERP29, FAM53B, FAM89B, FAU, FYB, FYN, GNAI2, GSDMD, HADH, HSPB1, IDH2, IRS2, JAK2, KDELR1, LRRK2, MAP4K2, MAPK3, MIDN, MRPL23, MYADM, MYCBP2, NACA, NAPSA, NAPSB, NCF1, NUCB1, NUP214, NUP85, NXT1, PAK1, PARK7, PCM1, PIK3R2, PIN1, PPT1, PRKCB, RAB11FIP1, RAB6B, RHOB, RILPL1, RNASE2, RPL11, RPL…	44.8085	57.5523	[ACAP1, ACTN4, AFTPH, AGFG1, ALKBH5, ANK1, AP2S1, APEX1, ARF5, ARRB1, ATG16L2, ATP1B1, ATP6V0A1, ATP6V1B2, ATP6V1C1, ATPIF1, BAMBI, BANK1, BARD1, BET1, BLOC1S6, BMP6, BNIP3L, C2CD5, C5orf30, CBLB, CCDC93, CCL5, CCR7, CHAMP1, CHI3L1, CLEC5A, CNIH4, CNST, COPB2, CREBRF, CSF1R, CSK, CTTN, DAB2, DENND4C, DGKD, DMTN, EGF, EHD1, EIF4E, ENY2, ERP29, EXOC6, F2R, FAM53B, FAM89B, FAU, FBXO7, FYB, FYN, GAS6…
GO:0015833	peptide transport	GO_BiologicalProcess-GOA_10.07.2017_00h00	1.2e-07	0.00021	[5, 6]	Group23	11.4884	247	None Specific Cluster	[ACTN4, AFTPH, ANK1, ARRB1, ATP1B1, ATP6V0A1, ATP6V1B2, ATP6V1C1, BAMBI, BANK1, BARD1, BET1, BLOC1S6, BMP6, C5orf30, CA2, CBLB, CCDC93, CCL5, CCR7, CHAMP1, CHD7, CHI3L1, CLEC5A, CNST, COPB2, CREBRF, CTTN, DAB2, DENND4C, DGKD, DMTN, EGF, EHD1, EIF4E, EXOC6, F2R, FBXO7, FLNB, GAS6, GIPC1, GNAQ, GNAS, HERC2, HSPA4, HSPB1, IL18R1, IL1RN, IL4R, IPO11, KIF5B, KIFAP3, LGALSL, LMNA, LRRC32, MAP4K2, MAP4K…	[ACAP1, AGFG1, ALKBH5, AP2S1, APEX1, ARF5, ARRB1, ATG16L2, ATPIF1, BNIP3L, C2CD5, CNIH4, CSF1R, CSK, ENY2, ERP29, FAM53B, FAM89B, FAU, FYB, FYN, GNAI2, GSDMD, HADH, HSPB1, IDH2, IRS2, JAK2, KDELR1, LGALSL, LRRK2, LSM4, MAP4K2, MAPK3, MIDN, MRPL23, MYADM, MYCBP2, NACA, NAPSA, NAPSB, NCF1, NUCB1, NUP214, NUP85, NXT1, PAK1, PARK7, PCM1, PIK3R2, PIN1, PPT1, PRKCB, RAB11FIP1, RAB6B, RHOB, RILPL1, RNAS…	45.4858	57.1592	[ACAP1, ACTN4, AFTPH, AGFG1, ALKBH5, ANK1, AP2S1, APEX1, ARF5, ARRB1, ATG16L2, ATP1B1, ATP6V0A1, ATP6V1B2, ATP6V1C1, ATPIF1, BAMBI, BANK1, BARD1, BET1, BLOC1S6, BMP6, BNIP3L, C2CD5, C5orf30, CA2, CBLB, CCDC93, CCL5, CCR7, CHAMP1, CHD7, CHI3L1, CLEC5A, CNIH4, CNST, COPB2, CREBRF, CSF1R, CSK, CTTN, DAB2, DENND4C, DGKD, DMTN, EGF, EHD1, EIF4E, ENY2, ERP29, EXOC6, F2R, FAM53B, FAM89B, FAU, FBXO7, FLN…
GO:0015833	peptide transport	GO_BiologicalProcess-GOA_10.07.2017_00h00	1.2e-07	0.00021	[5, 6]	Group26	11.4884	247	None Specific Cluster	[ACTN4, AFTPH, ANK1, ARRB1, ATP1B1, ATP6V0A1, ATP6V1B2, ATP6V1C1, BAMBI, BANK1, BARD1, BET1, BLOC1S6, BMP6, C5orf30, CA2, CBLB, CCDC93, CCL5, CCR7, CHAMP1, CHD7, CHI3L1, CLEC5A, CNST, COPB2, CREBRF, CTTN, DAB2, DENND4C, DGKD, DMTN, EGF, EHD1, EIF4E, EXOC6, F2R, FBXO7, FLNB, GAS6, GIPC1, GNAQ, GNAS, HERC2, HSPA4, HSPB1, IL18R1, IL1RN, IL4R, IPO11, KIF5B, KIFAP3, LGALSL, LMNA, LRRC32, MAP4K2, MAP4K…	[ACAP1, AGFG1, ALKBH5, AP2S1, APEX1, ARF5, ARRB1, ATG16L2, ATPIF1, BNIP3L, C2CD5, CNIH4, CSF1R, CSK, ENY2, ERP29, FAM53B, FAM89B, FAU, FYB, FYN, GNAI2, GSDMD, HADH, HSPB1, IDH2, IRS2, JAK2, KDELR1, LGALSL, LRRK2, LSM4, MAP4K2, MAPK3, MIDN, MRPL23, MYADM, MYCBP2, NACA, NAPSA, NAPSB, NCF1, NUCB1, NUP214, NUP85, NXT1, PAK1, PARK7, PCM1, PIK3R2, PIN1, PPT1, PRKCB, RAB11FIP1, RAB6B, RHOB, RILPL1, RNAS…	45.4858	57.1592	[ACAP1, ACTN4, AFTPH, AGFG1, ALKBH5, ANK1, AP2S1, APEX1, ARF5, ARRB1, ATG16L2, ATP1B1, ATP6V0A1, ATP6V1B2, ATP6V1C1, ATPIF1, BAMBI, BANK1, BARD1, BET1, BLOC1S6, BMP6, BNIP3L, C2CD5, C5orf30, CA2, CBLB, CCDC93, CCL5, CCR7, CHAMP1, CHD7, CHI3L1, CLEC5A, CNIH4, CNST, COPB2, CREBRF, CSF1R, CSK, CTTN, DAB2, DENND4C, DGKD, DMTN, EGF, EHD1, EIF4E, ENY2, ERP29, EXOC6, F2R, FAM53B, FAM89B, FAU, FBXO7, FLN…
GO:0008104	protein localization	GO_BiologicalProcess-GOA_10.07.2017_00h00	1.6e-06	0.0028	[3]	Group13	10.7942	299	None Specific Cluster	[ACTN4, AFTPH, ANK1, ARRB1, ATP1B1, ATP6V0A1, ATP6V1B2, ATP6V1C1, BAG6, BAMBI, BANK1, BARD1, BCL2L1, BET1, BLOC1S6, BMP6, C5orf30, CAPN3, CBLB, CCDC93, CCL5, CCR7, CD81, CHAMP1, CHI3L1, CLEC5A, CNST, COPB2, CREBRF, CTDSP2, CTTN, DAB2, DBN1, DENND4C, DGKD, DMTN, DNAJB2, DNAJB6, EGF, EHD1, EIF4E, EXOC6, F11R, F2R, FBXO7, FCHO2, FLNB, GAS6, GIPC1, GNAQ, GNAS, GSN, HERC2, HK1, HSPA4, HSPB1, IL18R1, I…	[ACAP1, AGFG1, ALKBH5, AP2S1, APEX1, ARF5, ARRB1, ATG16L2, ATPIF1, BNIP3L, C2CD5, CDK5RAP3, CNIH4, CSF1R, CSK, CTDSP2, CUTA, ENY2, ERP29, FAM53B, FAM89B, FAU, FBN2, FYB, FYN, GNAI2, GPD1L, GSDMD, HADH, HSPB1, IDH2, IRS2, ITGA4, JAK2, KDELR1, LAMTOR1, LAMTOR2, LAMTOR4, LRPAP1, LRRK2, MAP4K2, MAPK3, MIDN, MMD, MRPL23, MYADM, MYCBP2, NACA, NACC2, NAPSA, NAPSB, NCF1, NEDD8, NUCB1, NUP214, NUP85, NXT1…	48.4676	55.107	[ACAP1, ACTN4, AFTPH, AGFG1, ALKBH5, ANK1, AP2S1, APEX1, ARF5, ARRB1, ATG16L2, ATP1B1, ATP6V0A1, ATP6V1B2, ATP6V1C1, ATPIF1, BAG6, BAMBI, BANK1, BARD1, BCL2L1, BET1, BLOC1S6, BMP6, BNIP3L, C2CD5, C5orf30, CAPN3, CBLB, CCDC93, CCL5, CCR7, CD81, CDK5RAP3, CHAMP1, CHI3L1, CLEC5A, CNIH4, CNST, COPB2, CREBRF, CSF1R, CSK, CTDSP2, CTTN, CUTA, DAB2, DBN1, DENND4C, DGKD, DMTN, DNAJB2, DNAJB6, EGF, EHD1, E…
GO:0008104	protein localization	GO_BiologicalProcess-GOA_10.07.2017_00h00	1.6e-06	0.0028	[3]	Group23	10.7942	299	None Specific Cluster	[ACTN4, AFTPH, ANK1, ARRB1, ATP1B1, ATP6V0A1, ATP6V1B2, ATP6V1C1, BAG6, BAMBI, BANK1, BARD1, BCL2L1, BET1, BLOC1S6, BMP6, C5orf30, CAPN3, CBLB, CCDC93, CCL5, CCR7, CD81, CHAMP1, CHI3L1, CLEC5A, CNST, COPB2, CREBRF, CTDSP2, CTTN, DAB2, DBN1, DENND4C, DGKD, DMTN, DNAJB2, DNAJB6, EGF, EHD1, EIF4E, EXOC6, F11R, F2R, FBXO7, FCHO2, FLNB, GAS6, GIPC1, GNAQ, GNAS, GSN, HERC2, HK1, HSPA4, HSPB1, IL18R1, I…	[ACAP1, AGFG1, ALKBH5, AP2S1, APEX1, ARF5, ARRB1, ATG16L2, ATPIF1, BNIP3L, C2CD5, CDK5RAP3, CNIH4, CSF1R, CSK, CTDSP2, CUTA, ENY2, ERP29, FAM53B, FAM89B, FAU, FBN2, FYB, FYN, GNAI2, GPD1L, GSDMD, HADH, HSPB1, IDH2, IRS2, ITGA4, JAK2, KDELR1, LAMTOR1, LAMTOR2, LAMTOR4, LRPAP1, LRRK2, MAP4K2, MAPK3, MIDN, MMD, MRPL23, MYADM, MYCBP2, NACA, NACC2, NAPSA, NAPSB, NCF1, NEDD8, NUCB1, NUP214, NUP85, NXT1…	48.4676	55.107	[ACAP1, ACTN4, AFTPH, AGFG1, ALKBH5, ANK1, AP2S1, APEX1, ARF5, ARRB1, ATG16L2, ATP1B1, ATP6V0A1, ATP6V1B2, ATP6V1C1, ATPIF1, BAG6, BAMBI, BANK1, BARD1, BCL2L1, BET1, BLOC1S6, BMP6, BNIP3L, C2CD5, C5orf30, CAPN3, CBLB, CCDC93, CCL5, CCR7, CD81, CDK5RAP3, CHAMP1, CHI3L1, CLEC5A, CNIH4, CNST, COPB2, CREBRF, CSF1R, CSK, CTDSP2, CTTN, CUTA, DAB2, DBN1, DENND4C, DGKD, DMTN, DNAJB2, DNAJB6, EGF, EHD1, E…
GO:0008104	protein localization	GO_BiologicalProcess-GOA_10.07.2017_00h00	1.6e-06	0.0028	[3]	Group26	10.7942	299	None Specific Cluster	[ACTN4, AFTPH, ANK1, ARRB1, ATP1B1, ATP6V0A1, ATP6V1B2, ATP6V1C1, BAG6, BAMBI, BANK1, BARD1, BCL2L1, BET1, BLOC1S6, BMP6, C5orf30, CAPN3, CBLB, CCDC93, CCL5, CCR7, CD81, CHAMP1, CHI3L1, CLEC5A, CNST, COPB2, CREBRF, CTDSP2, CTTN, DAB2, DBN1, DENND4C, DGKD, DMTN, DNAJB2, DNAJB6, EGF, EHD1, EIF4E, EXOC6, F11R, F2R, FBXO7, FCHO2, FLNB, GAS6, GIPC1, GNAQ, GNAS, GSN, HERC2, HK1, HSPA4, HSPB1, IL18R1, I…	[ACAP1, AGFG1, ALKBH5, AP2S1, APEX1, ARF5, ARRB1, ATG16L2, ATPIF1, BNIP3L, C2CD5, CDK5RAP3, CNIH4, CSF1R, CSK, CTDSP2, CUTA, ENY2, ERP29, FAM53B, FAM89B, FAU, FBN2, FYB, FYN, GNAI2, GPD1L, GSDMD, HADH, HSPB1, IDH2, IRS2, ITGA4, JAK2, KDELR1, LAMTOR1, LAMTOR2, LAMTOR4, LRPAP1, LRRK2, MAP4K2, MAPK3, MIDN, MMD, MRPL23, MYADM, MYCBP2, NACA, NACC2, NAPSA, NAPSB, NCF1, NEDD8, NUCB1, NUP214, NUP85, NXT1…	48.4676	55.107	[ACAP1, ACTN4, AFTPH, AGFG1, ALKBH5, ANK1, AP2S1, APEX1, ARF5, ARRB1, ATG16L2, ATP1B1, ATP6V0A1, ATP6V1B2, ATP6V1C1, ATPIF1, BAG6, BAMBI, BANK1, BARD1, BCL2L1, BET1, BLOC1S6, BMP6, BNIP3L, C2CD5, C5orf30, CAPN3, CBLB, CCDC93, CCL5, CCR7, CD81, CDK5RAP3, CHAMP1, CHI3L1, CLEC5A, CNIH4, CNST, COPB2, CREBRF, CSF1R, CSK, CTDSP2, CTTN, CUTA, DAB2, DBN1, DENND4C, DGKD, DMTN, DNAJB2, DNAJB6, EGF, EHD1, E…
GO:0042886	amide transport	GO_BiologicalProcess-GOA_10.07.2017_00h00	1.1e-07	0.00019	[5]	Group23	11.4837	250	None Specific Cluster	[ACTN4, AFTPH, ANK1, AQP10, AQP9, ARRB1, ATP1B1, ATP6V0A1, ATP6V1B2, ATP6V1C1, BAMBI, BANK1, BARD1, BET1, BLOC1S6, BMP6, C5orf30, CA2, CBLB, CCDC93, CCL5, CCR7, CHAMP1, CHD7, CHI3L1, CLEC5A, CNST, COPB2, CREBRF, CTTN, DAB2, DENND4C, DGKD, DMTN, EGF, EHD1, EIF4E, EXOC6, F2R, FBXO7, FLNB, GAS6, GIPC1, GNAQ, GNAS, HERC2, HSPA4, HSPB1, IL18R1, IL1RN, IL4R, IPO11, KIF5B, KIFAP3, LGALSL, LMNA, LRRC32, …	[ACAP1, AGFG1, ALKBH5, AP2S1, APEX1, AQP10, ARF5, ARRB1, ATG16L2, ATPIF1, BNIP3L, C2CD5, CNIH4, CSF1R, CSK, ENY2, ERP29, FAM53B, FAM89B, FAU, FOLR3, FYB, FYN, GNAI2, GSDMD, HADH, HSPB1, IDH2, IRS2, JAK2, KDELR1, LGALSL, LRRK2, LSM4, MAP4K2, MAPK3, MIDN, MRPL23, MYADM, MYCBP2, NACA, NAPSA, NAPSB, NCF1, NUCB1, NUP214, NUP85, NXT1, PAK1, PARK7, PCM1, PIK3R2, PIN1, PPT1, PRKCB, RAB11FIP1, RAB6B, RHOB…	45.7072	57.2334	[ACAP1, ACTN4, AFTPH, AGFG1, ALKBH5, ANK1, AP2S1, APEX1, AQP10, AQP9, ARF5, ARRB1, ATG16L2, ATP1B1, ATP6V0A1, ATP6V1B2, ATP6V1C1, ATPIF1, BAMBI, BANK1, BARD1, BET1, BLOC1S6, BMP6, BNIP3L, C2CD5, C5orf30, CA2, CBLB, CCDC93, CCL5, CCR7, CHAMP1, CHD7, CHI3L1, CLEC5A, CNIH4, CNST, COPB2, CREBRF, CSF1R, CSK, CTTN, DAB2, DENND4C, DGKD, DMTN, EGF, EHD1, EIF4E, ENY2, ERP29, EXOC6, F2R, FAM53B, FAM89B, FA…
GO:0042886	amide transport	GO_BiologicalProcess-GOA_10.07.2017_00h00	1.1e-07	0.00019	[5]	Group26	11.4837	250	None Specific Cluster	[ACTN4, AFTPH, ANK1, AQP10, AQP9, ARRB1, ATP1B1, ATP6V0A1, ATP6V1B2, ATP6V1C1, BAMBI, BANK1, BARD1, BET1, BLOC1S6, BMP6, C5orf30, CA2, CBLB, CCDC93, CCL5, CCR7, CHAMP1, CHD7, CHI3L1, CLEC5A, CNST, COPB2, CREBRF, CTTN, DAB2, DENND4C, DGKD, DMTN, EGF, EHD1, EIF4E, EXOC6, F2R, FBXO7, FLNB, GAS6, GIPC1, GNAQ, GNAS, HERC2, HSPA4, HSPB1, IL18R1, IL1RN, IL4R, IPO11, KIF5B, KIFAP3, LGALSL, LMNA, LRRC32, …	[ACAP1, AGFG1, ALKBH5, AP2S1, APEX1, AQP10, ARF5, ARRB1, ATG16L2, ATPIF1, BNIP3L, C2CD5, CNIH4, CSF1R, CSK, ENY2, ERP29, FAM53B, FAM89B, FAU, FOLR3, FYB, FYN, GNAI2, GSDMD, HADH, HSPB1, IDH2, IRS2, JAK2, KDELR1, LGALSL, LRRK2, LSM4, MAP4K2, MAPK3, MIDN, MRPL23, MYADM, MYCBP2, NACA, NAPSA, NAPSB, NCF1, NUCB1, NUP214, NUP85, NXT1, PAK1, PARK7, PCM1, PIK3R2, PIN1, PPT1, PRKCB, RAB11FIP1, RAB6B, RHOB…	45.7072	57.2334	[ACAP1, ACTN4, AFTPH, AGFG1, ALKBH5, ANK1, AP2S1, APEX1, AQP10, AQP9, ARF5, ARRB1, ATG16L2, ATP1B1, ATP6V0A1, ATP6V1B2, ATP6V1C1, ATPIF1, BAMBI, BANK1, BARD1, BET1, BLOC1S6, BMP6, BNIP3L, C2CD5, C5orf30, CA2, CBLB, CCDC93, CCL5, CCR7, CHAMP1, CHD7, CHI3L1, CLEC5A, CNIH4, CNST, COPB2, CREBRF, CSF1R, CSK, CTTN, DAB2, DENND4C, DGKD, DMTN, EGF, EHD1, EIF4E, ENY2, ERP29, EXOC6, F2R, FAM53B, FAM89B, FA…
GO:0071705	nitrogen compound transport	GO_BiologicalProcess-GOA_10.07.2017_00h00	1.2e-06	0.002	[4]	Group23	10.9948	273	None Specific Cluster	[ABCB6, ACTN4, AFTPH, ANK1, AQP10, AQP9, ARG1, ARRB1, ATP1B1, ATP6V0A1, ATP6V1B2, ATP6V1C1, ATXN2, BAMBI, BANK1, BARD1, BET1, BLOC1S6, BMP6, C5orf30, CA2, CBLB, CCDC93, CCL5, CCR7, CHAMP1, CHD7, CHI3L1, CLEC5A, CNST, COPB2, CREBRF, CTNS, CTTN, DAB2, DENND4C, DGKD, DMTN, EGF, EHD1, EIF4E, EXOC6, F2R, FBXO7, FLNB, GAS6, GIPC1, GNAQ, GNAS, HERC2, HSPA4, HSPB1, IGF2BP2, IGF2BP3, IL18R1, IL1RN, IL4R, …	[ACAP1, AGFG1, ALKBH5, AP2S1, APEX1, AQP10, ARF5, ARRB1, ATG16L2, ATPIF1, BNIP3L, BTK, C14orf166, C2CD5, CNIH4, CSF1R, CSK, DPYSL2, ENY2, ERP29, FAM53B, FAM89B, FAU, FOLR3, FYB, FYN, GNAI2, GSDMD, HADH, HSPB1, IDH2, IRS2, JAK2, KDELR1, LGALSL, LMBRD1, LRRK2, LSM4, MAP4K2, MAPK3, MIDN, MRPL23, MYADM, MYCBP2, NACA, NAPSA, NAPSB, NCF1, NUCB1, NUP214, NUP85, NXT1, PAK1, PARK7, PCM1, PIK3R2, PIN1, PPT…	47.3453	55.3576	[ABCB6, ACAP1, ACTN4, AFTPH, AGFG1, ALKBH5, ANK1, AP2S1, APEX1, AQP10, AQP9, ARF5, ARG1, ARRB1, ATG16L2, ATP1B1, ATP6V0A1, ATP6V1B2, ATP6V1C1, ATPIF1, ATXN2, BAMBI, BANK1, BARD1, BET1, BLOC1S6, BMP6, BNIP3L, BTK, C14orf166, C2CD5, C5orf30, CA2, CBLB, CCDC93, CCL5, CCR7, CHAMP1, CHD7, CHI3L1, CLEC5A, CNIH4, CNST, COPB2, CREBRF, CSF1R, CSK, CTNS, CTTN, DAB2, DENND4C, DGKD, DMTN, DPYSL2, EGF, EHD1, …
GO:0071705	nitrogen compound transport	GO_BiologicalProcess-GOA_10.07.2017_00h00	1.2e-06	0.002	[4]	Group26	10.9948	273	None Specific Cluster	[ABCB6, ACTN4, AFTPH, ANK1, AQP10, AQP9, ARG1, ARRB1, ATP1B1, ATP6V0A1, ATP6V1B2, ATP6V1C1, ATXN2, BAMBI, BANK1, BARD1, BET1, BLOC1S6, BMP6, C5orf30, CA2, CBLB, CCDC93, CCL5, CCR7, CHAMP1, CHD7, CHI3L1, CLEC5A, CNST, COPB2, CREBRF, CTNS, CTTN, DAB2, DENND4C, DGKD, DMTN, EGF, EHD1, EIF4E, EXOC6, F2R, FBXO7, FLNB, GAS6, GIPC1, GNAQ, GNAS, HERC2, HSPA4, HSPB1, IGF2BP2, IGF2BP3, IL18R1, IL1RN, IL4R, …	[ACAP1, AGFG1, ALKBH5, AP2S1, APEX1, AQP10, ARF5, ARRB1, ATG16L2, ATPIF1, BNIP3L, BTK, C14orf166, C2CD5, CNIH4, CSF1R, CSK, DPYSL2, ENY2, ERP29, FAM53B, FAM89B, FAU, FOLR3, FYB, FYN, GNAI2, GSDMD, HADH, HSPB1, IDH2, IRS2, JAK2, KDELR1, LGALSL, LMBRD1, LRRK2, LSM4, MAP4K2, MAPK3, MIDN, MRPL23, MYADM, MYCBP2, NACA, NAPSA, NAPSB, NCF1, NUCB1, NUP214, NUP85, NXT1, PAK1, PARK7, PCM1, PIK3R2, PIN1, PPT…	47.3453	55.3576	[ABCB6, ACAP1, ACTN4, AFTPH, AGFG1, ALKBH5, ANK1, AP2S1, APEX1, AQP10, AQP9, ARF5, ARG1, ARRB1, ATG16L2, ATP1B1, ATP6V0A1, ATP6V1B2, ATP6V1C1, ATPIF1, ATXN2, BAMBI, BANK1, BARD1, BET1, BLOC1S6, BMP6, BNIP3L, BTK, C14orf166, C2CD5, C5orf30, CA2, CBLB, CCDC93, CCL5, CCR7, CHAMP1, CHD7, CHI3L1, CLEC5A, CNIH4, CNST, COPB2, CREBRF, CSF1R, CSK, CTNS, CTTN, DAB2, DENND4C, DGKD, DMTN, DPYSL2, EGF, EHD1, …
GO:2000145	regulation of cell motility	GO_BiologicalProcess-GOA_10.07.2017_00h00	1.6e-05	0.026	[3, 4, 5]	Group13	12.7633	103	Specific for Cluster #1	[ACTN4, ADGRG3, ADIPOR1, ALOX12, ANXA3, ARHGAP18, C5orf30, CCDC125, CCL5, CCR6, CCR7, CD81, CDK6, CEACAM1, CNN2, COL18A1, CRK, CXCL5, DAB2, DMTN, EGF, ETS1, EVL, F2R, FADD, FERMT3, GAS6, GSN, HSPB1, IGF1R, ILK, ITGA2B, ITGB3, JAM3, LAMA5, LEF1, LMNA, MMP9, MPP1, MYLK, NEXN, NOTCH1, P2RY12, PF4V1, PLPP3, PPARGC1A, PPBP, PRKCA, PTAFR, PTK2, ROCK2, RTN4, SELP, SERPINE1, SERPINE2, SLC8B1, SORL1, SPRY…	[ABI3, ADAM15, ALOX12, APEX1, ARHGDIB, ATP5A1, BST2, CSF1R, EVL, FOXO4, FYN, GLIPR2, GPNMB, GPR183, GPSM3, GSTP1, HSPB1, IDH2, IFITM1, IRS2, ITGA2B, ITGA4, JAK2, KLF4, LMO4, MAPK3, MYADM, NCKAP1L, NSMF, PAK1, PIN1, PLXNB2, PPM1F, PRCP, RETN, RHOB, RIPOR2, RPSA, RRAS, SELP, SEMA4A, SLC9A3R1, SORL1, SPINT2, SSH2, TGFBR2, TP53INP1, VCL, WAS]	60.0792	46.7282	[ABI3, ACTN4, ADAM15, ADGRG3, ADIPOR1, ALOX12, ANXA3, APEX1, ARHGAP18, ARHGDIB, ATP5A1, BST2, C5orf30, CCDC125, CCL5, CCR6, CCR7, CD81, CDK6, CEACAM1, CNN2, COL18A1, CRK, CSF1R, CXCL5, DAB2, DMTN, EGF, ETS1, EVL, F2R, FADD, FERMT3, FOXO4, FYN, GAS6, GLIPR2, GPNMB, GPR183, GPSM3, GSN, GSTP1, HSPB1, IDH2, IFITM1, IGF1R, ILK, IRS2, ITGA2B, ITGA4, ITGB3, JAK2, JAM3, KLF4, LAMA5, LEF1, LMNA, LMO4, MAP…
GO:0040012	regulation of locomotion	GO_BiologicalProcess-GOA_10.07.2017_00h00	2.7e-06	0.0045	[2, 3]	Group13	12.9252	114	Specific for Cluster #1	[ACTN4, ADGRG3, ADIPOR1, ALOX12, ANXA3, ARHGAP18, C5orf30, CCDC125, CCL5, CCR6, CCR7, CD81, CDK6, CEACAM1, CNN2, COL18A1, CRK, CXCL5, DAB2, DDB1, DMTN, EGF, ETS1, EVL, F2R, FADD, FBXO7, FERMT3, GAS6, GSN, HSPB1, IGF1R, ILK, ITGA2B, ITGB3, JAM3, LAMA5, LEF1, LMNA, MMP9, MPP1, MYLK, NEXN, NOTCH1, P2RY12, PF4V1, PLPP3, PPARGC1A, PPBP, PRKCA, PTAFR, PTK2, PTPRO, ROCK2, RTN4, SELP, SERPINE1, SERPINE2,…	[ABI3, ADAM15, ALOX12, APEX1, ARHGDIB, ATP5A1, BST2, CSF1R, EVL, FOXO4, FYN, GLIPR2, GPNMB, GPR183, GPSM3, GSTP1, HSPB1, IDH2, IFITM1, IRS2, ITGA2B, ITGA4, JAK2, KLF4, LMO4, LRRK2, MAPK3, MYADM, NCKAP1L, NSMF, PAK1, PIN1, PLXNB2, PPM1F, PRCP, RETN, RHOB, RIPOR2, RPSA, RRAS, SELP, SEMA4A, SLC9A3R1, SORL1, SPINT2, SSH2, TGFBR2, TP53INP1, TRIM8, VCL, WAS]	62.1606	44.0304	[ABI3, ACTN4, ADAM15, ADGRG3, ADIPOR1, ALOX12, ANXA3, APEX1, ARHGAP18, ARHGDIB, ATP5A1, BST2, C5orf30, CCDC125, CCL5, CCR6, CCR7, CD81, CDK6, CEACAM1, CNN2, COL18A1, CRK, CSF1R, CXCL5, DAB2, DDB1, DMTN, EGF, ETS1, EVL, F2R, FADD, FBXO7, FERMT3, FOXO4, FYN, GAS6, GLIPR2, GPNMB, GPR183, GPSM3, GSN, GSTP1, HSPB1, IDH2, IFITM1, IGF1R, ILK, IRS2, ITGA2B, ITGA4, ITGB3, JAK2, JAM3, KLF4, LAMA5, LEF1, LM…
GO:0051270	regulation of cellular component movement	GO_BiologicalProcess-GOA_10.07.2017_00h00	1.5e-05	0.026	[3, 4]	Group13	12.5708	111	Specific for Cluster #1	[ACTN1, ACTN4, ADGRG3, ADIPOR1, ALOX12, ANXA3, ARHGAP18, C5orf30, CCDC125, CCL5, CCR6, CCR7, CD81, CDK6, CEACAM1, CNN2, COL18A1, CRK, CXCL5, DAB2, DMTN, DSC2, EGF, ETS1, EVL, F2R, FADD, FERMT3, GAS6, GSN, HSPB1, IGF1R, ILK, ITGA2B, ITGB3, JAM3, LAMA5, LEF1, LMNA, MMP9, MPP1, MYLK, NEXN, NOTCH1, P2RY12, PF4V1, PLPP3, PPARGC1A, PPBP, PRKCA, PTAFR, PTK2, PTPRO, ROCK2, RTN4, SELP, SERPINE1, SERPINE2,…	[ABI3, ADAM15, ALOX12, APEX1, ARHGDIB, ATP5A1, BST2, CSF1R, DSC2, EVL, FOXO4, FYN, GLIPR2, GPNMB, GPR183, GPSM3, GSTP1, HSPB1, IDH2, IFITM1, IGBP1, IRS2, ITGA2B, ITGA4, JAK2, KLF4, LMO4, MAPK3, MYADM, NCKAP1L, NSMF, PAK1, PIN1, PLXNB2, PPM1F, PRCP, RETN, RHOB, RHOT1, RIPOR2, RPS19, RPSA, RRAS, SELP, SEMA4A, SLC9A3R1, SORL1, SPINT2, SSH2, TGFBR2, TP53INP1, TRPM4, VCL, WAS]	60.0563	47.6918	[ABI3, ACTN1, ACTN4, ADAM15, ADGRG3, ADIPOR1, ALOX12, ANXA3, APEX1, ARHGAP18, ARHGDIB, ATP5A1, BST2, C5orf30, CCDC125, CCL5, CCR6, CCR7, CD81, CDK6, CEACAM1, CNN2, COL18A1, CRK, CSF1R, CXCL5, DAB2, DMTN, DSC2, EGF, ETS1, EVL, F2R, FADD, FERMT3, FOXO4, FYN, GAS6, GLIPR2, GPNMB, GPR183, GPSM3, GSN, GSTP1, HSPB1, IDH2, IFITM1, IGBP1, IGF1R, ILK, IRS2, ITGA2B, ITGA4, ITGB3, JAK2, JAM3, KLF4, LAMA5, L…
GO:0031329	regulation of cellular catabolic process	GO_BiologicalProcess-GOA_10.07.2017_00h00	1.8e-05	0.03	[4, 5]	Group19	13.1124	91	None Specific Cluster	[ADRB2, ATP6V0A1, ATP6V1B2, ATP6V1C1, AXIN1, BAG6, BCL2L1, BPGM, CASP3, CD81, CDC20, CHFR, CTTN, DAB2, DNAJB2, DRAM1, EGF, EIF4G2, FBXO7, GIPC1, HERC1, HSPA1A, HSPB1, KIF2A, LEPR, MAP3K7, NRDC, PFKFB4, PHF23, PIP4K2A, PRKCA, PTK2, PTPN1, PTTG1IP, RB1CC1, SNCA, TAB2, TIMP3, TP53INP1, TRIM13, UBE2C, USP10, VPS26A]	[ABHD5, ADRB2, APAF1, ATP2B4, ATPIF1, ATRAID, BNIP3L, CAPNS1, CDK5RAP3, CEBPA, DRAM2, GPX1, HERC1, HP, HSPB1, IDH1, IFI16, IRS2, LAMTOR1, LAMTOR2, LAMTOR4, LRRK2, MAPK3, MRPL23, MYLIP, NPRL2, PARK7, PFKFB4, PIK3R2, PIP4K2A, POLR2G, PSMB10, PSMB3, PSMB8, PSME1, PSME2, RBX1, RNF114, RNF138, RPL11, RPL17, RPL23, RPS27A, SLIRP, TBC1D14, TIMP2, TMEM59, TOB1, TOMM7, TP53INP1, TRIM8, TSPO, ZFP36, ZFP36L…	46.5932	58.5124	[ABHD5, ADRB2, APAF1, ATP2B4, ATP6V0A1, ATP6V1B2, ATP6V1C1, ATPIF1, ATRAID, AXIN1, BAG6, BCL2L1, BNIP3L, BPGM, CAPNS1, CASP3, CD81, CDC20, CDK5RAP3, CEBPA, CHFR, CTTN, DAB2, DNAJB2, DRAM1, DRAM2, EGF, EIF4G2, FBXO7, GIPC1, GPX1, HERC1, HP, HSPA1A, HSPB1, IDH1, IFI16, IRS2, KIF2A, LAMTOR1, LAMTOR2, LAMTOR4, LEPR, LRRK2, MAP3K7, MAPK3, MRPL23, MYLIP, NPRL2, NRDC, PARK7, PFKFB4, PHF23, PIK3R2, PIP4K…
GO:0009894	regulation of catabolic process	GO_BiologicalProcess-GOA_10.07.2017_00h00	9.2e-06	0.015	[3, 4]	Group19	12.761	110	None Specific Cluster	[ADRB2, ATP6V0A1, ATP6V1B2, ATP6V1C1, AXIN1, BAG6, BARD1, BCL2L1, BPGM, CASP3, CD81, CDC20, CEL, CHFR, CREBRF, CTTN, DAB2, DNAJB2, DRAM1, EGF, EIF4G2, FBXO7, GIPC1, HERC1, HSPA1A, HSPB1, ITGB1, KIF2A, LEPR, MAP3K7, MAP4K2, MAP4K5, NRDC, ODC1, OGT, PFKFB4, PHF23, PIP4K2A, PPARGC1A, PRKCA, PTK2, PTPN1, PTTG1IP, RB1CC1, SERPINE2, SNCA, SORL1, TAB2, TIMP3, TP53INP1, TRIM13, UBE2C, UBE2G2, USP10, VPS2…	[ABHD5, ADRB2, APAF1, ATP2B4, ATPIF1, ATRAID, BNIP3L, CAPNS1, CDK5RAP3, CEBPA, DRAM2, FBP1, FYN, GPX1, HERC1, HP, HSPB1, IDH1, IFI16, IRS2, LAMTOR1, LAMTOR2, LAMTOR4, LRRK2, MAP4K2, MAPK3, MRPL23, MYLIP, NPRL2, NUP214, NUP85, PARK7, PFKFB4, PIK3R2, PIN1, PIP4K2A, POLR2G, PSMB10, PSMB3, PSMB8, PSME1, PSME2, RBX1, RNF114, RNF138, RPL11, RPL17, RPL23, RPS27A, SLIRP, SNX3, SORL1, TBC1D14, TIMP2, TMEM…	50.1599	55.5342	[ABHD5, ADRB2, APAF1, ATP2B4, ATP6V0A1, ATP6V1B2, ATP6V1C1, ATPIF1, ATRAID, AXIN1, BAG6, BARD1, BCL2L1, BNIP3L, BPGM, CAPNS1, CASP3, CD81, CDC20, CDK5RAP3, CEBPA, CEL, CHFR, CREBRF, CTTN, DAB2, DNAJB2, DRAM1, DRAM2, EGF, EIF4G2, FBP1, FBXO7, FYN, GIPC1, GPX1, HERC1, HP, HSPA1A, HSPB1, IDH1, IFI16, IRS2, ITGB1, KIF2A, LAMTOR1, LAMTOR2, LAMTOR4, LEPR, LRRK2, MAP3K7, MAP4K2, MAP4K5, MAPK3, MRPL23, M…
GO:0048522	positive regulation of cellular process	GO_BiologicalProcess-GOA_10.07.2017_00h00	1.1e-06	0.002	[2, 3, 4]	Group16	10.0097	514	None Specific Cluster	[ABCC4, ACER3, ACSL1, ACTN4, ACTR3, ADCY3, ADCY6, ADIPOR1, ADM, ADORA2B, ADRB2, AFAP1L2, ALOX12, ANK1, ANXA3, APH1B, ARG1, ARID3A, ARID3B, ARRB1, ASAP1, ATP1B1, ATP2C1, ATXN7L3, AXIN1, BAG6, BAMBI, BANK1, BARD1, BCL2L1, BEX1, BEX3, BLOC1S6, BMP6, BTBD10, CA2, CAB39, CAPN3, CASP3, CBL, CCL5, CCNA2, CCR6, CCR7, CD19, CD226, CD81, CDC14B, CDC20, CDK6, CDKN2AIP, CEACAM1, CEL, CFLAR, CHAMP1, CHD7, CHD…	[ABHD5, ADCY7, ADRB2, AKNA, ALOX12, APAF1, APEX1, ARHGEF18, ARHGEF3, ARHGEF6, ARRB1, ATP2B4, ATP5A1, ATPIF1, ATRAID, BNIP3L, BRAT1, BST2, BTK, C14orf166, C2CD5, CAPNS1, CARD9, CASP2, CCND3, CCPG1, CDK19, CDK2AP1, CDK5RAP3, CDKN1C, CEBPA, CEBPD, CHN2, CHSY1, CIDEB, COMT, CSF1R, CSK, CSRNP1, CXCR2, DNM3, DNMT1, DPEP2, DPYSL2, DUSP1, DUSP22, EAPP, EDF1, EGR1, EIF3E, ENY2, ERCC5, ERP29, EVL, FAM53B, …	56.6999	48.0213	[ABCC4, ABHD5, ACER3, ACSL1, ACTN4, ACTR3, ADCY3, ADCY6, ADCY7, ADIPOR1, ADM, ADORA2B, ADRB2, AFAP1L2, AKNA, ALOX12, ANK1, ANXA3, APAF1, APEX1, APH1B, ARG1, ARHGEF18, ARHGEF3, ARHGEF6, ARID3A, ARID3B, ARRB1, ASAP1, ATP1B1, ATP2B4, ATP2C1, ATP5A1, ATPIF1, ATRAID, ATXN7L3, AXIN1, BAG6, BAMBI, BANK1, BARD1, BCL2L1, BEX1, BEX3, BLOC1S6, BMP6, BNIP3L, BRAT1, BST2, BTBD10, BTK, C14orf166, C2CD5, CA2, C…
GO:0048522	positive regulation of cellular process	GO_BiologicalProcess-GOA_10.07.2017_00h00	1.1e-06	0.002	[2, 3, 4]	Group27	10.0097	514	None Specific Cluster	[ABCC4, ACER3, ACSL1, ACTN4, ACTR3, ADCY3, ADCY6, ADIPOR1, ADM, ADORA2B, ADRB2, AFAP1L2, ALOX12, ANK1, ANXA3, APH1B, ARG1, ARID3A, ARID3B, ARRB1, ASAP1, ATP1B1, ATP2C1, ATXN7L3, AXIN1, BAG6, BAMBI, BANK1, BARD1, BCL2L1, BEX1, BEX3, BLOC1S6, BMP6, BTBD10, CA2, CAB39, CAPN3, CASP3, CBL, CCL5, CCNA2, CCR6, CCR7, CD19, CD226, CD81, CDC14B, CDC20, CDK6, CDKN2AIP, CEACAM1, CEL, CFLAR, CHAMP1, CHD7, CHD…	[ABHD5, ADCY7, ADRB2, AKNA, ALOX12, APAF1, APEX1, ARHGEF18, ARHGEF3, ARHGEF6, ARRB1, ATP2B4, ATP5A1, ATPIF1, ATRAID, BNIP3L, BRAT1, BST2, BTK, C14orf166, C2CD5, CAPNS1, CARD9, CASP2, CCND3, CCPG1, CDK19, CDK2AP1, CDK5RAP3, CDKN1C, CEBPA, CEBPD, CHN2, CHSY1, CIDEB, COMT, CSF1R, CSK, CSRNP1, CXCR2, DNM3, DNMT1, DPEP2, DPYSL2, DUSP1, DUSP22, EAPP, EDF1, EGR1, EIF3E, ENY2, ERCC5, ERP29, EVL, FAM53B, …	56.6999	48.0213	[ABCC4, ABHD5, ACER3, ACSL1, ACTN4, ACTR3, ADCY3, ADCY6, ADCY7, ADIPOR1, ADM, ADORA2B, ADRB2, AFAP1L2, AKNA, ALOX12, ANK1, ANXA3, APAF1, APEX1, APH1B, ARG1, ARHGEF18, ARHGEF3, ARHGEF6, ARID3A, ARID3B, ARRB1, ASAP1, ATP1B1, ATP2B4, ATP2C1, ATP5A1, ATPIF1, ATRAID, ATXN7L3, AXIN1, BAG6, BAMBI, BANK1, BARD1, BCL2L1, BEX1, BEX3, BLOC1S6, BMP6, BNIP3L, BRAT1, BST2, BTBD10, BTK, C14orf166, C2CD5, CA2, C…
GO:0048518	positive regulation of biological process	GO_BiologicalProcess-GOA_10.07.2017_00h00	4e-06	0.0067	[1, 2, 3]	Group16	9.79105	567	None Specific Cluster	[ABCC4, ACER3, ACSL1, ACTG1, ACTN4, ACTR3, ADCY3, ADCY6, ADIPOR1, ADM, ADORA2B, ADRB2, AFAP1L2, ALOX12, ANK1, ANXA3, APH1B, ARG1, ARID3A, ARID3B, ARID5B, ARRB1, ASAP1, ATP1B1, ATP2C1, ATXN7L3, AXIN1, BAG6, BAMBI, BANK1, BARD1, BCL2L1, BEX1, BEX3, BLOC1S6, BMP6, BTBD10, C1QC, CA2, CAB39, CAPN3, CASP3, CBL, CCL5, CCNA2, CCR6, CCR7, CD19, CD226, CD79A, CD81, CD84, CDC14B, CDC20, CDK6, CDKN2AIP, CEAC…	[ABHD5, ADCY7, ADRB2, AKNA, ALOX12, APAF1, APBB1IP, APEX1, ARHGEF18, ARHGEF3, ARHGEF6, ARRB1, ATP2B4, ATP5A1, ATPIF1, ATRAID, BNIP3L, BRAT1, BST2, BTK, C14orf166, C2CD5, CAPNS1, CARD9, CASP2, CCND3, CCPG1, CDK19, CDK2AP1, CDK5RAP3, CDKN1C, CEBPA, CEBPD, CHN2, CHSY1, CIDEB, CNPY3, COMT, CSF1R, CSK, CSRNP1, CTDSP2, CXCR2, DNM3, DNMT1, DPEP2, DPYSL2, DUSP1, DUSP22, EAPP, EDF1, EGR1, EIF3E, ENY2, ERC…	56.8271	47.9097	[ABCC4, ABHD5, ACER3, ACSL1, ACTG1, ACTN4, ACTR3, ADCY3, ADCY6, ADCY7, ADIPOR1, ADM, ADORA2B, ADRB2, AFAP1L2, AKNA, ALOX12, ANK1, ANXA3, APAF1, APBB1IP, APEX1, APH1B, ARG1, ARHGEF18, ARHGEF3, ARHGEF6, ARID3A, ARID3B, ARID5B, ARRB1, ASAP1, ATP1B1, ATP2B4, ATP2C1, ATP5A1, ATPIF1, ATRAID, ATXN7L3, AXIN1, BAG6, BAMBI, BANK1, BARD1, BCL2L1, BEX1, BEX3, BLOC1S6, BMP6, BNIP3L, BRAT1, BST2, BTBD10, BTK, …
GO:0048518	positive regulation of biological process	GO_BiologicalProcess-GOA_10.07.2017_00h00	4e-06	0.0067	[1, 2, 3]	Group27	9.79105	567	None Specific Cluster	[ABCC4, ACER3, ACSL1, ACTG1, ACTN4, ACTR3, ADCY3, ADCY6, ADIPOR1, ADM, ADORA2B, ADRB2, AFAP1L2, ALOX12, ANK1, ANXA3, APH1B, ARG1, ARID3A, ARID3B, ARID5B, ARRB1, ASAP1, ATP1B1, ATP2C1, ATXN7L3, AXIN1, BAG6, BAMBI, BANK1, BARD1, BCL2L1, BEX1, BEX3, BLOC1S6, BMP6, BTBD10, C1QC, CA2, CAB39, CAPN3, CASP3, CBL, CCL5, CCNA2, CCR6, CCR7, CD19, CD226, CD79A, CD81, CD84, CDC14B, CDC20, CDK6, CDKN2AIP, CEAC…	[ABHD5, ADCY7, ADRB2, AKNA, ALOX12, APAF1, APBB1IP, APEX1, ARHGEF18, ARHGEF3, ARHGEF6, ARRB1, ATP2B4, ATP5A1, ATPIF1, ATRAID, BNIP3L, BRAT1, BST2, BTK, C14orf166, C2CD5, CAPNS1, CARD9, CASP2, CCND3, CCPG1, CDK19, CDK2AP1, CDK5RAP3, CDKN1C, CEBPA, CEBPD, CHN2, CHSY1, CIDEB, CNPY3, COMT, CSF1R, CSK, CSRNP1, CTDSP2, CXCR2, DNM3, DNMT1, DPEP2, DPYSL2, DUSP1, DUSP22, EAPP, EDF1, EGR1, EIF3E, ENY2, ERC…	56.8271	47.9097	[ABCC4, ABHD5, ACER3, ACSL1, ACTG1, ACTN4, ACTR3, ADCY3, ADCY6, ADCY7, ADIPOR1, ADM, ADORA2B, ADRB2, AFAP1L2, AKNA, ALOX12, ANK1, ANXA3, APAF1, APBB1IP, APEX1, APH1B, ARG1, ARHGEF18, ARHGEF3, ARHGEF6, ARID3A, ARID3B, ARID5B, ARRB1, ASAP1, ATP1B1, ATP2B4, ATP2C1, ATP5A1, ATPIF1, ATRAID, ATXN7L3, AXIN1, BAG6, BAMBI, BANK1, BARD1, BCL2L1, BEX1, BEX3, BLOC1S6, BMP6, BNIP3L, BRAT1, BST2, BTBD10, BTK, …
GO:0044248	cellular catabolic process	GO_BiologicalProcess-GOA_10.07.2017_00h00	1.2e-13	2.3e-10	[3]	Group19	12.8375	271	Specific for Cluster #2	[ACAD8, ACSL1, ADRB2, ARG1, ARRB1, ATP6V0A1, ATP6V1B2, ATP6V1C1, AXIN1, BAG6, BCL2L1, BPGM, CASP3, CBL, CD81, CDC20, CEL, CHFR, CNOT4, CRBN, CTDSP2, CTSW, CTTN, CYP4F3, DAB2, DCP2, DDB1, DICER1, DNAJB2, DRAM1, EGF, EIF4E, EIF4G2, FBXO11, FBXO7, FNBP1L, GIPC1, GK, GSPT1, GYG1, HDC, HERC1, HERC2, HGD, HMMR, HSPA1A, HSPA1B, HSPB1, KCTD10, KIF2A, KLHL2, KLHL42, LEPR, LGMN, MAEA, MAP3K7, MBD4, MGAM, M…	[ABHD5, ADA2, ADRB2, AMT, AP2S1, APAF1, APEX1, ARRB1, ATG16L2, ATP2B4, ATPIF1, ATRAID, BCKDHA, BLVRB, BNIP3L, BTBD2, CAPNS1, CDA, CDK5RAP3, CEBPA, COMT, COPS3, CRBN, CTDSP2, DECR1, DERA, DNAJC10, DPYD, DRAM2, ECH1, ECHDC2, EIF3E, ENTPD1, ERAP2, ESD, FABP4, FAU, GPX1, H1F0, HADH, HAGH, HAL, HERC1, HIBADH, HINT1, HMGB2, HP, HSD17B4, HSPB1, IDH1, IFI16, IRS2, KLHL42, LAMTOR1, LAMTOR2, LAMTOR4, LRRK2…	39.4728	65.057	[ABHD5, ACAD8, ACSL1, ADA2, ADRB2, AMT, AP2S1, APAF1, APEX1, ARG1, ARRB1, ATG16L2, ATP2B4, ATP6V0A1, ATP6V1B2, ATP6V1C1, ATPIF1, ATRAID, AXIN1, BAG6, BCKDHA, BCL2L1, BLVRB, BNIP3L, BPGM, BTBD2, CAPNS1, CASP3, CBL, CD81, CDA, CDC20, CDK5RAP3, CEBPA, CEL, CHFR, CNOT4, COMT, COPS3, CRBN, CTDSP2, CTSW, CTTN, CYP4F3, DAB2, DCP2, DDB1, DECR1, DERA, DICER1, DNAJB2, DNAJC10, DPYD, DRAM1, DRAM2, ECH1, ECH…
GO:0044248	cellular catabolic process	GO_BiologicalProcess-GOA_10.07.2017_00h00	1.2e-13	2.3e-10	[3]	Group26	12.8375	271	Specific for Cluster #2	[ACAD8, ACSL1, ADRB2, ARG1, ARRB1, ATP6V0A1, ATP6V1B2, ATP6V1C1, AXIN1, BAG6, BCL2L1, BPGM, CASP3, CBL, CD81, CDC20, CEL, CHFR, CNOT4, CRBN, CTDSP2, CTSW, CTTN, CYP4F3, DAB2, DCP2, DDB1, DICER1, DNAJB2, DRAM1, EGF, EIF4E, EIF4G2, FBXO11, FBXO7, FNBP1L, GIPC1, GK, GSPT1, GYG1, HDC, HERC1, HERC2, HGD, HMMR, HSPA1A, HSPA1B, HSPB1, KCTD10, KIF2A, KLHL2, KLHL42, LEPR, LGMN, MAEA, MAP3K7, MBD4, MGAM, M…	[ABHD5, ADA2, ADRB2, AMT, AP2S1, APAF1, APEX1, ARRB1, ATG16L2, ATP2B4, ATPIF1, ATRAID, BCKDHA, BLVRB, BNIP3L, BTBD2, CAPNS1, CDA, CDK5RAP3, CEBPA, COMT, COPS3, CRBN, CTDSP2, DECR1, DERA, DNAJC10, DPYD, DRAM2, ECH1, ECHDC2, EIF3E, ENTPD1, ERAP2, ESD, FABP4, FAU, GPX1, H1F0, HADH, HAGH, HAL, HERC1, HIBADH, HINT1, HMGB2, HP, HSD17B4, HSPB1, IDH1, IFI16, IRS2, KLHL42, LAMTOR1, LAMTOR2, LAMTOR4, LRRK2…	39.4728	65.057	[ABHD5, ACAD8, ACSL1, ADA2, ADRB2, AMT, AP2S1, APAF1, APEX1, ARG1, ARRB1, ATG16L2, ATP2B4, ATP6V0A1, ATP6V1B2, ATP6V1C1, ATPIF1, ATRAID, AXIN1, BAG6, BCKDHA, BCL2L1, BLVRB, BNIP3L, BPGM, BTBD2, CAPNS1, CASP3, CBL, CD81, CDA, CDC20, CDK5RAP3, CEBPA, CEL, CHFR, CNOT4, COMT, COPS3, CRBN, CTDSP2, CTSW, CTTN, CYP4F3, DAB2, DCP2, DDB1, DECR1, DERA, DICER1, DNAJB2, DNAJC10, DPYD, DRAM1, DRAM2, ECH1, ECH…
GO:1901575	organic substance catabolic process	GO_BiologicalProcess-GOA_10.07.2017_00h00	7.5e-13	1.3e-09	[3]	Group19	12.7352	264	Specific for Cluster #2	[ACAD8, ADRB2, ARG1, ARRB1, AXIN1, BAG6, BARD1, BPGM, CASP3, CBL, CD81, CDC20, CEACAM1, CEL, CHFR, CNOT4, CRBN, CREBRF, CTDSP2, CTSW, CYP4F3, DAB2, DCP2, DDB1, DICER1, DNAJB2, EGF, EIF4E, FBXO11, FBXO7, GIPC1, GK, GSPT1, GYG1, HDC, HERC2, HGD, HK1, HMMR, HSPA1A, HSPA1B, INPP5A, KCTD10, KIF2A, KLHL2, KLHL42, LGMN, MAEA, MAP4K2, MAP4K5, MBD4, MGAM, MGEA5, MGLL, MMP25, NPL, NRDC, ODC1, OGT, PDE5A, P…	[ABHD5, ADA2, ADRB2, ALDH1A1, ALDH2, AMT, AP2S1, APAF1, ARRB1, ATP2B4, ATPIF1, ATRAID, BCKDHA, BLVRB, BNIP3L, BTBD2, CDA, CDK5RAP3, CEBPA, COMT, COPS3, CRBN, CTDSP2, DECR1, DERA, DNAJC10, DPYD, ECH1, ECHDC2, EIF3E, ENTPD1, ERAP2, ESD, FABP4, FAU, FBP1, FYN, GALK1, GPD1L, GPX1, H1F0, HADH, HAGH, HAL, HIBADH, HINT1, HMGB2, HSD17B11, HSD17B4, IDH1, IMPA2, IRS2, KLHL42, LIPA, LRRK2, LSM2, LSM3, LSM4,…	38.6817	65.3458	[ABHD5, ACAD8, ADA2, ADRB2, ALDH1A1, ALDH2, AMT, AP2S1, APAF1, ARG1, ARRB1, ATP2B4, ATPIF1, ATRAID, AXIN1, BAG6, BARD1, BCKDHA, BLVRB, BNIP3L, BPGM, BTBD2, CASP3, CBL, CD81, CDA, CDC20, CDK5RAP3, CEACAM1, CEBPA, CEL, CHFR, CNOT4, COMT, COPS3, CRBN, CREBRF, CTDSP2, CTSW, CYP4F3, DAB2, DCP2, DDB1, DECR1, DERA, DICER1, DNAJB2, DNAJC10, DPYD, ECH1, ECHDC2, EGF, EIF3E, EIF4E, ENTPD1, ERAP2, ESD, FABP4…
GO:1901575	organic substance catabolic process	GO_BiologicalProcess-GOA_10.07.2017_00h00	7.5e-13	1.3e-09	[3]	Group26	12.7352	264	Specific for Cluster #2	[ACAD8, ADRB2, ARG1, ARRB1, AXIN1, BAG6, BARD1, BPGM, CASP3, CBL, CD81, CDC20, CEACAM1, CEL, CHFR, CNOT4, CRBN, CREBRF, CTDSP2, CTSW, CYP4F3, DAB2, DCP2, DDB1, DICER1, DNAJB2, EGF, EIF4E, FBXO11, FBXO7, GIPC1, GK, GSPT1, GYG1, HDC, HERC2, HGD, HK1, HMMR, HSPA1A, HSPA1B, INPP5A, KCTD10, KIF2A, KLHL2, KLHL42, LGMN, MAEA, MAP4K2, MAP4K5, MBD4, MGAM, MGEA5, MGLL, MMP25, NPL, NRDC, ODC1, OGT, PDE5A, P…	[ABHD5, ADA2, ADRB2, ALDH1A1, ALDH2, AMT, AP2S1, APAF1, ARRB1, ATP2B4, ATPIF1, ATRAID, BCKDHA, BLVRB, BNIP3L, BTBD2, CDA, CDK5RAP3, CEBPA, COMT, COPS3, CRBN, CTDSP2, DECR1, DERA, DNAJC10, DPYD, ECH1, ECHDC2, EIF3E, ENTPD1, ERAP2, ESD, FABP4, FAU, FBP1, FYN, GALK1, GPD1L, GPX1, H1F0, HADH, HAGH, HAL, HIBADH, HINT1, HMGB2, HSD17B11, HSD17B4, IDH1, IMPA2, IRS2, KLHL42, LIPA, LRRK2, LSM2, LSM3, LSM4,…	38.6817	65.3458	[ABHD5, ACAD8, ADA2, ADRB2, ALDH1A1, ALDH2, AMT, AP2S1, APAF1, ARG1, ARRB1, ATP2B4, ATPIF1, ATRAID, AXIN1, BAG6, BARD1, BCKDHA, BLVRB, BNIP3L, BPGM, BTBD2, CASP3, CBL, CD81, CDA, CDC20, CDK5RAP3, CEACAM1, CEBPA, CEL, CHFR, CNOT4, COMT, COPS3, CRBN, CREBRF, CTDSP2, CTSW, CYP4F3, DAB2, DCP2, DDB1, DECR1, DERA, DICER1, DNAJB2, DNAJC10, DPYD, ECH1, ECHDC2, EGF, EIF3E, EIF4E, ENTPD1, ERAP2, ESD, FABP4…
GO:0019538	protein metabolic process	GO_BiologicalProcess-GOA_10.07.2017_00h00	1.6e-07	0.00029	[3, 4]	Group27	9.93344	597	None Specific Cluster	[ACSL1, ADCY3, ADCY6, ADORA2B, ADRB2, AFAP1L2, AGBL5, AHSP, ALAS2, ALOX12, ALPK1, ALPL, ANKRD9, APH1B, ARID5B, ARMT1, ARRB1, ATXN2, ATXN7L3, AXIN1, B3GNT2, BAG6, BANK1, BARD1, BEX3, BMP6, BMX, C1QC, CAB39, CAPN3, CASP3, CBL, CBLB, CBX4, CCL5, CCNA2, CCNG1, CCR7, CD19, CD81, CDC14B, CDC20, CDK6, CEACAM1, CEL, CFLAR, CHAMP1, CHD4, CHFR, CHI3L1, CISH, CLEC1B, CLK1, CNOT4, CPA3, CPEB2, CPEB4, CRBN, C…	[ABHD5, ADA2, ADAM15, ADCY7, ADRB2, AGTPBP1, AHSP, ALOX12, AP2S1, APAF1, APEH, APEX1, ARHGEF6, ARRB1, ASB8, ASGR1, ASGR2, ATP2B4, ATPIF1, ATRAID, BLOC1S1, BNIP3L, BRAT1, BRSK1, BST2, BTBD2, BTK, CAPNS1, CARD9, CARS2, CASP2, CAST, CBX4, CCDC6, CCDC88C, CCND3, CDK19, CDK2AP1, CDK5RAP3, CDKN1C, CDKN2D, CEBPA, CHST13, CHSY1, CIDEB, COPS3, CPPED1, CRBN, CSF1R, CSK, CTDSP2, DNAJC10, DNMT1, DPEP2, DPY30…	49.3457	55.1608	[ABHD5, ACSL1, ADA2, ADAM15, ADCY3, ADCY6, ADCY7, ADORA2B, ADRB2, AFAP1L2, AGBL5, AGTPBP1, AHSP, ALAS2, ALOX12, ALPK1, ALPL, ANKRD9, AP2S1, APAF1, APEH, APEX1, APH1B, ARHGEF6, ARID5B, ARMT1, ARRB1, ASB8, ASGR1, ASGR2, ATP2B4, ATPIF1, ATRAID, ATXN2, ATXN7L3, AXIN1, B3GNT2, BAG6, BANK1, BARD1, BEX3, BLOC1S1, BMP6, BMX, BNIP3L, BRAT1, BRSK1, BST2, BTBD2, BTK, C1QC, CAB39, CAPN3, CAPNS1, CARD9, CARS2…
GO:0048519	negative regulation of biological process	GO_BiologicalProcess-GOA_10.07.2017_00h00	9.2e-15	1.6e-11	[1, 2, 3]	Group18	10.9813	564	None Specific Cluster	[ACTN1, ACTN4, ADCY6, ADGRG3, ADIPOR1, ADM, ADORA2B, ADRB2, ALOX12, ARHGAP21, ARID3A, ARID5B, ARRB1, ASAP1, ATXN2, AXIN1, BAG6, BAMBI, BANK1, BARD1, BCL2L1, BEX3, BMP6, BTBD10, C1QC, C5orf30, CAB39, CAPN3, CAPZA1, CASP3, CBL, CBLB, CBX4, CBX6, CCL5, CCR7, CD164, CD19, CD84, CD9, CD96, CDC14B, CDC20, CDK6, CDKN2AIP, CEACAM1, CEL, CFLAR, CHAMP1, CHD4, CHD7, CHD8, CHFR, CISH, CLEC5A, CMTM5, CNN2, CN…	[ABHD5, ACP5, ADAM15, ADRB2, ALOX12, AOAH, APEX1, ARHGDIB, ARRB1, ATP2B4, ATP5A1, ATPIF1, ATRAID, BNIP3L, BRSK1, BST2, BTK, CASP2, CAST, CBX4, CBX6, CCND3, CDA, CDK5RAP3, CDKN1C, CDKN2D, CEBPA, CEBPD, CHSY1, COMT, CRBN, CSF1R, CSK, CTDSP2, DNAJC10, DNM3, DNMT1, DOCK8, DPEP2, DPY30, DUS2, DUSP1, DUSP22, EAPP, EGR1, EIF2AK1, EIF3E, ENY2, ERCC5, ERP29, EVL, FABP4, FAM111A, FAM212A, FAM89B, FAU, FBN2…	53.3933	51.8125	[ABHD5, ACP5, ACTN1, ACTN4, ADAM15, ADCY6, ADGRG3, ADIPOR1, ADM, ADORA2B, ADRB2, ALOX12, AOAH, APEX1, ARHGAP21, ARHGDIB, ARID3A, ARID5B, ARRB1, ASAP1, ATP2B4, ATP5A1, ATPIF1, ATRAID, ATXN2, AXIN1, BAG6, BAMBI, BANK1, BARD1, BCL2L1, BEX3, BMP6, BNIP3L, BRSK1, BST2, BTBD10, BTK, C1QC, C5orf30, CAB39, CAPN3, CAPZA1, CASP2, CASP3, CAST, CBL, CBLB, CBX4, CBX6, CCL5, CCND3, CCR7, CD164, CD19, CD84, CD9…
GO:0048519	negative regulation of biological process	GO_BiologicalProcess-GOA_10.07.2017_00h00	9.2e-15	1.6e-11	[1, 2, 3]	Group21	10.9813	564	None Specific Cluster	[ACTN1, ACTN4, ADCY6, ADGRG3, ADIPOR1, ADM, ADORA2B, ADRB2, ALOX12, ARHGAP21, ARID3A, ARID5B, ARRB1, ASAP1, ATXN2, AXIN1, BAG6, BAMBI, BANK1, BARD1, BCL2L1, BEX3, BMP6, BTBD10, C1QC, C5orf30, CAB39, CAPN3, CAPZA1, CASP3, CBL, CBLB, CBX4, CBX6, CCL5, CCR7, CD164, CD19, CD84, CD9, CD96, CDC14B, CDC20, CDK6, CDKN2AIP, CEACAM1, CEL, CFLAR, CHAMP1, CHD4, CHD7, CHD8, CHFR, CISH, CLEC5A, CMTM5, CNN2, CN…	[ABHD5, ACP5, ADAM15, ADRB2, ALOX12, AOAH, APEX1, ARHGDIB, ARRB1, ATP2B4, ATP5A1, ATPIF1, ATRAID, BNIP3L, BRSK1, BST2, BTK, CASP2, CAST, CBX4, CBX6, CCND3, CDA, CDK5RAP3, CDKN1C, CDKN2D, CEBPA, CEBPD, CHSY1, COMT, CRBN, CSF1R, CSK, CTDSP2, DNAJC10, DNM3, DNMT1, DOCK8, DPEP2, DPY30, DUS2, DUSP1, DUSP22, EAPP, EGR1, EIF2AK1, EIF3E, ENY2, ERCC5, ERP29, EVL, FABP4, FAM111A, FAM212A, FAM89B, FAU, FBN2…	53.3933	51.8125	[ABHD5, ACP5, ACTN1, ACTN4, ADAM15, ADCY6, ADGRG3, ADIPOR1, ADM, ADORA2B, ADRB2, ALOX12, AOAH, APEX1, ARHGAP21, ARHGDIB, ARID3A, ARID5B, ARRB1, ASAP1, ATP2B4, ATP5A1, ATPIF1, ATRAID, ATXN2, AXIN1, BAG6, BAMBI, BANK1, BARD1, BCL2L1, BEX3, BMP6, BNIP3L, BRSK1, BST2, BTBD10, BTK, C1QC, C5orf30, CAB39, CAPN3, CAPZA1, CASP2, CASP3, CAST, CBL, CBLB, CBX4, CBX6, CCL5, CCND3, CCR7, CD164, CD19, CD84, CD9…
GO:0048519	negative regulation of biological process	GO_BiologicalProcess-GOA_10.07.2017_00h00	9.2e-15	1.6e-11	[1, 2, 3]	Group27	10.9813	564	None Specific Cluster	[ACTN1, ACTN4, ADCY6, ADGRG3, ADIPOR1, ADM, ADORA2B, ADRB2, ALOX12, ARHGAP21, ARID3A, ARID5B, ARRB1, ASAP1, ATXN2, AXIN1, BAG6, BAMBI, BANK1, BARD1, BCL2L1, BEX3, BMP6, BTBD10, C1QC, C5orf30, CAB39, CAPN3, CAPZA1, CASP3, CBL, CBLB, CBX4, CBX6, CCL5, CCR7, CD164, CD19, CD84, CD9, CD96, CDC14B, CDC20, CDK6, CDKN2AIP, CEACAM1, CEL, CFLAR, CHAMP1, CHD4, CHD7, CHD8, CHFR, CISH, CLEC5A, CMTM5, CNN2, CN…	[ABHD5, ACP5, ADAM15, ADRB2, ALOX12, AOAH, APEX1, ARHGDIB, ARRB1, ATP2B4, ATP5A1, ATPIF1, ATRAID, BNIP3L, BRSK1, BST2, BTK, CASP2, CAST, CBX4, CBX6, CCND3, CDA, CDK5RAP3, CDKN1C, CDKN2D, CEBPA, CEBPD, CHSY1, COMT, CRBN, CSF1R, CSK, CTDSP2, DNAJC10, DNM3, DNMT1, DOCK8, DPEP2, DPY30, DUS2, DUSP1, DUSP22, EAPP, EGR1, EIF2AK1, EIF3E, ENY2, ERCC5, ERP29, EVL, FABP4, FAM111A, FAM212A, FAM89B, FAU, FBN2…	53.3933	51.8125	[ABHD5, ACP5, ACTN1, ACTN4, ADAM15, ADCY6, ADGRG3, ADIPOR1, ADM, ADORA2B, ADRB2, ALOX12, AOAH, APEX1, ARHGAP21, ARHGDIB, ARID3A, ARID5B, ARRB1, ASAP1, ATP2B4, ATP5A1, ATPIF1, ATRAID, ATXN2, AXIN1, BAG6, BAMBI, BANK1, BARD1, BCL2L1, BEX3, BMP6, BNIP3L, BRSK1, BST2, BTBD10, BTK, C1QC, C5orf30, CAB39, CAPN3, CAPZA1, CASP2, CASP3, CAST, CBL, CBLB, CBX4, CBX6, CCL5, CCND3, CCR7, CD164, CD19, CD84, CD9…
GO:0044281	small molecule metabolic process	GO_BiologicalProcess-GOA_10.07.2017_00h00	4.3e-08	7.5e-05	[3]	Group25	11.4507	266	Specific for Cluster #2	[ABCC5, ACAD8, ACER3, ACSL1, ADCY3, ADCY6, ADIPOR1, ADM, ADORA2B, ADRB2, ALOX12, ARG1, ARG2, ATP1B1, ATP6V0A1, ATP6V1B2, B3GNT2, BMP6, BPGM, CA2, CA4, CEACAM1, CEL, CTDSP2, CTNS, CYB5R3, CYP4F3, DHRS3, DHRS9, DSE, EGF, ELOVL6, ELOVL7, FLNB, G6PD, GAMT, GCLM, GK, GMPR, GNAS, GPR65, GRB10, GUCY1A3, GUCY1B3, HDC, HGD, HK1, HMMR, HSD17B7, HSPA1A, HSPA1B, IMPDH1, INPP5A, IP6K1, KDM3A, KIF2A, LBR, LEPR…	[ABHD5, ACP5, ACSS2, ADA2, ADCY7, ADRB2, AKR7A2, ALDH1A1, ALDH2, ALOX12, AMT, ATP2B4, ATP5A1, ATP5C1, ATP5D, ATP5E, ATP5EP2, ATP5G2, ATP5H, ATP5I, ATP5J, ATP5J2, ATP5L, ATP5O, ATPIF1, BCKDHA, BRAT1, C14orf159, CA4, CARS2, CDA, CEBPA, CHCHD10, CHST13, CHSY1, COMT, COQ10A, COQ5, COQ8A, COX5A, COX5B, COX6B1, COX6C, COX7B, COX7C, COX8A, CTDSP2, CYP27A1, DECR1, DERA, DHRS4, DPYD, ECH1, ECHDC2, EGR1, E…	39.2398	63.5312	[ABCC5, ABHD5, ACAD8, ACER3, ACP5, ACSL1, ACSS2, ADA2, ADCY3, ADCY6, ADCY7, ADIPOR1, ADM, ADORA2B, ADRB2, AKR7A2, ALDH1A1, ALDH2, ALOX12, AMT, ARG1, ARG2, ATP1B1, ATP2B4, ATP5A1, ATP5C1, ATP5D, ATP5E, ATP5EP2, ATP5G2, ATP5H, ATP5I, ATP5J, ATP5J2, ATP5L, ATP5O, ATP6V0A1, ATP6V1B2, ATPIF1, B3GNT2, BCKDHA, BMP6, BPGM, BRAT1, C14orf159, CA2, CA4, CARS2, CDA, CEACAM1, CEBPA, CEL, CHCHD10, CHST13, CHSY…
GO:0051336	regulation of hydrolase activity	GO_BiologicalProcess-GOA_10.07.2017_00h00	3e-05	0.049	[4]	Group27	11.3958	169	None Specific Cluster	[ALOX12, ARHGAP18, ARHGAP21, ARHGAP25, ARRB1, ASAP1, ASAP2, ATP1B1, AXIN1, BEX3, CASP3, CCL5, CCR7, CNST, CPEB2, CRK, CST7, CYFIP2, CYTH4, DENND2D, DENND4C, DNAJB2, DNAJB6, EGF, F11R, F2R, FADD, GAS6, GNA15, GNAQ, GNAS, GNB5, GPR65, GSN, HERC1, HERC2, HIP1R, HSPA1A, ITGB1, JAK1, LAT, LEF1, LEPR, LIMS1, LXN, MICAL1, MMP9, MYC, MYL4, NET1, NLRC4, NRDC, P2RX1, P2RY12, PPARG, PPP1R12A, PROS1, PTAFR, …	[ABHD5, ACAP1, AGFG1, ALDH1A1, ALOX12, APAF1, ARHGAP45, ARHGDIB, ARHGEF18, ARHGEF3, ARHGEF6, ARRB1, ATPIF1, BST2, CASP2, CAST, CCPG1, CDK5RAP3, CDKN2D, CHN2, CIDEB, CYTH4, DENND6B, DNAJC10, DOCK8, FGD2, FGD3, FYN, GFRA2, GPX1, HERC1, HMGB2, IFI16, IGBP1, IQGAP2, IRS2, JAK2, KLF4, LAMTOR1, LAMTOR2, LAMTOR4, LRRK2, MAPK3, NAPSA, NCF4, NCKAP1L, NDE1, NPRL2, OXA1L, PARK7, PIK3R2, PIN1, PLCB2, PLEKHG3…	53.8928	50.378	[ABHD5, ACAP1, AGFG1, ALDH1A1, ALOX12, APAF1, ARHGAP18, ARHGAP21, ARHGAP25, ARHGAP45, ARHGDIB, ARHGEF18, ARHGEF3, ARHGEF6, ARRB1, ASAP1, ASAP2, ATP1B1, ATPIF1, AXIN1, BEX3, BST2, CASP2, CASP3, CAST, CCL5, CCPG1, CCR7, CDK5RAP3, CDKN2D, CHN2, CIDEB, CNST, CPEB2, CRK, CST7, CYFIP2, CYTH4, DENND2D, DENND4C, DENND6B, DNAJB2, DNAJB6, DNAJC10, DOCK8, EGF, F11R, F2R, FADD, FGD2, FGD3, FYN, GAS6, GFRA2, …
GO:0050790	regulation of catalytic activity	GO_BiologicalProcess-GOA_10.07.2017_00h00	8.3e-07	0.0014	[3]	Group27	10.9381	288	None Specific Cluster	[ACSL1, ADCY3, ADCY6, ADORA2B, ADRB2, AFAP1L2, ALOX12, ANXA3, APH1B, ARHGAP18, ARHGAP21, ARHGAP25, ARRB1, ASAP1, ASAP2, ATP1B1, AXIN1, BEX3, CAB39, CAPN3, CASP3, CBL, CBLB, CCL5, CCNA2, CCNG1, CCR7, CD81, CDC14B, CDC20, CEACAM1, CFLAR, CHI3L1, CISH, CNST, CPEB2, CRK, CRKL, CST7, CYFIP2, CYTH4, DCUN1D1, DENND2D, DENND4C, DNAJB2, DNAJB6, DUSP3, EGF, F11R, F2R, FADD, FAM20A, FAM212A, FAM212B, FBXO7,…	[ABHD5, ACAP1, ADCY7, ADRB2, AGFG1, ALDH1A1, ALOX12, APAF1, ARHGAP45, ARHGDIB, ARHGEF18, ARHGEF3, ARHGEF6, ARRB1, ATP2B4, ATPIF1, BST2, CASP2, CAST, CCND3, CCPG1, CDK5RAP3, CDKN1C, CDKN2D, CEBPA, CHCHD10, CHN2, CIDEB, CSF1R, CSK, CYTH4, DENND6B, DNAJC10, DOCK8, DUS2, DUSP1, DUSP22, EGR1, ERP29, FABP4, FAM212A, FGD2, FGD3, FYN, GFRA2, GNAI2, GPSM3, GPX1, GSTP1, HERC1, HMGB2, HP, HSPB1, IFI16, IGBP…	54.6548	50.1862	[ABHD5, ACAP1, ACSL1, ADCY3, ADCY6, ADCY7, ADORA2B, ADRB2, AFAP1L2, AGFG1, ALDH1A1, ALOX12, ANXA3, APAF1, APH1B, ARHGAP18, ARHGAP21, ARHGAP25, ARHGAP45, ARHGDIB, ARHGEF18, ARHGEF3, ARHGEF6, ARRB1, ASAP1, ASAP2, ATP1B1, ATP2B4, ATPIF1, AXIN1, BEX3, BST2, CAB39, CAPN3, CASP2, CASP3, CAST, CBL, CBLB, CCL5, CCNA2, CCND3, CCNG1, CCPG1, CCR7, CD81, CDC14B, CDC20, CDK5RAP3, CDKN1C, CDKN2D, CEACAM1, CEBP…
GO:0044093	positive regulation of molecular function	GO_BiologicalProcess-GOA_10.07.2017_00h00	9.6e-07	0.0016	[3]	Group27	11.309	235	None Specific Cluster	[ACSL1, ACTN4, ADCY3, ADCY6, ADORA2B, ADRB2, AFAP1L2, ALOX12, ANXA3, APH1B, ARHGAP18, ARHGAP21, ARHGAP25, ARID5B, ARRB1, ASAP1, ASAP2, ATP1B1, AXIN1, BAMBI, BEX1, BEX3, CAB39, CAPN3, CASP3, CCL5, CCR7, CD81, CDC14B, CDC20, CFLAR, CHI3L1, CRBN, CRK, CRKL, CTBP2, CYFIP2, CYTH4, DCUN1D1, DENND2D, DENND4C, DNAJB2, DNAJB6, EGF, F11R, F2R, FADD, FAM20A, GADD45A, GAS6, GCLM, GNA15, GNAQ, GNAS, GNB5, GPR…	[ABHD5, ACAP1, ADCY7, ADRB2, AGFG1, ALDH1A1, ALOX12, APAF1, APEX1, ARHGAP45, ARHGDIB, ARHGEF18, ARHGEF3, ARHGEF6, ARRB1, ATP2B4, BTK, CASP2, CCND3, CHN2, CIDEB, CRBN, CSF1R, CSK, CYTH4, DENND6B, DNAJC10, DOCK8, DPEP2, EDF1, EGR1, EIF3E, ERP29, FGD2, FGD3, FYN, GFRA2, GLRX, GNAI2, HERC1, HMGB2, IFI16, IRS2, JAK2, KLF4, LAMTOR1, LAMTOR2, LAMTOR4, LMO4, LRRK2, MAP3K1, MAP3K6, MAP4K1, MAP4K2, MAPK3, …	55.7035	48.1075	[ABHD5, ACAP1, ACSL1, ACTN4, ADCY3, ADCY6, ADCY7, ADORA2B, ADRB2, AFAP1L2, AGFG1, ALDH1A1, ALOX12, ANXA3, APAF1, APEX1, APH1B, ARHGAP18, ARHGAP21, ARHGAP25, ARHGAP45, ARHGDIB, ARHGEF18, ARHGEF3, ARHGEF6, ARID5B, ARRB1, ASAP1, ASAP2, ATP1B1, ATP2B4, AXIN1, BAMBI, BEX1, BEX3, BTK, CAB39, CAPN3, CASP2, CASP3, CCL5, CCND3, CCR7, CD81, CDC14B, CDC20, CFLAR, CHI3L1, CHN2, CIDEB, CRBN, CRK, CRKL, CSF1R,…
GO:0032879	regulation of localization	GO_BiologicalProcess-GOA_10.07.2017_00h00	1.6e-05	0.027	[2, 3]	Group13	10.5848	286	Specific for Cluster #1	[ACTN1, ACTN4, ADGRG3, ADIPOR1, ADORA2B, ADRB2, ALOX12, ANXA3, ARG1, ARHGAP18, ARRB1, ATP1B1, ATXN2, BAMBI, BANK1, BARD1, BCL2L1, BMP6, C5orf30, CA2, CAB39, CAPN3, CATSPER2, CBL, CCDC125, CCL5, CCR6, CCR7, CD19, CD81, CD84, CDK6, CEACAM1, CHAMP1, CHD7, CLCN3, CLCN7, CLEC5A, CNN2, CNST, COL18A1, CRBN, CREBRF, CRK, CTDSP2, CXCL5, DAB2, DCP2, DMTN, DNAJB2, DNAJB6, DSC2, EGF, EHD1, ETS1, EVL, F2R, F2…	[ABHD5, ABI3, ADAM15, ADRB2, AHNAK, ALOX12, AP2S1, APEX1, ARHGDIB, ARRB1, ATP2B4, ATP5A1, ATPIF1, BNIP3L, BST2, C2CD5, CACNA2D3, CDK5RAP3, COMT, CRBN, CSF1R, CSK, CTDSP2, DPYSL2, DSC2, ENY2, ERP29, EVL, FAM89B, FOXO4, FYN, GLIPR2, GLRX, GNAI2, GPD1L, GPNMB, GPR183, GPSM3, GSDMD, GSTP1, HADH, HSPB1, HVCN1, IDH2, IFITM1, IGBP1, IRS2, ITGA2B, ITGA4, JAK2, KLF4, LAMTOR1, LGALSL, LMBRD1, LMO4, LRPAP1,…	60.8117	44.9177	[ABHD5, ABI3, ACTN1, ACTN4, ADAM15, ADGRG3, ADIPOR1, ADORA2B, ADRB2, AHNAK, ALOX12, ANXA3, AP2S1, APEX1, ARG1, ARHGAP18, ARHGDIB, ARRB1, ATP1B1, ATP2B4, ATP5A1, ATPIF1, ATXN2, BAMBI, BANK1, BARD1, BCL2L1, BMP6, BNIP3L, BST2, C2CD5, C5orf30, CA2, CAB39, CACNA2D3, CAPN3, CATSPER2, CBL, CCDC125, CCL5, CCR6, CCR7, CD19, CD81, CD84, CDK5RAP3, CDK6, CEACAM1, CHAMP1, CHD7, CLCN3, CLCN7, CLEC5A, CNN2, CN…
GO:0032879	regulation of localization	GO_BiologicalProcess-GOA_10.07.2017_00h00	1.6e-05	0.027	[2, 3]	Group23	10.5848	286	Specific for Cluster #1	[ACTN1, ACTN4, ADGRG3, ADIPOR1, ADORA2B, ADRB2, ALOX12, ANXA3, ARG1, ARHGAP18, ARRB1, ATP1B1, ATXN2, BAMBI, BANK1, BARD1, BCL2L1, BMP6, C5orf30, CA2, CAB39, CAPN3, CATSPER2, CBL, CCDC125, CCL5, CCR6, CCR7, CD19, CD81, CD84, CDK6, CEACAM1, CHAMP1, CHD7, CLCN3, CLCN7, CLEC5A, CNN2, CNST, COL18A1, CRBN, CREBRF, CRK, CTDSP2, CXCL5, DAB2, DCP2, DMTN, DNAJB2, DNAJB6, DSC2, EGF, EHD1, ETS1, EVL, F2R, F2…	[ABHD5, ABI3, ADAM15, ADRB2, AHNAK, ALOX12, AP2S1, APEX1, ARHGDIB, ARRB1, ATP2B4, ATP5A1, ATPIF1, BNIP3L, BST2, C2CD5, CACNA2D3, CDK5RAP3, COMT, CRBN, CSF1R, CSK, CTDSP2, DPYSL2, DSC2, ENY2, ERP29, EVL, FAM89B, FOXO4, FYN, GLIPR2, GLRX, GNAI2, GPD1L, GPNMB, GPR183, GPSM3, GSDMD, GSTP1, HADH, HSPB1, HVCN1, IDH2, IFITM1, IGBP1, IRS2, ITGA2B, ITGA4, JAK2, KLF4, LAMTOR1, LGALSL, LMBRD1, LMO4, LRPAP1,…	60.8117	44.9177	[ABHD5, ABI3, ACTN1, ACTN4, ADAM15, ADGRG3, ADIPOR1, ADORA2B, ADRB2, AHNAK, ALOX12, ANXA3, AP2S1, APEX1, ARG1, ARHGAP18, ARHGDIB, ARRB1, ATP1B1, ATP2B4, ATP5A1, ATPIF1, ATXN2, BAMBI, BANK1, BARD1, BCL2L1, BMP6, BNIP3L, BST2, C2CD5, C5orf30, CA2, CAB39, CACNA2D3, CAPN3, CATSPER2, CBL, CCDC125, CCL5, CCR6, CCR7, CD19, CD81, CD84, CDK5RAP3, CDK6, CEACAM1, CHAMP1, CHD7, CLCN3, CLCN7, CLEC5A, CNN2, CN…
GO:1901566	organonitrogen compound biosynthetic process	GO_BiologicalProcess-GOA_10.07.2017_00h00	5.4e-11	9.6e-08	[4]	Group26	12.3498	257	Specific for Cluster #2	[ABCB6, ABCC5, ACER3, ADCY3, ADCY6, ADM, ADORA2B, ADRB2, ALAS2, ALPL, ARG1, ARG2, ATP6V0A1, ATXN2, B3GNT2, BANK1, CCL5, CCR7, CEPT1, CPEB2, CPEB4, DICER1, DSE, EGF, EIF2AK1, EIF4E, EIF4G2, ELOVL6, ELOVL7, FAM129A, FCGR3B, FECH, FLNB, FOXO3, GAMT, GATA1, GCLM, GMPR, GNAS, GPR65, GSPT1, GUCY1A3, GUCY1B3, HDC, HSPB1, IGF2BP2, IGF2BP3, IMPDH1, ITGB3, ITM2A, LARP4, LY6G6D, LY6G6F, MGAT3, MGAT4B, MGEA5…	[ABHD3, ADA2, ADCY7, ADRB2, APEH, ASGR1, ASGR2, ATP2B4, ATP5A1, ATP5C1, ATP5D, ATP5E, ATP5EP2, ATP5G2, ATP5H, ATP5I, ATP5J, ATP5J2, ATP5L, ATP5O, ATPIF1, CARD9, CARS2, CDA, CEBPA, CERS6, CHCHD10, CHPT1, CHST13, CHSY1, COX5B, DPYD, EGR1, EIF2AK1, EIF3E, EIF3F, EIF3FP2, EIF3G, EIF3K, EIF4E3, ELOB, ESD, FAU, FCGR3B, GNAI2, GSTK1, GSTP1, HACD2, HAGH, HSPB1, IARS2, IDH2, INPP5D, ITM2B, KLF4, KRTCAP2, …	37.1994	64.7114	[ABCB6, ABCC5, ABHD3, ACER3, ADA2, ADCY3, ADCY6, ADCY7, ADM, ADORA2B, ADRB2, ALAS2, ALPL, APEH, ARG1, ARG2, ASGR1, ASGR2, ATP2B4, ATP5A1, ATP5C1, ATP5D, ATP5E, ATP5EP2, ATP5G2, ATP5H, ATP5I, ATP5J, ATP5J2, ATP5L, ATP5O, ATP6V0A1, ATPIF1, ATXN2, B3GNT2, BANK1, CARD9, CARS2, CCL5, CCR7, CDA, CEBPA, CEPT1, CERS6, CHCHD10, CHPT1, CHST13, CHSY1, COX5B, CPEB2, CPEB4, DICER1, DPYD, DSE, EGF, EGR1, EIF2A…
GO:0019637	organophosphate metabolic process	GO_BiologicalProcess-GOA_10.07.2017_00h00	2.7e-07	0.00046	[3, 4]	Group25	12.3512	166	Specific for Cluster #2	[ADCY3, ADCY6, ADM, ADORA2B, ADRB2, ATP1B1, ATP6V0A1, ATP6V1B2, BMX, BPGM, CCR7, CD19, CD81, CEPT1, CTDSP2, CTNS, EGF, FIG4, FLNB, G6PD, GK, GMPR, GNAS, GPAT3, GPR65, GUCY1A3, GUCY1B3, H19, HK1, HSPA1A, HSPA1B, IMPDH1, INPP5A, IP6K1, KIF2A, MAP4K2, MAP4K5, MBD4, MPP1, MTMR12, OGT, PAPSS1, PDE5A, PDXK, PFKFB4, PGD, PIP4K2A, PLD6, PLPP3, PLPP5, PNPLA6, PPARGC1A, PRKCA, PTAFR, PTDSS2, PTGS1, PTK2, P…	[ABHD3, ABHD5, ADCY7, ADRB2, ALDH1A1, ATP5A1, ATP5C1, ATP5D, ATP5E, ATP5EP2, ATP5G2, ATP5H, ATP5I, ATP5J, ATP5J2, ATP5L, ATP5O, ATPIF1, CDA, CHCHD10, CHPT1, COX5A, COX5B, COX6B1, COX6C, COX7B, COX7C, COX8A, CRLS1, CSF1R, CTDSP2, DERA, FAR1, FBP1, FIG4, FYN, GALK1, GIMAP7, GNAI2, GPD1L, GPX1, HINT1, IDH1, IDH2, IMPA2, INPP5D, INPPL1, IRS2, KLF4, LHPP, LRPAP1, LRRK2, MAP4K2, MBOAT7, MDH1, MPC1, MPP…	39.9932	63.8698	[ABHD3, ABHD5, ADCY3, ADCY6, ADCY7, ADM, ADORA2B, ADRB2, ALDH1A1, ATP1B1, ATP5A1, ATP5C1, ATP5D, ATP5E, ATP5EP2, ATP5G2, ATP5H, ATP5I, ATP5J, ATP5J2, ATP5L, ATP5O, ATP6V0A1, ATP6V1B2, ATPIF1, BMX, BPGM, CCR7, CD19, CD81, CDA, CEPT1, CHCHD10, CHPT1, COX5A, COX5B, COX6B1, COX6C, COX7B, COX7C, COX8A, CRLS1, CSF1R, CTDSP2, CTNS, DERA, EGF, FAR1, FBP1, FIG4, FLNB, FYN, G6PD, GALK1, GIMAP7, GK, GMPR, G…
GO:0019637	organophosphate metabolic process	GO_BiologicalProcess-GOA_10.07.2017_00h00	2.7e-07	0.00046	[3, 4]	Group27	12.3512	166	Specific for Cluster #2	[ADCY3, ADCY6, ADM, ADORA2B, ADRB2, ATP1B1, ATP6V0A1, ATP6V1B2, BMX, BPGM, CCR7, CD19, CD81, CEPT1, CTDSP2, CTNS, EGF, FIG4, FLNB, G6PD, GK, GMPR, GNAS, GPAT3, GPR65, GUCY1A3, GUCY1B3, H19, HK1, HSPA1A, HSPA1B, IMPDH1, INPP5A, IP6K1, KIF2A, MAP4K2, MAP4K5, MBD4, MPP1, MTMR12, OGT, PAPSS1, PDE5A, PDXK, PFKFB4, PGD, PIP4K2A, PLD6, PLPP3, PLPP5, PNPLA6, PPARGC1A, PRKCA, PTAFR, PTDSS2, PTGS1, PTK2, P…	[ABHD3, ABHD5, ADCY7, ADRB2, ALDH1A1, ATP5A1, ATP5C1, ATP5D, ATP5E, ATP5EP2, ATP5G2, ATP5H, ATP5I, ATP5J, ATP5J2, ATP5L, ATP5O, ATPIF1, CDA, CHCHD10, CHPT1, COX5A, COX5B, COX6B1, COX6C, COX7B, COX7C, COX8A, CRLS1, CSF1R, CTDSP2, DERA, FAR1, FBP1, FIG4, FYN, GALK1, GIMAP7, GNAI2, GPD1L, GPX1, HINT1, IDH1, IDH2, IMPA2, INPP5D, INPPL1, IRS2, KLF4, LHPP, LRPAP1, LRRK2, MAP4K2, MBOAT7, MDH1, MPC1, MPP…	39.9932	63.8698	[ABHD3, ABHD5, ADCY3, ADCY6, ADCY7, ADM, ADORA2B, ADRB2, ALDH1A1, ATP1B1, ATP5A1, ATP5C1, ATP5D, ATP5E, ATP5EP2, ATP5G2, ATP5H, ATP5I, ATP5J, ATP5J2, ATP5L, ATP5O, ATP6V0A1, ATP6V1B2, ATPIF1, BMX, BPGM, CCR7, CD19, CD81, CDA, CEPT1, CHCHD10, CHPT1, COX5A, COX5B, COX6B1, COX6C, COX7B, COX7C, COX8A, CRLS1, CSF1R, CTDSP2, CTNS, DERA, EGF, FAR1, FBP1, FIG4, FLNB, FYN, G6PD, GALK1, GIMAP7, GK, GMPR, G…
GO:0006796	phosphate-containing compound metabolic process	GO_BiologicalProcess-GOA_10.07.2017_00h00	1.1e-12	2.1e-09	[4]	Group25	11.5396	395	None Specific Cluster	[ACSL1, ADCY3, ADCY6, ADM, ADORA2B, ADRB2, AFAP1L2, ALPK1, ALPL, ARRB1, ATP1B1, ATP6V0A1, ATP6V1B2, AXIN1, BANK1, BARD1, BMP6, BMX, BPGM, BTBD10, CAB39, CASP3, CBL, CBLB, CCL5, CCNA2, CCNG1, CCR7, CD19, CD81, CDC14B, CDK6, CEACAM1, CEPT1, CFLAR, CHAMP1, CHI3L1, CISH, CLEC1B, CLK1, CNST, CRK, CRKL, CTDSP2, CTDSPL, CTNS, DAB2, DAPP1, DGKD, DMTN, DUSP3, EGF, EIF2AK1, F2R, FAM129A, FAM20A, FAM212A, F…	[ABHD3, ABHD5, ACP5, ADCY7, ADRB2, ALDH1A1, APEX1, ARHGEF6, ARRB1, ATP2B4, ATP5A1, ATP5C1, ATP5D, ATP5E, ATP5EP2, ATP5G2, ATP5H, ATP5I, ATP5J, ATP5J2, ATP5L, ATP5O, ATPIF1, BRAT1, BRSK1, BTK, CALM3, CARD9, CCDC6, CCDC88C, CCND3, CDA, CDK19, CDK2AP1, CDK5RAP3, CDKN1C, CDKN2D, CEBPA, CHCHD10, CHPT1, COQ8A, COX5A, COX5B, COX6B1, COX6C, COX7B, COX7C, COX8A, CPPED1, CRLS1, CSF1R, CSK, CTDSP2, DERA, DN…	49.947	54.4648	[ABHD3, ABHD5, ACP5, ACSL1, ADCY3, ADCY6, ADCY7, ADM, ADORA2B, ADRB2, AFAP1L2, ALDH1A1, ALPK1, ALPL, APEX1, ARHGEF6, ARRB1, ATP1B1, ATP2B4, ATP5A1, ATP5C1, ATP5D, ATP5E, ATP5EP2, ATP5G2, ATP5H, ATP5I, ATP5J, ATP5J2, ATP5L, ATP5O, ATP6V0A1, ATP6V1B2, ATPIF1, AXIN1, BANK1, BARD1, BMP6, BMX, BPGM, BRAT1, BRSK1, BTBD10, BTK, CAB39, CALM3, CARD9, CASP3, CBL, CBLB, CCDC6, CCDC88C, CCL5, CCNA2, CCND3, C…
GO:0006796	phosphate-containing compound metabolic process	GO_BiologicalProcess-GOA_10.07.2017_00h00	1.1e-12	2.1e-09	[4]	Group27	11.5396	395	None Specific Cluster	[ACSL1, ADCY3, ADCY6, ADM, ADORA2B, ADRB2, AFAP1L2, ALPK1, ALPL, ARRB1, ATP1B1, ATP6V0A1, ATP6V1B2, AXIN1, BANK1, BARD1, BMP6, BMX, BPGM, BTBD10, CAB39, CASP3, CBL, CBLB, CCL5, CCNA2, CCNG1, CCR7, CD19, CD81, CDC14B, CDK6, CEACAM1, CEPT1, CFLAR, CHAMP1, CHI3L1, CISH, CLEC1B, CLK1, CNST, CRK, CRKL, CTDSP2, CTDSPL, CTNS, DAB2, DAPP1, DGKD, DMTN, DUSP3, EGF, EIF2AK1, F2R, FAM129A, FAM20A, FAM212A, F…	[ABHD3, ABHD5, ACP5, ADCY7, ADRB2, ALDH1A1, APEX1, ARHGEF6, ARRB1, ATP2B4, ATP5A1, ATP5C1, ATP5D, ATP5E, ATP5EP2, ATP5G2, ATP5H, ATP5I, ATP5J, ATP5J2, ATP5L, ATP5O, ATPIF1, BRAT1, BRSK1, BTK, CALM3, CARD9, CCDC6, CCDC88C, CCND3, CDA, CDK19, CDK2AP1, CDK5RAP3, CDKN1C, CDKN2D, CEBPA, CHCHD10, CHPT1, COQ8A, COX5A, COX5B, COX6B1, COX6C, COX7B, COX7C, COX8A, CPPED1, CRLS1, CSF1R, CSK, CTDSP2, DERA, DN…	49.947	54.4648	[ABHD3, ABHD5, ACP5, ACSL1, ADCY3, ADCY6, ADCY7, ADM, ADORA2B, ADRB2, AFAP1L2, ALDH1A1, ALPK1, ALPL, APEX1, ARHGEF6, ARRB1, ATP1B1, ATP2B4, ATP5A1, ATP5C1, ATP5D, ATP5E, ATP5EP2, ATP5G2, ATP5H, ATP5I, ATP5J, ATP5J2, ATP5L, ATP5O, ATP6V0A1, ATP6V1B2, ATPIF1, AXIN1, BANK1, BARD1, BMP6, BMX, BPGM, BRAT1, BRSK1, BTBD10, BTK, CAB39, CALM3, CARD9, CASP3, CBL, CBLB, CCDC6, CCDC88C, CCL5, CCNA2, CCND3, C…
GO:1901564	organonitrogen compound metabolic process	GO_BiologicalProcess-GOA_10.07.2017_00h00	1.9e-14	3.5e-11	[3]	Group27	10.3584	737	None Specific Cluster	[ABCB6, ABCC5, ACAD8, ACER3, ACSL1, ADCY3, ADCY6, ADM, ADORA2B, ADRB2, AFAP1L2, AGBL5, AHSP, ALAS2, ALOX12, ALPK1, ALPL, ANKRD9, APH1B, ARG1, ARG2, ARID5B, ARMT1, ARRB1, ATP1B1, ATP6V0A1, ATP6V1B2, ATXN2, ATXN7L3, AXIN1, B3GNT2, BAG6, BANK1, BARD1, BEX3, BMP6, BMX, BPGM, C1QC, CAB39, CAPN3, CASP3, CBL, CBLB, CBX4, CCL5, CCNA2, CCNG1, CCR7, CD19, CD81, CDC14B, CDC20, CDK6, CEACAM1, CEL, CEPT1, CFL…	[ABHD3, ABHD5, ACP5, ADA2, ADAM15, ADCY7, ADRB2, AGTPBP1, AHSP, ALOX12, AMT, AP2S1, APAF1, APEH, APEX1, ARHGEF6, ARRB1, ASB8, ASGR1, ASGR2, ATP2B4, ATP5A1, ATP5C1, ATP5D, ATP5E, ATP5EP2, ATP5G2, ATP5H, ATP5I, ATP5J, ATP5J2, ATP5L, ATP5O, ATPIF1, ATRAID, BCKDHA, BLOC1S1, BLVRB, BNIP3L, BRAT1, BRSK1, BST2, BTBD2, BTK, C14orf159, CAPNS1, CARD9, CARS2, CASP2, CAST, CBX4, CCDC6, CCDC88C, CCND3, CDA, C…	46.7451	57.3874	[ABCB6, ABCC5, ABHD3, ABHD5, ACAD8, ACER3, ACP5, ACSL1, ADA2, ADAM15, ADCY3, ADCY6, ADCY7, ADM, ADORA2B, ADRB2, AFAP1L2, AGBL5, AGTPBP1, AHSP, ALAS2, ALOX12, ALPK1, ALPL, AMT, ANKRD9, AP2S1, APAF1, APEH, APEX1, APH1B, ARG1, ARG2, ARHGEF6, ARID5B, ARMT1, ARRB1, ASB8, ASGR1, ASGR2, ATP1B1, ATP2B4, ATP5A1, ATP5C1, ATP5D, ATP5E, ATP5EP2, ATP5G2, ATP5H, ATP5I, ATP5J, ATP5J2, ATP5L, ATP5O, ATP6V0A1, AT…
GO:0006793	phosphorus metabolic process	GO_BiologicalProcess-GOA_10.07.2017_00h00	7.4e-13	1.3e-09	[3]	Group25	11.5067	404	None Specific Cluster	[ACSL1, ADCY3, ADCY6, ADM, ADORA2B, ADRB2, AFAP1L2, ALPK1, ALPL, ARRB1, ATP1B1, ATP6V0A1, ATP6V1B2, AXIN1, BANK1, BARD1, BMP6, BMX, BPGM, BTBD10, CAB39, CASP3, CBL, CBLB, CCL5, CCNA2, CCNG1, CCR7, CD19, CD81, CDC14B, CDK6, CEACAM1, CEPT1, CFLAR, CHAMP1, CHI3L1, CISH, CLEC1B, CLK1, CNST, CRK, CRKL, CTDSP2, CTDSPL, CTNS, DAB2, DAPP1, DGKD, DMTN, DUSP3, EGF, EIF2AK1, ELOVL6, ELOVL7, F2R, FAM129A, FA…	[ABHD3, ABHD5, ACP5, ACSS2, ADCY7, ADRB2, ALDH1A1, APEX1, ARHGEF6, ARRB1, ATP2B4, ATP5A1, ATP5C1, ATP5D, ATP5E, ATP5EP2, ATP5G2, ATP5H, ATP5I, ATP5J, ATP5J2, ATP5L, ATP5O, ATPIF1, BRAT1, BRSK1, BTK, CALM3, CARD9, CCDC6, CCDC88C, CCND3, CDA, CDK19, CDK2AP1, CDK5RAP3, CDKN1C, CDKN2D, CEBPA, CHCHD10, CHPT1, COQ8A, COX5A, COX5B, COX6B1, COX6C, COX7B, COX7C, COX8A, CPPED1, CRLS1, CSF1R, CSK, CTDSP2, D…	49.5813	54.7358	[ABHD3, ABHD5, ACP5, ACSL1, ACSS2, ADCY3, ADCY6, ADCY7, ADM, ADORA2B, ADRB2, AFAP1L2, ALDH1A1, ALPK1, ALPL, APEX1, ARHGEF6, ARRB1, ATP1B1, ATP2B4, ATP5A1, ATP5C1, ATP5D, ATP5E, ATP5EP2, ATP5G2, ATP5H, ATP5I, ATP5J, ATP5J2, ATP5L, ATP5O, ATP6V0A1, ATP6V1B2, ATPIF1, AXIN1, BANK1, BARD1, BMP6, BMX, BPGM, BRAT1, BRSK1, BTBD10, BTK, CAB39, CALM3, CARD9, CASP3, CBL, CBLB, CCDC6, CCDC88C, CCL5, CCNA2, C…
GO:0006793	phosphorus metabolic process	GO_BiologicalProcess-GOA_10.07.2017_00h00	7.4e-13	1.3e-09	[3]	Group27	11.5067	404	None Specific Cluster	[ACSL1, ADCY3, ADCY6, ADM, ADORA2B, ADRB2, AFAP1L2, ALPK1, ALPL, ARRB1, ATP1B1, ATP6V0A1, ATP6V1B2, AXIN1, BANK1, BARD1, BMP6, BMX, BPGM, BTBD10, CAB39, CASP3, CBL, CBLB, CCL5, CCNA2, CCNG1, CCR7, CD19, CD81, CDC14B, CDK6, CEACAM1, CEPT1, CFLAR, CHAMP1, CHI3L1, CISH, CLEC1B, CLK1, CNST, CRK, CRKL, CTDSP2, CTDSPL, CTNS, DAB2, DAPP1, DGKD, DMTN, DUSP3, EGF, EIF2AK1, ELOVL6, ELOVL7, F2R, FAM129A, FA…	[ABHD3, ABHD5, ACP5, ACSS2, ADCY7, ADRB2, ALDH1A1, APEX1, ARHGEF6, ARRB1, ATP2B4, ATP5A1, ATP5C1, ATP5D, ATP5E, ATP5EP2, ATP5G2, ATP5H, ATP5I, ATP5J, ATP5J2, ATP5L, ATP5O, ATPIF1, BRAT1, BRSK1, BTK, CALM3, CARD9, CCDC6, CCDC88C, CCND3, CDA, CDK19, CDK2AP1, CDK5RAP3, CDKN1C, CDKN2D, CEBPA, CHCHD10, CHPT1, COQ8A, COX5A, COX5B, COX6B1, COX6C, COX7B, COX7C, COX8A, CPPED1, CRLS1, CSF1R, CSK, CTDSP2, D…	49.5813	54.7358	[ABHD3, ABHD5, ACP5, ACSL1, ACSS2, ADCY3, ADCY6, ADCY7, ADM, ADORA2B, ADRB2, AFAP1L2, ALDH1A1, ALPK1, ALPL, APEX1, ARHGEF6, ARRB1, ATP1B1, ATP2B4, ATP5A1, ATP5C1, ATP5D, ATP5E, ATP5EP2, ATP5G2, ATP5H, ATP5I, ATP5J, ATP5J2, ATP5L, ATP5O, ATP6V0A1, ATP6V1B2, ATPIF1, AXIN1, BANK1, BARD1, BMP6, BMX, BPGM, BRAT1, BRSK1, BTBD10, BTK, CAB39, CALM3, CARD9, CASP3, CBL, CBLB, CCDC6, CCDC88C, CCL5, CCNA2, C…
GO:0090662	ATP hydrolysis coupled transmembrane transport	GO_BiologicalProcess-GOA_10.07.2017_00h00	3e-06	0.005	[5]	Group25	26.3158	20	None Specific Cluster	[ABCC3, ABCC4, ABCC5, ATP1B1, ATP2A3, ATP2C1, ATP6V0A1, ATP6V1B2, ATP6V1C1]	[ABCC3, ATP2B4, ATP5A1, ATP5C1, ATP5D, ATP5E, ATP5EP2, ATP5G2, ATP5H, ATP5J, ATP5L, ATP5O]	44.2788	59.0385	[ABCC3, ABCC4, ABCC5, ATP1B1, ATP2A3, ATP2B4, ATP2C1, ATP5A1, ATP5C1, ATP5D, ATP5E, ATP5EP2, ATP5G2, ATP5H, ATP5J, ATP5L, ATP5O, ATP6V0A1, ATP6V1B2, ATP6V1C1]
GO:0046903	secretion	GO_BiologicalProcess-GOA_10.07.2017_00h00	6.3e-12	1.1e-08	[4, 5]	Group22	13.0847	221	Specific for Cluster #1	[ABCC3, ABCC4, ACTN1, ACTN4, ADGRG3, ADM, ADORA2B, ANK1, ANXA3, AQP9, ARG1, ARRB1, ATP6V0A1, BANK1, BLOC1S6, BMP6, CA2, CAB39, CBL, CCL5, CCR7, CD177, CD84, CD9, CEACAM1, CEL, CHAMP1, CHD7, CHI3L1, CLEC5A, CNN2, CTSW, CXCR1, CXCR2, CYB5R3, DMTN, EGF, ENDOD1, EXOC6, F2R, FCAR, FCGR3B, FERMT3, FLNB, GAS6, GATA2, GIPC1, GNAS, GSN, GYG1, HIP1R, HSPA1A, HSPA1B, IGF2R, IL1RN, IL4R, IMPDH1, ITGA2B, ITGB…	[ABCC3, ADA2, APAF1, APEH, APEX1, ARHGAP45, ARRB1, BRSK1, BST2, BTK, CDA, CKLF, COMT, COPS3, COTL1, CPPED1, CSF1R, CXCR2, DERA, DPYSL2, ENY2, ERP29, F13A1, F5, FCGR3B, FGL2, FOLR3, GCA, GLIPR1, GNAI2, GPNMB, GSDMD, GSTP1, HADH, HEBP2, HP, HVCN1, IDH1, IDH2, IQGAP2, IRS2, ITGA2B, JAK2, LAMTOR1, LAMTOR2, LCN2, LGALSL, LRG1, LRMP, LRRK2, LSM4, LTA4H, LYZ, MAP4K2, MAPK3, MIDN, MNDA, MYCBP2, NAAA, NAP…	60.3987	44.7398	[ABCC3, ABCC4, ACTN1, ACTN4, ADA2, ADGRG3, ADM, ADORA2B, ANK1, ANXA3, APAF1, APEH, APEX1, AQP9, ARG1, ARHGAP45, ARRB1, ATP6V0A1, BANK1, BLOC1S6, BMP6, BRSK1, BST2, BTK, CA2, CAB39, CBL, CCL5, CCR7, CD177, CD84, CD9, CDA, CEACAM1, CEL, CHAMP1, CHD7, CHI3L1, CKLF, CLEC5A, CNN2, COMT, COPS3, COTL1, CPPED1, CSF1R, CTSW, CXCR1, CXCR2, CYB5R3, DERA, DMTN, DPYSL2, EGF, ENDOD1, ENY2, ERP29, EXOC6, F13A1,…
GO:0046903	secretion	GO_BiologicalProcess-GOA_10.07.2017_00h00	6.3e-12	1.1e-08	[4, 5]	Group23	13.0847	221	Specific for Cluster #1	[ABCC3, ABCC4, ACTN1, ACTN4, ADGRG3, ADM, ADORA2B, ANK1, ANXA3, AQP9, ARG1, ARRB1, ATP6V0A1, BANK1, BLOC1S6, BMP6, CA2, CAB39, CBL, CCL5, CCR7, CD177, CD84, CD9, CEACAM1, CEL, CHAMP1, CHD7, CHI3L1, CLEC5A, CNN2, CTSW, CXCR1, CXCR2, CYB5R3, DMTN, EGF, ENDOD1, EXOC6, F2R, FCAR, FCGR3B, FERMT3, FLNB, GAS6, GATA2, GIPC1, GNAS, GSN, GYG1, HIP1R, HSPA1A, HSPA1B, IGF2R, IL1RN, IL4R, IMPDH1, ITGA2B, ITGB…	[ABCC3, ADA2, APAF1, APEH, APEX1, ARHGAP45, ARRB1, BRSK1, BST2, BTK, CDA, CKLF, COMT, COPS3, COTL1, CPPED1, CSF1R, CXCR2, DERA, DPYSL2, ENY2, ERP29, F13A1, F5, FCGR3B, FGL2, FOLR3, GCA, GLIPR1, GNAI2, GPNMB, GSDMD, GSTP1, HADH, HEBP2, HP, HVCN1, IDH1, IDH2, IQGAP2, IRS2, ITGA2B, JAK2, LAMTOR1, LAMTOR2, LCN2, LGALSL, LRG1, LRMP, LRRK2, LSM4, LTA4H, LYZ, MAP4K2, MAPK3, MIDN, MNDA, MYCBP2, NAAA, NAP…	60.3987	44.7398	[ABCC3, ABCC4, ACTN1, ACTN4, ADA2, ADGRG3, ADM, ADORA2B, ANK1, ANXA3, APAF1, APEH, APEX1, AQP9, ARG1, ARHGAP45, ARRB1, ATP6V0A1, BANK1, BLOC1S6, BMP6, BRSK1, BST2, BTK, CA2, CAB39, CBL, CCL5, CCR7, CD177, CD84, CD9, CDA, CEACAM1, CEL, CHAMP1, CHD7, CHI3L1, CKLF, CLEC5A, CNN2, COMT, COPS3, COTL1, CPPED1, CSF1R, CTSW, CXCR1, CXCR2, CYB5R3, DERA, DMTN, DPYSL2, EGF, ENDOD1, ENY2, ERP29, EXOC6, F13A1,…
GO:0044765	single-organism transport	GO_BiologicalProcess-GOA_10.07.2017_00h00	2.6e-09	4.6e-06	[3, 4]	Group22	11.014	378	None Specific Cluster	[ABCB6, ABCC3, ABCC4, ACSL1, ACTG1, ACTN1, ACTN4, ACTR3, ADGRG3, ADM, ADORA2B, ANK1, ANXA3, AQP10, AQP9, ARG1, ARHGAP21, ARRB1, ATP1B1, ATP6V0A1, ATP6V1B2, ATP6V1C1, ATP8B2, ATP9A, ATXN2, BAMBI, BANK1, BLOC1S6, BMP6, CA2, CAB39, CAPN3, CBL, CBLB, CCL5, CCR7, CD177, CD19, CD81, CD84, CD9, CEACAM1, CEL, CHAMP1, CHD7, CHI3L1, CLEC5A, CNN2, CNST, CRK, CTDSP2, CTNS, CTSW, CXCR1, CXCR2, CYB5R3, CYFIP2,…	[ABCC3, ADA2, ADCY7, APAF1, APEH, APEX1, AQP10, ARHGAP45, ARRB1, ATP2B4, ATP5A1, ATP5C1, ATP5D, ATP5E, ATP5EP2, ATP5G2, ATP5H, ATP5I, ATP5J, ATP5J2, ATP5L, ATP5O, BLOC1S1, BRSK1, BST2, BTK, C2CD5, CD302, CDA, CKLF, COMT, COPS3, COTL1, COX5A, COX5B, COX6B1, COX6C, COX7A2, COX7B, COX7C, COX8A, CPPED1, CSF1R, CSK, CTDSP2, CXCR2, DERA, DNM3, DPYSL2, EIF2AK1, ENY2, ERP29, ESYT1, ESYT2, F13A1, F5, FAM5…	58.5064	48.0588	[ABCB6, ABCC3, ABCC4, ACSL1, ACTG1, ACTN1, ACTN4, ACTR3, ADA2, ADCY7, ADGRG3, ADM, ADORA2B, ANK1, ANXA3, APAF1, APEH, APEX1, AQP10, AQP9, ARG1, ARHGAP21, ARHGAP45, ARRB1, ATP1B1, ATP2B4, ATP5A1, ATP5C1, ATP5D, ATP5E, ATP5EP2, ATP5G2, ATP5H, ATP5I, ATP5J, ATP5J2, ATP5L, ATP5O, ATP6V0A1, ATP6V1B2, ATP6V1C1, ATP8B2, ATP9A, ATXN2, BAMBI, BANK1, BLOC1S1, BLOC1S6, BMP6, BRSK1, BST2, BTK, C2CD5, CA2, CA…
GO:0044765	single-organism transport	GO_BiologicalProcess-GOA_10.07.2017_00h00	2.6e-09	4.6e-06	[3, 4]	Group23	11.014	378	None Specific Cluster	[ABCB6, ABCC3, ABCC4, ACSL1, ACTG1, ACTN1, ACTN4, ACTR3, ADGRG3, ADM, ADORA2B, ANK1, ANXA3, AQP10, AQP9, ARG1, ARHGAP21, ARRB1, ATP1B1, ATP6V0A1, ATP6V1B2, ATP6V1C1, ATP8B2, ATP9A, ATXN2, BAMBI, BANK1, BLOC1S6, BMP6, CA2, CAB39, CAPN3, CBL, CBLB, CCL5, CCR7, CD177, CD19, CD81, CD84, CD9, CEACAM1, CEL, CHAMP1, CHD7, CHI3L1, CLEC5A, CNN2, CNST, CRK, CTDSP2, CTNS, CTSW, CXCR1, CXCR2, CYB5R3, CYFIP2,…	[ABCC3, ADA2, ADCY7, APAF1, APEH, APEX1, AQP10, ARHGAP45, ARRB1, ATP2B4, ATP5A1, ATP5C1, ATP5D, ATP5E, ATP5EP2, ATP5G2, ATP5H, ATP5I, ATP5J, ATP5J2, ATP5L, ATP5O, BLOC1S1, BRSK1, BST2, BTK, C2CD5, CD302, CDA, CKLF, COMT, COPS3, COTL1, COX5A, COX5B, COX6B1, COX6C, COX7A2, COX7B, COX7C, COX8A, CPPED1, CSF1R, CSK, CTDSP2, CXCR2, DERA, DNM3, DPYSL2, EIF2AK1, ENY2, ERP29, ESYT1, ESYT2, F13A1, F5, FAM5…	58.5064	48.0588	[ABCB6, ABCC3, ABCC4, ACSL1, ACTG1, ACTN1, ACTN4, ACTR3, ADA2, ADCY7, ADGRG3, ADM, ADORA2B, ANK1, ANXA3, APAF1, APEH, APEX1, AQP10, AQP9, ARG1, ARHGAP21, ARHGAP45, ARRB1, ATP1B1, ATP2B4, ATP5A1, ATP5C1, ATP5D, ATP5E, ATP5EP2, ATP5G2, ATP5H, ATP5I, ATP5J, ATP5J2, ATP5L, ATP5O, ATP6V0A1, ATP6V1B2, ATP6V1C1, ATP8B2, ATP9A, ATXN2, BAMBI, BANK1, BLOC1S1, BLOC1S6, BMP6, BRSK1, BST2, BTK, C2CD5, CA2, CA…
GO:0071702	organic substance transport	GO_BiologicalProcess-GOA_10.07.2017_00h00	2.9e-06	0.0049	[4]	Group23	10.6722	308	None Specific Cluster	[ABCB6, ABCC3, ABCC4, ABCC5, ACSL1, ACTN4, AFTPH, ANK1, AQP10, AQP9, ARG1, ARRB1, ATP1B1, ATP6V0A1, ATP6V1B2, ATP6V1C1, ATP8B2, ATP9A, ATXN2, BAMBI, BANK1, BARD1, BET1, BLOC1S6, BMP6, C5orf30, CA2, CA4, CBLB, CCDC93, CCL5, CCR7, CEACAM1, CEL, CHAMP1, CHD7, CHI3L1, CLEC5A, CNST, COPB2, CREBRF, CTDSP2, CTNS, CTTN, DAB2, DENND4C, DGKD, DMTN, EGF, EHD1, EIF4E, EXOC6, F2R, FBXO7, FLNB, GAS6, GIPC1, GN…	[ABCC3, ACAP1, AGFG1, ALKBH5, AP2S1, APEX1, AQP10, ARF5, ARRB1, ATG16L2, ATPIF1, BNIP3L, BTK, C14orf166, C2CD5, CA4, CNIH4, CSF1R, CSK, CTDSP2, DPYSL2, ENY2, ERP29, ESYT1, ESYT2, FAM53B, FAM89B, FAU, FOLR3, FYB, FYN, GNAI2, GPNMB, GSDMD, HADH, HSPB1, IDH2, IRS2, JAK2, KDELR1, LAMTOR1, LGALSL, LMBRD1, LRRK2, LSM4, MAP4K2, MAPK3, MID1IP1, MIDN, MPC1, MRPL23, MYADM, MYCBP2, NACA, NAPSA, NAPSB, NCF1,…	50.6089	52.8653	[ABCB6, ABCC3, ABCC4, ABCC5, ACAP1, ACSL1, ACTN4, AFTPH, AGFG1, ALKBH5, ANK1, AP2S1, APEX1, AQP10, AQP9, ARF5, ARG1, ARRB1, ATG16L2, ATP1B1, ATP6V0A1, ATP6V1B2, ATP6V1C1, ATP8B2, ATP9A, ATPIF1, ATXN2, BAMBI, BANK1, BARD1, BET1, BLOC1S6, BMP6, BNIP3L, BTK, C14orf166, C2CD5, C5orf30, CA2, CA4, CBLB, CCDC93, CCL5, CCR7, CEACAM1, CEL, CHAMP1, CHD7, CHI3L1, CLEC5A, CNIH4, CNST, COPB2, CREBRF, CSF1R, C…
GO:0071702	organic substance transport	GO_BiologicalProcess-GOA_10.07.2017_00h00	2.9e-06	0.0049	[4]	Group26	10.6722	308	None Specific Cluster	[ABCB6, ABCC3, ABCC4, ABCC5, ACSL1, ACTN4, AFTPH, ANK1, AQP10, AQP9, ARG1, ARRB1, ATP1B1, ATP6V0A1, ATP6V1B2, ATP6V1C1, ATP8B2, ATP9A, ATXN2, BAMBI, BANK1, BARD1, BET1, BLOC1S6, BMP6, C5orf30, CA2, CA4, CBLB, CCDC93, CCL5, CCR7, CEACAM1, CEL, CHAMP1, CHD7, CHI3L1, CLEC5A, CNST, COPB2, CREBRF, CTDSP2, CTNS, CTTN, DAB2, DENND4C, DGKD, DMTN, EGF, EHD1, EIF4E, EXOC6, F2R, FBXO7, FLNB, GAS6, GIPC1, GN…	[ABCC3, ACAP1, AGFG1, ALKBH5, AP2S1, APEX1, AQP10, ARF5, ARRB1, ATG16L2, ATPIF1, BNIP3L, BTK, C14orf166, C2CD5, CA4, CNIH4, CSF1R, CSK, CTDSP2, DPYSL2, ENY2, ERP29, ESYT1, ESYT2, FAM53B, FAM89B, FAU, FOLR3, FYB, FYN, GNAI2, GPNMB, GSDMD, HADH, HSPB1, IDH2, IRS2, JAK2, KDELR1, LAMTOR1, LGALSL, LMBRD1, LRRK2, LSM4, MAP4K2, MAPK3, MID1IP1, MIDN, MPC1, MRPL23, MYADM, MYCBP2, NACA, NAPSA, NAPSB, NCF1,…	50.6089	52.8653	[ABCB6, ABCC3, ABCC4, ABCC5, ACAP1, ACSL1, ACTN4, AFTPH, AGFG1, ALKBH5, ANK1, AP2S1, APEX1, AQP10, AQP9, ARF5, ARG1, ARRB1, ATG16L2, ATP1B1, ATP6V0A1, ATP6V1B2, ATP6V1C1, ATP8B2, ATP9A, ATPIF1, ATXN2, BAMBI, BANK1, BARD1, BET1, BLOC1S6, BMP6, BNIP3L, BTK, C14orf166, C2CD5, C5orf30, CA2, CA4, CBLB, CCDC93, CCL5, CCR7, CEACAM1, CEL, CHAMP1, CHD7, CHI3L1, CLEC5A, CNIH4, CNST, COPB2, CREBRF, CSF1R, C…
GO:0006810	transport	GO_BiologicalProcess-GOA_10.07.2017_00h00	3.6e-15	6.6e-12	[3]	Group22	10.9387	585	None Specific Cluster	[ABCB6, ABCC3, ABCC4, ABCC5, ACSL1, ACTG1, ACTN1, ACTN4, ACTR3, ADD3, ADGRG3, ADM, ADORA2B, ADRB2, AFTPH, ANK1, ANXA3, AQP10, AQP9, ARG1, ARHGAP21, ARRB1, ATP1B1, ATP2A3, ATP2C1, ATP6V0A1, ATP6V1B2, ATP6V1C1, ATP8B2, ATP9A, ATXN2, BAG6, BAMBI, BANK1, BARD1, BCL2L1, BET1, BLOC1S6, BMP6, C12orf76, C5orf30, CA2, CA4, CAB39, CAPN3, CAPZA1, CATSPER2, CBL, CBLB, CCDC93, CCL5, CCR7, CD177, CD19, CD81, C…	[ABCC3, ACAP1, ADA2, ADCY7, ADD3, ADRB2, AGFG1, AHNAK, ALKBH5, AP2S1, APAF1, APEH, APEX1, AQP10, ARF5, ARHGAP45, ARRB1, ASGR1, ASGR2, ATG16L2, ATP2B4, ATP5A1, ATP5C1, ATP5D, ATP5E, ATP5EP2, ATP5G2, ATP5H, ATP5I, ATP5J, ATP5J2, ATP5L, ATP5O, ATPIF1, BLOC1S1, BNIP3L, BRSK1, BST2, BTK, C12orf76, C14orf166, C2CD5, CA4, CACNA2D3, CCDC88C, CD302, CDA, CKLF, CLNS1A, CNIH4, COMT, COPS3, COTL1, COX5A, COX…	51.9266	53.9563	[ABCB6, ABCC3, ABCC4, ABCC5, ACAP1, ACSL1, ACTG1, ACTN1, ACTN4, ACTR3, ADA2, ADCY7, ADD3, ADGRG3, ADM, ADORA2B, ADRB2, AFTPH, AGFG1, AHNAK, ALKBH5, ANK1, ANXA3, AP2S1, APAF1, APEH, APEX1, AQP10, AQP9, ARF5, ARG1, ARHGAP21, ARHGAP45, ARRB1, ASGR1, ASGR2, ATG16L2, ATP1B1, ATP2A3, ATP2B4, ATP2C1, ATP5A1, ATP5C1, ATP5D, ATP5E, ATP5EP2, ATP5G2, ATP5H, ATP5I, ATP5J, ATP5J2, ATP5L, ATP5O, ATP6V0A1, ATP6…
GO:0006810	transport	GO_BiologicalProcess-GOA_10.07.2017_00h00	3.6e-15	6.6e-12	[3]	Group23	10.9387	585	None Specific Cluster	[ABCB6, ABCC3, ABCC4, ABCC5, ACSL1, ACTG1, ACTN1, ACTN4, ACTR3, ADD3, ADGRG3, ADM, ADORA2B, ADRB2, AFTPH, ANK1, ANXA3, AQP10, AQP9, ARG1, ARHGAP21, ARRB1, ATP1B1, ATP2A3, ATP2C1, ATP6V0A1, ATP6V1B2, ATP6V1C1, ATP8B2, ATP9A, ATXN2, BAG6, BAMBI, BANK1, BARD1, BCL2L1, BET1, BLOC1S6, BMP6, C12orf76, C5orf30, CA2, CA4, CAB39, CAPN3, CAPZA1, CATSPER2, CBL, CBLB, CCDC93, CCL5, CCR7, CD177, CD19, CD81, C…	[ABCC3, ACAP1, ADA2, ADCY7, ADD3, ADRB2, AGFG1, AHNAK, ALKBH5, AP2S1, APAF1, APEH, APEX1, AQP10, ARF5, ARHGAP45, ARRB1, ASGR1, ASGR2, ATG16L2, ATP2B4, ATP5A1, ATP5C1, ATP5D, ATP5E, ATP5EP2, ATP5G2, ATP5H, ATP5I, ATP5J, ATP5J2, ATP5L, ATP5O, ATPIF1, BLOC1S1, BNIP3L, BRSK1, BST2, BTK, C12orf76, C14orf166, C2CD5, CA4, CACNA2D3, CCDC88C, CD302, CDA, CKLF, CLNS1A, CNIH4, COMT, COPS3, COTL1, COX5A, COX…	51.9266	53.9563	[ABCB6, ABCC3, ABCC4, ABCC5, ACAP1, ACSL1, ACTG1, ACTN1, ACTN4, ACTR3, ADA2, ADCY7, ADD3, ADGRG3, ADM, ADORA2B, ADRB2, AFTPH, AGFG1, AHNAK, ALKBH5, ANK1, ANXA3, AP2S1, APAF1, APEH, APEX1, AQP10, AQP9, ARF5, ARG1, ARHGAP21, ARHGAP45, ARRB1, ASGR1, ASGR2, ATG16L2, ATP1B1, ATP2A3, ATP2B4, ATP2C1, ATP5A1, ATP5C1, ATP5D, ATP5E, ATP5EP2, ATP5G2, ATP5H, ATP5I, ATP5J, ATP5J2, ATP5L, ATP5O, ATP6V0A1, ATP6…
