# Supplementary material for: Cellular metabolism constrains innate immune responses in early human ontogeny
Source: Nat Commun. 2018 Nov 16;9:4822. doi: 10.1038/s41467-018-07215-9 (PMC6240060; doi:10.1038/s41467-018-07215-9)
Supplement: Supplementary file 5 — Supplementary Data 2 [file 41467_2018_7215_MOESM5_ESM.xlsx]

## Sheet: ClueGO Results
GOID	GOTerm	Ontology Source	Term PValue	Term PValue Corrected with Bonferroni step down	GOLevels	GOGroups	% Associated Genes	Nr. Genes	Cluster	Genes in cluster #1 included in Go Term	Genes in cluster #2 included in GO Term	%Genes Cluster #1	%Genes Cluster #2	Associated Genes Found
GO:0002444	myeloid leukocyte mediated immunity	GO_BiologicalProcess-GOA_10.07.2017_00h00	2.5e-51	5.2e-48	[4]	Group70	30.5141	184	Specific for Cluster #2	[ADAM17, ADAM8, ADGRE2, ANPEP, ANXA2, ATP6V1D, C3AR1, CCL3, CCT2, CD44, CD53, CD55, CD58, CD63, CLEC5A, CREG1, CSTB, CXCL1, CXCL5, DEGS1, DNAJC5, FTH1, GLA, GNPDA1, GPR84, HMOX1, HPSE, HSP90AA1, HSP90AB1, HSPA1A, HSPA1B, HSPA8, IL6, IL6R, ITGAV, ITGAX, LAMTOR3, LGALS3, LYN, MMP9, NEU1, NFKB1, OLR1, PDXK, PKM, PLAU, PLAUR, PLD1, PLEKHO2, PNP, PSMD1, PSMD14, PSMD7, PTX3, QSOX1, RAB10, RABGEF1, RAP2…	[ACPP, ADA2, ADGRE5, ALOX5, ANXA3, APAF1, APEH, ARG1, ARHGAP45, ARHGAP9, BST2, BTK, CAPN1, CAT, CCR2, CD300A, CD33, CD84, CDA, CFD, CFP, CLEC12A, CLEC4D, COMMD3, COMMD9, COTL1, CPNE3, CPPED1, CRISPLD2, CST3, CTSC, CTSS, CXCR2, CYBB, DEFA1, DERA, DOCK2, FCGR2A, FCGR3B, FCN1, FES, FGL2, FOLR3, FUCA1, GAA, GCA, GLB1, GLIPR1, GMFG, GNS, GSDMD, GSTP1, GYG1, HEBP2, HK3, HP, HSPA6, HVCN1, IDH1, IMPDH1, …	39.6739	60.3261	[ACPP, ADA2, ADAM17, ADAM8, ADGRE2, ADGRE5, ALOX5, ANPEP, ANXA2, ANXA3, APAF1, APEH, ARG1, ARHGAP45, ARHGAP9, ATP6V1D, BST2, BTK, C3AR1, CAPN1, CAT, CCL3, CCR2, CCT2, CD300A, CD33, CD44, CD53, CD55, CD58, CD63, CD84, CDA, CFD, CFP, CLEC12A, CLEC4D, CLEC5A, COMMD3, COMMD9, COTL1, CPNE3, CPPED1, CREG1, CRISPLD2, CST3, CSTB, CTSC, CTSS, CXCL1, CXCL5, CXCR2, CYBB, DEFA1, DEGS1, DERA, DNAJC5, DOCK2, F…
GO:0002274	myeloid leukocyte activation	GO_BiologicalProcess-GOA_10.07.2017_00h00	7.4e-51	1.5e-47	[3, 5]	Group70	28.8856	197	Specific for Cluster #2	[ADAM8, ADGRE2, ANPEP, ANXA2, ATP6V1D, C3AR1, CCL3, CCT2, CD44, CD53, CD55, CD58, CD63, CLEC5A, CREG1, CSF2, CSTB, CXCL1, CXCL8, DEGS1, DNAJC5, FTH1, GLA, GNPDA1, GPR84, HAVCR2, HMOX1, HPSE, HSP90AA1, HSP90AB1, HSPA1A, HSPA1B, HSPA8, ITGAV, ITGAX, LAMTOR3, LCP2, LDLR, LGALS3, LYN, MMP9, NEU1, NFKB1, OLR1, PDXK, PKM, PLAU, PLAUR, PLD1, PLEKHO2, PNP, PSMD1, PSMD14, PSMD7, PTX3, QSOX1, RAB10, RABGEF…	[ACPP, ADA2, ADGRE5, AIF1, ALOX5, ANXA3, APAF1, APEH, ARG1, ARHGAP45, ARHGAP9, BST2, BTK, CAPN1, CAT, CCR2, CD300A, CD300LF, CD33, CD74, CD84, CD86, CDA, CFD, CFP, CLEC12A, CLEC4D, COMMD3, COMMD9, COTL1, CPNE3, CPPED1, CRISPLD2, CST3, CTSC, CTSS, CX3CR1, CXCR2, CYBB, DEFA1, DERA, DOCK2, FCGR2A, FCGR3B, FCN1, FES, FGL2, FOLR3, FUCA1, GAA, GCA, GLB1, GLIPR1, GMFG, GNS, GSDMD, GSTP1, GYG1, HEBP2, HK…	38.0711	61.9289	[ACPP, ADA2, ADAM8, ADGRE2, ADGRE5, AIF1, ALOX5, ANPEP, ANXA2, ANXA3, APAF1, APEH, ARG1, ARHGAP45, ARHGAP9, ATP6V1D, BST2, BTK, C3AR1, CAPN1, CAT, CCL3, CCR2, CCT2, CD300A, CD300LF, CD33, CD44, CD53, CD55, CD58, CD63, CD74, CD84, CD86, CDA, CFD, CFP, CLEC12A, CLEC4D, CLEC5A, COMMD3, COMMD9, COTL1, CPNE3, CPPED1, CREG1, CRISPLD2, CSF2, CST3, CSTB, CTSC, CTSS, CX3CR1, CXCL1, CXCL8, CXCR2, CYBB, DEF…
GO:0002366	leukocyte activation involved in immune response	GO_BiologicalProcess-GOA_10.07.2017_00h00	1.3e-50	2.9e-47	[3, 4, 5]	Group70	27.8226	207	Specific for Cluster #2	[ADA, ADAM8, ADGRE2, ANPEP, ANXA2, ATP6V1D, C3AR1, CCL3, CCT2, CD44, CD53, CD55, CD58, CD63, CD80, CLEC5A, CREG1, CSTB, CXCL1, DEGS1, DLL1, DNAJC5, DOCK10, FTH1, GLA, GNPDA1, GPR84, HAVCR2, HMOX1, HPSE, HSP90AA1, HSP90AB1, HSPA1A, HSPA1B, HSPA8, ICAM1, IL23A, IL6, ITGAV, ITGAX, LAMTOR3, LGALS3, LYN, MMP9, NBN, NEU1, NFKB1, OLR1, PDXK, PKM, PLAU, PLAUR, PLD1, PLEKHO2, PNP, PSMD1, PSMD14, PSMD7, PT…	[ACPP, ADA2, ADGRE5, ALOX5, ANXA3, APAF1, APBB1IP, APEH, ARG1, ARHGAP45, ARHGAP9, BST2, BTK, CAPN1, CAT, CCR2, CD300A, CD33, CD46, CD84, CD86, CDA, CFD, CFP, CLEC12A, CLEC4D, COMMD3, COMMD9, CORO1A, COTL1, CPNE3, CPPED1, CRISPLD2, CST3, CTSC, CTSS, CX3CR1, CXCR2, CYBB, DEFA1, DERA, DOCK11, DOCK2, FCGR2A, FCGR3B, FCN1, FES, FGL2, FOLR3, FUCA1, GAA, GCA, GLB1, GLIPR1, GMFG, GNS, GPR183, GSDMD, GSTP…	39.6135	60.3865	[ACPP, ADA, ADA2, ADAM8, ADGRE2, ADGRE5, ALOX5, ANPEP, ANXA2, ANXA3, APAF1, APBB1IP, APEH, ARG1, ARHGAP45, ARHGAP9, ATP6V1D, BST2, BTK, C3AR1, CAPN1, CAT, CCL3, CCR2, CCT2, CD300A, CD33, CD44, CD46, CD53, CD55, CD58, CD63, CD80, CD84, CD86, CDA, CFD, CFP, CLEC12A, CLEC4D, CLEC5A, COMMD3, COMMD9, CORO1A, COTL1, CPNE3, CPPED1, CREG1, CRISPLD2, CST3, CSTB, CTSC, CTSS, CX3CR1, CXCL1, CXCR2, CYBB, DEF…
GO:0002275	myeloid cell activation involved in immune response	GO_BiologicalProcess-GOA_10.07.2017_00h00	6.6e-50	1.3e-46	[4, 5, 6]	Group70	30.2676	181	Specific for Cluster #2	[ADAM8, ADGRE2, ANPEP, ANXA2, ATP6V1D, C3AR1, CCL3, CCT2, CD44, CD53, CD55, CD58, CD63, CLEC5A, CREG1, CSTB, CXCL1, DEGS1, DNAJC5, FTH1, GLA, GNPDA1, GPR84, HAVCR2, HMOX1, HPSE, HSP90AA1, HSP90AB1, HSPA1A, HSPA1B, HSPA8, ITGAV, ITGAX, LAMTOR3, LGALS3, LYN, MMP9, NEU1, NFKB1, OLR1, PDXK, PKM, PLAU, PLAUR, PLD1, PLEKHO2, PNP, PSMD1, PSMD14, PSMD7, PTX3, QSOX1, RAB10, RABGEF1, RAP2C, RASGRP1, SDCBP,…	[ACPP, ADA2, ADGRE5, ALOX5, ANXA3, APAF1, APEH, ARG1, ARHGAP45, ARHGAP9, BST2, BTK, CAPN1, CAT, CCR2, CD300A, CD33, CD84, CDA, CFD, CFP, CLEC12A, CLEC4D, COMMD3, COMMD9, COTL1, CPNE3, CPPED1, CRISPLD2, CST3, CTSC, CTSS, CX3CR1, CXCR2, CYBB, DEFA1, DERA, DOCK2, FCGR2A, FCGR3B, FCN1, FES, FGL2, FOLR3, FUCA1, GAA, GCA, GLB1, GLIPR1, GMFG, GNS, GSDMD, GSTP1, GYG1, HEBP2, HK3, HP, HSPA6, HVCN1, IDH1, …	37.5691	62.4309	[ACPP, ADA2, ADAM8, ADGRE2, ADGRE5, ALOX5, ANPEP, ANXA2, ANXA3, APAF1, APEH, ARG1, ARHGAP45, ARHGAP9, ATP6V1D, BST2, BTK, C3AR1, CAPN1, CAT, CCL3, CCR2, CCT2, CD300A, CD33, CD44, CD53, CD55, CD58, CD63, CD84, CDA, CFD, CFP, CLEC12A, CLEC4D, CLEC5A, COMMD3, COMMD9, COTL1, CPNE3, CPPED1, CREG1, CRISPLD2, CST3, CSTB, CTSC, CTSS, CX3CR1, CXCL1, CXCR2, CYBB, DEFA1, DEGS1, DERA, DNAJC5, DOCK2, FCGR2A, …
GO:0043299	leukocyte degranulation	GO_BiologicalProcess-GOA_10.07.2017_00h00	7.7e-49	1.6e-45	[3, 6, 7, 8, 9]	Group70	30.1695	178	Specific for Cluster #2	[ADAM8, ADGRE2, ANPEP, ANXA2, ATP6V1D, C3AR1, CCL3, CCT2, CD44, CD53, CD55, CD58, CD63, CLEC5A, CREG1, CSTB, CXCL1, DEGS1, DNAJC5, FTH1, GLA, GNPDA1, GPR84, HMOX1, HPSE, HSP90AA1, HSP90AB1, HSPA1A, HSPA1B, HSPA8, ITGAV, ITGAX, LAMTOR3, LGALS3, LYN, MMP9, NEU1, NFKB1, OLR1, PDXK, PKM, PLAU, PLAUR, PLD1, PLEKHO2, PNP, PSMD1, PSMD14, PSMD7, PTX3, QSOX1, RAB10, RABGEF1, RAP2C, RASGRP1, SDCBP, SPNS1, …	[ACPP, ADA2, ADGRE5, ALOX5, ANXA3, APAF1, APEH, ARG1, ARHGAP45, ARHGAP9, BST2, BTK, CAPN1, CAT, CCR2, CD300A, CD33, CD84, CDA, CFD, CFP, CLEC12A, CLEC4D, COMMD3, COMMD9, CORO1A, COTL1, CPNE3, CPPED1, CRISPLD2, CST3, CTSC, CTSS, CXCR2, CYBB, DEFA1, DERA, DOCK2, FCGR2A, FCGR3B, FCN1, FES, FGL2, FOLR3, FUCA1, GAA, GCA, GLB1, GLIPR1, GMFG, GNS, GSDMD, GSTP1, GYG1, HEBP2, HK3, HP, HSPA6, HVCN1, IDH1, …	37.0787	62.9213	[ACPP, ADA2, ADAM8, ADGRE2, ADGRE5, ALOX5, ANPEP, ANXA2, ANXA3, APAF1, APEH, ARG1, ARHGAP45, ARHGAP9, ATP6V1D, BST2, BTK, C3AR1, CAPN1, CAT, CCL3, CCR2, CCT2, CD300A, CD33, CD44, CD53, CD55, CD58, CD63, CD84, CDA, CFD, CFP, CLEC12A, CLEC4D, CLEC5A, COMMD3, COMMD9, CORO1A, COTL1, CPNE3, CPPED1, CREG1, CRISPLD2, CST3, CSTB, CTSC, CTSS, CXCL1, CXCR2, CYBB, DEFA1, DEGS1, DERA, DNAJC5, DOCK2, FCGR2A, …
GO:0002446	neutrophil mediated immunity	GO_BiologicalProcess-GOA_10.07.2017_00h00	7.2e-48	1.5e-44	[5]	Group70	30.7414	170	Specific for Cluster #2	[ADAM17, ADAM8, ANPEP, ANXA2, ATP6V1D, C3AR1, CCT2, CD44, CD53, CD55, CD58, CD63, CLEC5A, CREG1, CSTB, CXCL1, CXCL5, DEGS1, DNAJC5, FTH1, GLA, GNPDA1, GPR84, HPSE, HSP90AA1, HSP90AB1, HSPA1A, HSPA1B, HSPA8, IL6, IL6R, ITGAV, ITGAX, LAMTOR3, LGALS3, MMP9, NEU1, NFKB1, OLR1, PDXK, PKM, PLAU, PLAUR, PLD1, PLEKHO2, PNP, PSMD1, PSMD14, PSMD7, PTX3, QSOX1, RAB10, RAP2C, SDCBP, SURF4, TLR2, TMBIM1, TNFA…	[ACPP, ADA2, ADGRE5, ALOX5, ANXA3, APAF1, APEH, ARG1, ARHGAP45, ARHGAP9, BST2, CAPN1, CAT, CD300A, CD33, CDA, CFD, CFP, CLEC12A, CLEC4D, COMMD3, COMMD9, COTL1, CPNE3, CPPED1, CRISPLD2, CST3, CTSC, CTSS, CXCR2, CYBB, DEFA1, DERA, DOCK2, FCGR2A, FCGR3B, FCN1, FGL2, FOLR3, FUCA1, GAA, GCA, GLB1, GLIPR1, GMFG, GNS, GSDMD, GSTP1, GYG1, HEBP2, HK3, HP, HSPA6, HVCN1, IDH1, IMPDH1, IQGAP2, ITGAL, ITGAM, …	37.6471	62.3529	[ACPP, ADA2, ADAM17, ADAM8, ADGRE5, ALOX5, ANPEP, ANXA2, ANXA3, APAF1, APEH, ARG1, ARHGAP45, ARHGAP9, ATP6V1D, BST2, C3AR1, CAPN1, CAT, CCT2, CD300A, CD33, CD44, CD53, CD55, CD58, CD63, CDA, CFD, CFP, CLEC12A, CLEC4D, CLEC5A, COMMD3, COMMD9, COTL1, CPNE3, CPPED1, CREG1, CRISPLD2, CST3, CSTB, CTSC, CTSS, CXCL1, CXCL5, CXCR2, CYBB, DEFA1, DEGS1, DERA, DNAJC5, DOCK2, FCGR2A, FCGR3B, FCN1, FGL2, FOLR…
GO:0001775	cell activation	GO_BiologicalProcess-GOA_10.07.2017_00h00	1.2e-47	2.6e-44	[3]	Group70	21.0067	313	None Specific Cluster	[ADA, ADAM17, ADAM8, ADGRE2, ADORA2A, ANPEP, ANXA2, ATP6V1D, C3AR1, CCL2, CCL3, CCR7, CCT2, CD44, CD53, CD55, CD58, CD63, CD80, CD81, CD83, CDKN1A, CLEC5A, CREG1, CSF2, CSTB, CTPS1, CXCL1, CXCL8, DEGS1, DLL1, DNAJC5, DOCK10, EBI3, EDN1, FERMT3, FTH1, GCLM, GLA, GNA12, GNA15, GNG2, GNPDA1, GPR84, HAVCR2, HMOX1, HPSE, HSP90AA1, HSP90AB1, HSPA1A, HSPA1B, HSPA8, HSPH1, ICAM1, IL1B, IL23A, IL6, IL7R, …	[ACPP, ADA2, ADGRE5, AIF1, ALOX12, ALOX5, ANXA3, APAF1, APBB1IP, APEH, ARG1, ARHGAP45, ARHGAP9, ARRB1, BST2, BTK, CAPN1, CAT, CCND3, CCR2, CD300A, CD300LF, CD33, CD46, CD74, CD79B, CD84, CD86, CDA, CFD, CFP, CLEC12A, CLEC1B, CLEC4D, CMTM7, COMMD3, COMMD9, CORO1A, COTL1, CPNE3, CPPED1, CRISPLD2, CSK, CST3, CTSC, CTSS, CX3CR1, CXCR2, CYBB, DEFA1, DERA, DOCK11, DOCK2, DOCK8, DUSP22, EGR1, F5, FCGR2A…	43.131	56.869	[ACPP, ADA, ADA2, ADAM17, ADAM8, ADGRE2, ADGRE5, ADORA2A, AIF1, ALOX12, ALOX5, ANPEP, ANXA2, ANXA3, APAF1, APBB1IP, APEH, ARG1, ARHGAP45, ARHGAP9, ARRB1, ATP6V1D, BST2, BTK, C3AR1, CAPN1, CAT, CCL2, CCL3, CCND3, CCR2, CCR7, CCT2, CD300A, CD300LF, CD33, CD44, CD46, CD53, CD55, CD58, CD63, CD74, CD79B, CD80, CD81, CD83, CD84, CD86, CDA, CDKN1A, CFD, CFP, CLEC12A, CLEC1B, CLEC4D, CLEC5A, CMTM7, COMM…
GO:0001775	cell activation	GO_BiologicalProcess-GOA_10.07.2017_00h00	1.2e-47	2.6e-44	[3]	Group77	21.0067	313	None Specific Cluster	[ADA, ADAM17, ADAM8, ADGRE2, ADORA2A, ANPEP, ANXA2, ATP6V1D, C3AR1, CCL2, CCL3, CCR7, CCT2, CD44, CD53, CD55, CD58, CD63, CD80, CD81, CD83, CDKN1A, CLEC5A, CREG1, CSF2, CSTB, CTPS1, CXCL1, CXCL8, DEGS1, DLL1, DNAJC5, DOCK10, EBI3, EDN1, FERMT3, FTH1, GCLM, GLA, GNA12, GNA15, GNG2, GNPDA1, GPR84, HAVCR2, HMOX1, HPSE, HSP90AA1, HSP90AB1, HSPA1A, HSPA1B, HSPA8, HSPH1, ICAM1, IL1B, IL23A, IL6, IL7R, …	[ACPP, ADA2, ADGRE5, AIF1, ALOX12, ALOX5, ANXA3, APAF1, APBB1IP, APEH, ARG1, ARHGAP45, ARHGAP9, ARRB1, BST2, BTK, CAPN1, CAT, CCND3, CCR2, CD300A, CD300LF, CD33, CD46, CD74, CD79B, CD84, CD86, CDA, CFD, CFP, CLEC12A, CLEC1B, CLEC4D, CMTM7, COMMD3, COMMD9, CORO1A, COTL1, CPNE3, CPPED1, CRISPLD2, CSK, CST3, CTSC, CTSS, CX3CR1, CXCR2, CYBB, DEFA1, DERA, DOCK11, DOCK2, DOCK8, DUSP22, EGR1, F5, FCGR2A…	43.131	56.869	[ACPP, ADA, ADA2, ADAM17, ADAM8, ADGRE2, ADGRE5, ADORA2A, AIF1, ALOX12, ALOX5, ANPEP, ANXA2, ANXA3, APAF1, APBB1IP, APEH, ARG1, ARHGAP45, ARHGAP9, ARRB1, ATP6V1D, BST2, BTK, C3AR1, CAPN1, CAT, CCL2, CCL3, CCND3, CCR2, CCR7, CCT2, CD300A, CD300LF, CD33, CD44, CD46, CD53, CD55, CD58, CD63, CD74, CD79B, CD80, CD81, CD83, CD84, CD86, CDA, CDKN1A, CFD, CFP, CLEC12A, CLEC1B, CLEC4D, CLEC5A, CMTM7, COMM…
GO:0036230	granulocyte activation	GO_BiologicalProcess-GOA_10.07.2017_00h00	1.5e-47	3.1e-44	[4, 6]	Group70	30.7273	169	Specific for Cluster #2	[ADAM8, ANPEP, ANXA2, ATP6V1D, C3AR1, CCL3, CCT2, CD44, CD53, CD55, CD58, CD63, CLEC5A, CREG1, CSTB, CXCL1, CXCL8, DEGS1, DNAJC5, FTH1, GLA, GNPDA1, GPR84, HPSE, HSP90AA1, HSP90AB1, HSPA1A, HSPA1B, HSPA8, ITGAV, ITGAX, LAMTOR3, LGALS3, MMP9, NEU1, NFKB1, OLR1, PDXK, PKM, PLAU, PLAUR, PLD1, PLEKHO2, PNP, PSMD1, PSMD14, PSMD7, PTX3, QSOX1, RAB10, RAP2C, SDCBP, STX4, SURF4, TLR2, TMBIM1, TNFAIP6, TN…	[ACPP, ADA2, ADGRE5, ALOX5, ANXA3, APAF1, APEH, ARG1, ARHGAP45, ARHGAP9, BST2, CAPN1, CAT, CCR2, CD300A, CD33, CDA, CFD, CFP, CLEC12A, CLEC4D, COMMD3, COMMD9, COTL1, CPNE3, CPPED1, CRISPLD2, CST3, CTSC, CTSS, CXCR2, CYBB, DEFA1, DERA, DOCK2, FCGR2A, FCGR3B, FCN1, FGL2, FOLR3, FUCA1, GAA, GCA, GLB1, GLIPR1, GMFG, GNS, GSDMD, GSTP1, GYG1, HEBP2, HK3, HP, HSPA6, HVCN1, IDH1, IMPDH1, IQGAP2, ITGAL, I…	36.0947	63.9053	[ACPP, ADA2, ADAM8, ADGRE5, ALOX5, ANPEP, ANXA2, ANXA3, APAF1, APEH, ARG1, ARHGAP45, ARHGAP9, ATP6V1D, BST2, C3AR1, CAPN1, CAT, CCL3, CCR2, CCT2, CD300A, CD33, CD44, CD53, CD55, CD58, CD63, CDA, CFD, CFP, CLEC12A, CLEC4D, CLEC5A, COMMD3, COMMD9, COTL1, CPNE3, CPPED1, CREG1, CRISPLD2, CST3, CSTB, CTSC, CTSS, CXCL1, CXCL8, CXCR2, CYBB, DEFA1, DEGS1, DERA, DNAJC5, DOCK2, FCGR2A, FCGR3B, FCN1, FGL2, …
GO:0045321	leukocyte activation	GO_BiologicalProcess-GOA_10.07.2017_00h00	1.9e-46	3.9e-43	[2, 4]	Group70	21.6867	288	None Specific Cluster	[ADA, ADAM17, ADAM8, ADGRE2, ADORA2A, ANPEP, ANXA2, ATP6V1D, C3AR1, CCL2, CCL3, CCR7, CCT2, CD44, CD53, CD55, CD58, CD63, CD80, CD81, CD83, CDKN1A, CLEC5A, CREG1, CSF2, CSTB, CTPS1, CXCL1, CXCL8, DEGS1, DLL1, DNAJC5, DOCK10, EBI3, EDN1, FTH1, GLA, GNPDA1, GPR84, HAVCR2, HMOX1, HPSE, HSP90AA1, HSP90AB1, HSPA1A, HSPA1B, HSPA8, HSPH1, ICAM1, IL1B, IL23A, IL6, IL7R, ITGAV, ITGAX, ITGB1, LAMTOR3, LCP2…	[ACPP, ADA2, ADGRE5, AIF1, ALOX5, ANXA3, APAF1, APBB1IP, APEH, ARG1, ARHGAP45, ARHGAP9, BST2, BTK, CAPN1, CAT, CCND3, CCR2, CD300A, CD300LF, CD33, CD46, CD74, CD79B, CD84, CD86, CDA, CFD, CFP, CLEC12A, CLEC4D, CMTM7, COMMD3, COMMD9, CORO1A, COTL1, CPNE3, CPPED1, CRISPLD2, CSK, CST3, CTSC, CTSS, CX3CR1, CXCR2, CYBB, DEFA1, DERA, DOCK11, DOCK2, DOCK8, DUSP22, EGR1, FCGR2A, FCGR3B, FCN1, FES, FGL2, …	43.0556	56.9444	[ACPP, ADA, ADA2, ADAM17, ADAM8, ADGRE2, ADGRE5, ADORA2A, AIF1, ALOX5, ANPEP, ANXA2, ANXA3, APAF1, APBB1IP, APEH, ARG1, ARHGAP45, ARHGAP9, ATP6V1D, BST2, BTK, C3AR1, CAPN1, CAT, CCL2, CCL3, CCND3, CCR2, CCR7, CCT2, CD300A, CD300LF, CD33, CD44, CD46, CD53, CD55, CD58, CD63, CD74, CD79B, CD80, CD81, CD83, CD84, CD86, CDA, CDKN1A, CFD, CFP, CLEC12A, CLEC4D, CLEC5A, CMTM7, COMMD3, COMMD9, CORO1A, COT…
GO:0045321	leukocyte activation	GO_BiologicalProcess-GOA_10.07.2017_00h00	1.9e-46	3.9e-43	[2, 4]	Group77	21.6867	288	None Specific Cluster	[ADA, ADAM17, ADAM8, ADGRE2, ADORA2A, ANPEP, ANXA2, ATP6V1D, C3AR1, CCL2, CCL3, CCR7, CCT2, CD44, CD53, CD55, CD58, CD63, CD80, CD81, CD83, CDKN1A, CLEC5A, CREG1, CSF2, CSTB, CTPS1, CXCL1, CXCL8, DEGS1, DLL1, DNAJC5, DOCK10, EBI3, EDN1, FTH1, GLA, GNPDA1, GPR84, HAVCR2, HMOX1, HPSE, HSP90AA1, HSP90AB1, HSPA1A, HSPA1B, HSPA8, HSPH1, ICAM1, IL1B, IL23A, IL6, IL7R, ITGAV, ITGAX, ITGB1, LAMTOR3, LCP2…	[ACPP, ADA2, ADGRE5, AIF1, ALOX5, ANXA3, APAF1, APBB1IP, APEH, ARG1, ARHGAP45, ARHGAP9, BST2, BTK, CAPN1, CAT, CCND3, CCR2, CD300A, CD300LF, CD33, CD46, CD74, CD79B, CD84, CD86, CDA, CFD, CFP, CLEC12A, CLEC4D, CMTM7, COMMD3, COMMD9, CORO1A, COTL1, CPNE3, CPPED1, CRISPLD2, CSK, CST3, CTSC, CTSS, CX3CR1, CXCR2, CYBB, DEFA1, DERA, DOCK11, DOCK2, DOCK8, DUSP22, EGR1, FCGR2A, FCGR3B, FCN1, FES, FGL2, …	43.0556	56.9444	[ACPP, ADA, ADA2, ADAM17, ADAM8, ADGRE2, ADGRE5, ADORA2A, AIF1, ALOX5, ANPEP, ANXA2, ANXA3, APAF1, APBB1IP, APEH, ARG1, ARHGAP45, ARHGAP9, ATP6V1D, BST2, BTK, C3AR1, CAPN1, CAT, CCL2, CCL3, CCND3, CCR2, CCR7, CCT2, CD300A, CD300LF, CD33, CD44, CD46, CD53, CD55, CD58, CD63, CD74, CD79B, CD80, CD81, CD83, CD84, CD86, CDA, CDKN1A, CFD, CFP, CLEC12A, CLEC4D, CLEC5A, CMTM7, COMMD3, COMMD9, CORO1A, COT…
GO:0043312	neutrophil degranulation	GO_BiologicalProcess-GOA_10.07.2017_00h00	9.7e-46	2e-42	[4, 6, 7, 8, 9, 10]	Group70	30.54	164	Specific for Cluster #2	[ADAM8, ANPEP, ANXA2, ATP6V1D, C3AR1, CCT2, CD44, CD53, CD55, CD58, CD63, CLEC5A, CREG1, CSTB, CXCL1, DEGS1, DNAJC5, FTH1, GLA, GNPDA1, GPR84, HPSE, HSP90AA1, HSP90AB1, HSPA1A, HSPA1B, HSPA8, ITGAV, ITGAX, LAMTOR3, LGALS3, MMP9, NEU1, NFKB1, OLR1, PDXK, PKM, PLAU, PLAUR, PLD1, PLEKHO2, PNP, PSMD1, PSMD14, PSMD7, PTX3, QSOX1, RAB10, RAP2C, SDCBP, SURF4, TLR2, TMBIM1, TNFAIP6, TNFRSF1B, TOM1, UBR4,…	[ACPP, ADA2, ADGRE5, ALOX5, ANXA3, APAF1, APEH, ARG1, ARHGAP45, ARHGAP9, BST2, CAPN1, CAT, CD300A, CD33, CDA, CFD, CFP, CLEC12A, CLEC4D, COMMD3, COMMD9, COTL1, CPNE3, CPPED1, CRISPLD2, CST3, CTSC, CTSS, CXCR2, CYBB, DEFA1, DERA, DOCK2, FCGR2A, FCGR3B, FCN1, FGL2, FOLR3, FUCA1, GAA, GCA, GLB1, GLIPR1, GMFG, GNS, GSDMD, GSTP1, GYG1, HEBP2, HK3, HP, HSPA6, HVCN1, IDH1, IMPDH1, IQGAP2, ITGAL, ITGAM, …	35.3659	64.6341	[ACPP, ADA2, ADAM8, ADGRE5, ALOX5, ANPEP, ANXA2, ANXA3, APAF1, APEH, ARG1, ARHGAP45, ARHGAP9, ATP6V1D, BST2, C3AR1, CAPN1, CAT, CCT2, CD300A, CD33, CD44, CD53, CD55, CD58, CD63, CDA, CFD, CFP, CLEC12A, CLEC4D, CLEC5A, COMMD3, COMMD9, COTL1, CPNE3, CPPED1, CREG1, CRISPLD2, CST3, CSTB, CTSC, CTSS, CXCL1, CXCR2, CYBB, DEFA1, DEGS1, DERA, DNAJC5, DOCK2, FCGR2A, FCGR3B, FCN1, FGL2, FOLR3, FTH1, FUCA1,…
GO:0042119	neutrophil activation	GO_BiologicalProcess-GOA_10.07.2017_00h00	1.4e-45	2.9e-42	[5, 7]	Group70	30.3309	165	Specific for Cluster #2	[ADAM8, ANPEP, ANXA2, ATP6V1D, C3AR1, CCT2, CD44, CD53, CD55, CD58, CD63, CLEC5A, CREG1, CSTB, CXCL1, CXCL8, DEGS1, DNAJC5, FTH1, GLA, GNPDA1, GPR84, HPSE, HSP90AA1, HSP90AB1, HSPA1A, HSPA1B, HSPA8, ITGAV, ITGAX, LAMTOR3, LGALS3, MMP9, NEU1, NFKB1, OLR1, PDXK, PKM, PLAU, PLAUR, PLD1, PLEKHO2, PNP, PSMD1, PSMD14, PSMD7, PTX3, QSOX1, RAB10, RAP2C, SDCBP, SURF4, TLR2, TMBIM1, TNFAIP6, TNFRSF1B, TOM1…	[ACPP, ADA2, ADGRE5, ALOX5, ANXA3, APAF1, APEH, ARG1, ARHGAP45, ARHGAP9, BST2, CAPN1, CAT, CD300A, CD33, CDA, CFD, CFP, CLEC12A, CLEC4D, COMMD3, COMMD9, COTL1, CPNE3, CPPED1, CRISPLD2, CST3, CTSC, CTSS, CXCR2, CYBB, DEFA1, DERA, DOCK2, FCGR2A, FCGR3B, FCN1, FGL2, FOLR3, FUCA1, GAA, GCA, GLB1, GLIPR1, GMFG, GNS, GSDMD, GSTP1, GYG1, HEBP2, HK3, HP, HSPA6, HVCN1, IDH1, IMPDH1, IQGAP2, ITGAL, ITGAM, …	35.7576	64.2424	[ACPP, ADA2, ADAM8, ADGRE5, ALOX5, ANPEP, ANXA2, ANXA3, APAF1, APEH, ARG1, ARHGAP45, ARHGAP9, ATP6V1D, BST2, C3AR1, CAPN1, CAT, CCT2, CD300A, CD33, CD44, CD53, CD55, CD58, CD63, CDA, CFD, CFP, CLEC12A, CLEC4D, CLEC5A, COMMD3, COMMD9, COTL1, CPNE3, CPPED1, CREG1, CRISPLD2, CST3, CSTB, CTSC, CTSS, CXCL1, CXCL8, CXCR2, CYBB, DEFA1, DEGS1, DERA, DNAJC5, DOCK2, FCGR2A, FCGR3B, FCN1, FGL2, FOLR3, FTH1,…
GO:0045055	regulated exocytosis	GO_BiologicalProcess-GOA_10.07.2017_00h00	1.8e-43	3.7e-40	[5, 6, 7, 8]	Group70	25.3695	206	Specific for Cluster #2	[ADAM8, ADGRE2, ANPEP, ANXA2, ANXA5, ARF1, ATP6V1D, BRPF3, C3AR1, CCL3, CCT2, CD44, CD53, CD55, CD58, CD63, CHORDC1, CLEC5A, CREG1, CSTB, CXCL1, DEGS1, DNAJC5, F3, FERMT3, FTH1, GLA, GNPDA1, GPR84, HMOX1, HPSE, HSP90AA1, HSP90AB1, HSPA1A, HSPA1B, HSPA8, IL6, ITGAV, ITGAX, LAMTOR3, LGALS3, LHFPL2, LYN, MMP9, NEU1, NFKB1, NOTCH1, OLR1, PDXK, PKM, PLAU, PLAUR, PLD1, PLEK, PLEKHO2, PNP, PSMD1, PSMD14…	[ACPP, ADA2, ADGRE5, ALOX5, ANXA3, APAF1, APEH, ARG1, ARHGAP45, ARHGAP9, BST2, BTK, CAPN1, CAT, CCR2, CD300A, CD33, CD84, CDA, CFD, CFP, CLEC12A, CLEC4D, COMMD3, COMMD9, CORO1A, COTL1, CPNE3, CPPED1, CRISPLD2, CST3, CTSC, CTSS, CXCR2, CYBB, DEFA1, DERA, DOCK2, F13A1, F5, FCGR2A, FCGR3B, FCN1, FES, FGL2, FOLR3, FUCA1, GAA, GCA, GLB1, GLIPR1, GMFG, GNS, GSDMD, GSTP1, GYG1, HEBP2, HK3, HP, HSPA6, HV…	39.8058	60.1942	[ACPP, ADA2, ADAM8, ADGRE2, ADGRE5, ALOX5, ANPEP, ANXA2, ANXA3, ANXA5, APAF1, APEH, ARF1, ARG1, ARHGAP45, ARHGAP9, ATP6V1D, BRPF3, BST2, BTK, C3AR1, CAPN1, CAT, CCL3, CCR2, CCT2, CD300A, CD33, CD44, CD53, CD55, CD58, CD63, CD84, CDA, CFD, CFP, CHORDC1, CLEC12A, CLEC4D, CLEC5A, COMMD3, COMMD9, CORO1A, COTL1, CPNE3, CPPED1, CREG1, CRISPLD2, CST3, CSTB, CTSC, CTSS, CXCL1, CXCR2, CYBB, DEFA1, DEGS1, …
GO:0006887	exocytosis	GO_BiologicalProcess-GOA_10.07.2017_00h00	1e-41	2.1e-38	[4, 5, 6, 7]	Group70	23.8095	220	None Specific Cluster	[ADAM8, ADGRE2, ANPEP, ANXA2, ANXA5, ARF1, ATP6V1D, BRPF3, C3AR1, CCL3, CCL8, CCT2, CD44, CD53, CD55, CD58, CD63, CHORDC1, CLASP2, CLEC5A, CREG1, CSTB, CXCL1, DEGS1, DNAJC5, F3, FERMT3, FTH1, GLA, GNPDA1, GPR84, HGS, HMOX1, HPSE, HSP90AA1, HSP90AB1, HSPA1A, HSPA1B, HSPA8, IL6, ITGAV, ITGAX, LAMTOR3, LGALS3, LHFPL2, LYN, MMP9, NEU1, NFKB1, NOTCH1, OLR1, PDXK, PKM, PLAU, PLAUR, PLD1, PLEK, PLEKHO2,…	[ACPP, ADA2, ADGRE5, ALOX5, ANXA3, APAF1, APEH, APEX1, ARG1, ARHGAP45, ARHGAP9, BST2, BTK, CAPN1, CAT, CCR2, CD300A, CD33, CD84, CDA, CFD, CFP, CLEC12A, CLEC4D, COMMD3, COMMD9, CORO1A, COTL1, CPNE3, CPPED1, CRISPLD2, CST3, CTSC, CTSS, CXCR2, CYBB, DEFA1, DERA, DOCK2, F13A1, F5, FCGR2A, FCGR3B, FCN1, FES, FGL2, FOLR3, FUCA1, GAA, GCA, GLB1, GLIPR1, GMFG, GNS, GSDMD, GSTP1, GYG1, HEBP2, HK3, HP, HS…	41.3636	58.6364	[ACPP, ADA2, ADAM8, ADGRE2, ADGRE5, ALOX5, ANPEP, ANXA2, ANXA3, ANXA5, APAF1, APEH, APEX1, ARF1, ARG1, ARHGAP45, ARHGAP9, ATP6V1D, BRPF3, BST2, BTK, C3AR1, CAPN1, CAT, CCL3, CCL8, CCR2, CCT2, CD300A, CD33, CD44, CD53, CD55, CD58, CD63, CD84, CDA, CFD, CFP, CHORDC1, CLASP2, CLEC12A, CLEC4D, CLEC5A, COMMD3, COMMD9, CORO1A, COTL1, CPNE3, CPPED1, CREG1, CRISPLD2, CST3, CSTB, CTSC, CTSS, CXCL1, CXCR2,…
GO:0002443	leukocyte mediated immunity	GO_BiologicalProcess-GOA_10.07.2017_00h00	8.9e-37	1.8e-33	[3]	Group70	22.6355	213	None Specific Cluster	[ADAM17, ADAM8, ADGRE2, ANPEP, ANXA2, ATP6V1D, C3AR1, CCL3, CCT2, CD44, CD53, CD55, CD58, CD63, CLEC5A, CREG1, CRK, CSTB, CXCL1, CXCL5, DEGS1, DNAJC5, FTH1, GLA, GNL1, GNPDA1, GPR84, HAVCR2, HMOX1, HNRNPC, HPSE, HSP90AA1, HSP90AB1, HSPA1A, HSPA1B, HSPA8, ICAM1, IL1B, IL23A, IL6, IL6R, IL7R, ITGAV, ITGAX, LAMTOR3, LGALS3, LYN, MMP9, NBN, NEU1, NFKB1, OLR1, PDXK, PKM, PLAU, PLAUR, PLD1, PLEKHO2, PN…	[ACPP, ADA2, ADGRE5, ALOX5, ANXA3, APAF1, APEH, ARG1, ARHGAP45, ARHGAP9, BST2, BTK, CAPN1, CAT, CCR2, CD300A, CD33, CD46, CD74, CD84, CDA, CFD, CFP, CLEC12A, CLEC4D, COMMD3, COMMD9, CORO1A, COTL1, CPNE3, CPPED1, CRISPLD2, CST3, CTSC, CTSS, CXCR2, CYBB, DEFA1, DERA, DOCK2, DUSP22, FCGR2A, FCGR3B, FCN1, FES, FGL2, FOLR3, FUCA1, GAA, GCA, GLB1, GLIPR1, GMFG, GNS, GSDMD, GSTP1, GYG1, HEBP2, HK3, HP, …	43.1925	56.8075	[ACPP, ADA2, ADAM17, ADAM8, ADGRE2, ADGRE5, ALOX5, ANPEP, ANXA2, ANXA3, APAF1, APEH, ARG1, ARHGAP45, ARHGAP9, ATP6V1D, BST2, BTK, C3AR1, CAPN1, CAT, CCL3, CCR2, CCT2, CD300A, CD33, CD44, CD46, CD53, CD55, CD58, CD63, CD74, CD84, CDA, CFD, CFP, CLEC12A, CLEC4D, CLEC5A, COMMD3, COMMD9, CORO1A, COTL1, CPNE3, CPPED1, CREG1, CRISPLD2, CRK, CST3, CSTB, CTSC, CTSS, CXCL1, CXCL5, CXCR2, CYBB, DEFA1, DEGS…
GO:0032940	secretion by cell	GO_BiologicalProcess-GOA_10.07.2017_00h00	5.1e-36	1e-32	[3, 5, 6]	Group70	19.0785	294	None Specific Cluster	[ABCA1, ADAM8, ADGRE2, ADM, ADORA2A, ANPEP, ANXA2, ANXA5, ARF1, ARFGAP3, ATP6V1D, BRPF3, C3AR1, CCL3, CCL8, CCR7, CCT2, CD44, CD53, CD55, CD58, CD63, CHORDC1, CLASP2, CLEC5A, CREG1, CRY1, CSTB, CXCL1, DEGS1, DNAJC5, EDN1, F3, FAM129B, FERMT3, FFAR2, FLNB, FTH1, GLA, GNPDA1, GPR84, HAVCR2, HGS, HIF1A, HMGCR, HMOX1, HPSE, HSP90AA1, HSP90AB1, HSPA1A, HSPA1B, HSPA8, IFIH1, IL1A, IL1B, IL1RN, IL6, ITG…	[ACPP, ADA2, ADGRE5, ALOX5, ANXA3, APAF1, APEH, APEX1, ARG1, ARHGAP45, ARHGAP9, ARRB1, BRSK1, BST2, BTK, CAPN1, CAT, CCR2, CD300A, CD33, CD84, CDA, CFD, CFP, CKLF, CLEC12A, CLEC4D, COMMD3, COMMD9, CORO1A, COTL1, CPNE3, CPPED1, CRISPLD2, CSF1R, CST3, CTSC, CTSS, CXCR2, CYBB, DEFA1, DERA, DOCK2, DPYSL2, ENY2, ERP29, F13A1, F5, FCGR2A, FCGR3B, FCN1, FES, FGL2, FOLR3, FUCA1, GAA, GCA, GLB1, GLIPR1, G…	45.5782	54.4218	[ABCA1, ACPP, ADA2, ADAM8, ADGRE2, ADGRE5, ADM, ADORA2A, ALOX5, ANPEP, ANXA2, ANXA3, ANXA5, APAF1, APEH, APEX1, ARF1, ARFGAP3, ARG1, ARHGAP45, ARHGAP9, ARRB1, ATP6V1D, BRPF3, BRSK1, BST2, BTK, C3AR1, CAPN1, CAT, CCL3, CCL8, CCR2, CCR7, CCT2, CD300A, CD33, CD44, CD53, CD55, CD58, CD63, CD84, CDA, CFD, CFP, CHORDC1, CKLF, CLASP2, CLEC12A, CLEC4D, CLEC5A, COMMD3, COMMD9, CORO1A, COTL1, CPNE3, CPPED1…
GO:0032940	secretion by cell	GO_BiologicalProcess-GOA_10.07.2017_00h00	5.1e-36	1e-32	[3, 5, 6]	Group75	19.0785	294	None Specific Cluster	[ABCA1, ADAM8, ADGRE2, ADM, ADORA2A, ANPEP, ANXA2, ANXA5, ARF1, ARFGAP3, ATP6V1D, BRPF3, C3AR1, CCL3, CCL8, CCR7, CCT2, CD44, CD53, CD55, CD58, CD63, CHORDC1, CLASP2, CLEC5A, CREG1, CRY1, CSTB, CXCL1, DEGS1, DNAJC5, EDN1, F3, FAM129B, FERMT3, FFAR2, FLNB, FTH1, GLA, GNPDA1, GPR84, HAVCR2, HGS, HIF1A, HMGCR, HMOX1, HPSE, HSP90AA1, HSP90AB1, HSPA1A, HSPA1B, HSPA8, IFIH1, IL1A, IL1B, IL1RN, IL6, ITG…	[ACPP, ADA2, ADGRE5, ALOX5, ANXA3, APAF1, APEH, APEX1, ARG1, ARHGAP45, ARHGAP9, ARRB1, BRSK1, BST2, BTK, CAPN1, CAT, CCR2, CD300A, CD33, CD84, CDA, CFD, CFP, CKLF, CLEC12A, CLEC4D, COMMD3, COMMD9, CORO1A, COTL1, CPNE3, CPPED1, CRISPLD2, CSF1R, CST3, CTSC, CTSS, CXCR2, CYBB, DEFA1, DERA, DOCK2, DPYSL2, ENY2, ERP29, F13A1, F5, FCGR2A, FCGR3B, FCN1, FES, FGL2, FOLR3, FUCA1, GAA, GCA, GLB1, GLIPR1, G…	45.5782	54.4218	[ABCA1, ACPP, ADA2, ADAM8, ADGRE2, ADGRE5, ADM, ADORA2A, ALOX5, ANPEP, ANXA2, ANXA3, ANXA5, APAF1, APEH, APEX1, ARF1, ARFGAP3, ARG1, ARHGAP45, ARHGAP9, ARRB1, ATP6V1D, BRPF3, BRSK1, BST2, BTK, C3AR1, CAPN1, CAT, CCL3, CCL8, CCR2, CCR7, CCT2, CD300A, CD33, CD44, CD53, CD55, CD58, CD63, CD84, CDA, CFD, CFP, CHORDC1, CKLF, CLASP2, CLEC12A, CLEC4D, CLEC5A, COMMD3, COMMD9, CORO1A, COTL1, CPNE3, CPPED1…
GO:0046903	secretion	GO_BiologicalProcess-GOA_10.07.2017_00h00	8.9e-35	1.8e-31	[4, 5]	Group70	18.3541	310	None Specific Cluster	[ABCA1, ACOD1, ADA, ADAM8, ADGRE2, ADM, ADORA2A, ANPEP, ANXA2, ANXA5, AQP9, ARF1, ARFGAP3, ATP6V1D, BRPF3, C3AR1, CCL3, CCL8, CCND1, CCR7, CCT2, CD44, CD53, CD55, CD58, CD63, CHORDC1, CLASP2, CLEC5A, CREG1, CRY1, CSF2, CSTB, CXCL1, DEGS1, DNAJC5, EDN1, F3, FAM129B, FERMT3, FFAR2, FLNB, FTH1, GLA, GNPDA1, GPR84, HAVCR2, HGS, HIF1A, HMGCR, HMOX1, HPSE, HSP90AA1, HSP90AB1, HSPA1A, HSPA1B, HSPA8, IFI…	[ABCC3, ACPP, ADA2, ADGRE5, ALOX5, ANXA3, APAF1, APEH, APEX1, ARG1, ARHGAP45, ARHGAP9, ARRB1, BRSK1, BST2, BTK, CAPN1, CAT, CCR2, CD300A, CD33, CD74, CD84, CDA, CFD, CFP, CKLF, CLEC12A, CLEC4D, COMMD3, COMMD9, COMT, COPS3, CORO1A, COTL1, CPNE3, CPPED1, CRISPLD2, CSF1R, CST3, CTSC, CTSS, CXCR2, CYBB, DEFA1, DERA, DOCK2, DPYSL2, ENY2, ERP29, F13A1, F5, FCGR2A, FCGR3B, FCN1, FES, FGL2, FOLR3, FUCA1,…	46.4516	53.5484	[ABCA1, ABCC3, ACOD1, ACPP, ADA, ADA2, ADAM8, ADGRE2, ADGRE5, ADM, ADORA2A, ALOX5, ANPEP, ANXA2, ANXA3, ANXA5, APAF1, APEH, APEX1, AQP9, ARF1, ARFGAP3, ARG1, ARHGAP45, ARHGAP9, ARRB1, ATP6V1D, BRPF3, BRSK1, BST2, BTK, C3AR1, CAPN1, CAT, CCL3, CCL8, CCND1, CCR2, CCR7, CCT2, CD300A, CD33, CD44, CD53, CD55, CD58, CD63, CD74, CD84, CDA, CFD, CFP, CHORDC1, CKLF, CLASP2, CLEC12A, CLEC4D, CLEC5A, COMMD3…
GO:0046903	secretion	GO_BiologicalProcess-GOA_10.07.2017_00h00	8.9e-35	1.8e-31	[4, 5]	Group75	18.3541	310	None Specific Cluster	[ABCA1, ACOD1, ADA, ADAM8, ADGRE2, ADM, ADORA2A, ANPEP, ANXA2, ANXA5, AQP9, ARF1, ARFGAP3, ATP6V1D, BRPF3, C3AR1, CCL3, CCL8, CCND1, CCR7, CCT2, CD44, CD53, CD55, CD58, CD63, CHORDC1, CLASP2, CLEC5A, CREG1, CRY1, CSF2, CSTB, CXCL1, DEGS1, DNAJC5, EDN1, F3, FAM129B, FERMT3, FFAR2, FLNB, FTH1, GLA, GNPDA1, GPR84, HAVCR2, HGS, HIF1A, HMGCR, HMOX1, HPSE, HSP90AA1, HSP90AB1, HSPA1A, HSPA1B, HSPA8, IFI…	[ABCC3, ACPP, ADA2, ADGRE5, ALOX5, ANXA3, APAF1, APEH, APEX1, ARG1, ARHGAP45, ARHGAP9, ARRB1, BRSK1, BST2, BTK, CAPN1, CAT, CCR2, CD300A, CD33, CD74, CD84, CDA, CFD, CFP, CKLF, CLEC12A, CLEC4D, COMMD3, COMMD9, COMT, COPS3, CORO1A, COTL1, CPNE3, CPPED1, CRISPLD2, CSF1R, CST3, CTSC, CTSS, CXCR2, CYBB, DEFA1, DERA, DOCK2, DPYSL2, ENY2, ERP29, F13A1, F5, FCGR2A, FCGR3B, FCN1, FES, FGL2, FOLR3, FUCA1,…	46.4516	53.5484	[ABCA1, ABCC3, ACOD1, ACPP, ADA, ADA2, ADAM8, ADGRE2, ADGRE5, ADM, ADORA2A, ALOX5, ANPEP, ANXA2, ANXA3, ANXA5, APAF1, APEH, APEX1, AQP9, ARF1, ARFGAP3, ARG1, ARHGAP45, ARHGAP9, ARRB1, ATP6V1D, BRPF3, BRSK1, BST2, BTK, C3AR1, CAPN1, CAT, CCL3, CCL8, CCND1, CCR2, CCR7, CCT2, CD300A, CD33, CD44, CD53, CD55, CD58, CD63, CD74, CD84, CDA, CFD, CFP, CHORDC1, CKLF, CLASP2, CLEC12A, CLEC4D, CLEC5A, COMMD3…
GO:0006810	transport	GO_BiologicalProcess-GOA_10.07.2017_00h00	8e-34	1.6e-30	[3]	Group70	13.3882	716	None Specific Cluster	[ABCA1, ACOD1, ACSL1, ACTR3, ADA, ADAM8, ADGRE2, ADM, ADORA2A, AFTPH, AKR1B1, ANPEP, ANTXR2, ANXA2, ANXA5, APBA3, AQP9, ARCN1, ARF1, ARF4, ARFGAP3, ARHGEF2, ARL6IP1, ATP13A3, ATP1A1, ATP1B3, ATP2B1, ATP2C1, ATP6V1B2, ATP6V1D, ATP6V1E1, ATP6V1F, ATP6V1H, ATXN1, AZIN1, BAG3, BCAP31, BID, BRPF3, C15orf48, C3AR1, CCDC93, CCL14, CCL2, CCL3, CCL8, CCND1, CCR7, CCT2, CD44, CD53, CD55, CD58, CD63, CD81, …	[ABCC3, ACAP1, ACPP, ADA2, ADCY7, ADD3, ADGRE5, ADRB2, AGFG1, AHNAK, AIF1, ALKBH5, ALOX5, ANXA3, AP2S1, APAF1, APEH, APEX1, AQP10, ARF5, ARG1, ARHGAP1, ARHGAP45, ARHGAP9, ARRB1, ASGR1, ASGR2, ATG16L2, ATP2B4, ATP5A1, ATP5C1, ATP5D, ATP5E, ATP5EP2, ATP5G2, ATP5H, ATP5I, ATP5J, ATP5J2, ATP5L, ATP5O, ATPIF1, BLOC1S1, BNIP3L, BRSK1, BST2, BTK, C12orf76, C14orf166, C2CD5, CA4, CACNA2D3, CAPN1, CAT, CC…	44.4134	55.5866	[ABCA1, ABCC3, ACAP1, ACOD1, ACPP, ACSL1, ACTR3, ADA, ADA2, ADAM8, ADCY7, ADD3, ADGRE2, ADGRE5, ADM, ADORA2A, ADRB2, AFTPH, AGFG1, AHNAK, AIF1, AKR1B1, ALKBH5, ALOX5, ANPEP, ANTXR2, ANXA2, ANXA3, ANXA5, AP2S1, APAF1, APBA3, APEH, APEX1, AQP10, AQP9, ARCN1, ARF1, ARF4, ARF5, ARFGAP3, ARG1, ARHGAP1, ARHGAP45, ARHGAP9, ARHGEF2, ARL6IP1, ARRB1, ASGR1, ASGR2, ATG16L2, ATP13A3, ATP1A1, ATP1B3, ATP2B1, …
GO:0006810	transport	GO_BiologicalProcess-GOA_10.07.2017_00h00	8e-34	1.6e-30	[3]	Group75	13.3882	716	None Specific Cluster	[ABCA1, ACOD1, ACSL1, ACTR3, ADA, ADAM8, ADGRE2, ADM, ADORA2A, AFTPH, AKR1B1, ANPEP, ANTXR2, ANXA2, ANXA5, APBA3, AQP9, ARCN1, ARF1, ARF4, ARFGAP3, ARHGEF2, ARL6IP1, ATP13A3, ATP1A1, ATP1B3, ATP2B1, ATP2C1, ATP6V1B2, ATP6V1D, ATP6V1E1, ATP6V1F, ATP6V1H, ATXN1, AZIN1, BAG3, BCAP31, BID, BRPF3, C15orf48, C3AR1, CCDC93, CCL14, CCL2, CCL3, CCL8, CCND1, CCR7, CCT2, CD44, CD53, CD55, CD58, CD63, CD81, …	[ABCC3, ACAP1, ACPP, ADA2, ADCY7, ADD3, ADGRE5, ADRB2, AGFG1, AHNAK, AIF1, ALKBH5, ALOX5, ANXA3, AP2S1, APAF1, APEH, APEX1, AQP10, ARF5, ARG1, ARHGAP1, ARHGAP45, ARHGAP9, ARRB1, ASGR1, ASGR2, ATG16L2, ATP2B4, ATP5A1, ATP5C1, ATP5D, ATP5E, ATP5EP2, ATP5G2, ATP5H, ATP5I, ATP5J, ATP5J2, ATP5L, ATP5O, ATPIF1, BLOC1S1, BNIP3L, BRSK1, BST2, BTK, C12orf76, C14orf166, C2CD5, CA4, CACNA2D3, CAPN1, CAT, CC…	44.4134	55.5866	[ABCA1, ABCC3, ACAP1, ACOD1, ACPP, ACSL1, ACTR3, ADA, ADA2, ADAM8, ADCY7, ADD3, ADGRE2, ADGRE5, ADM, ADORA2A, ADRB2, AFTPH, AGFG1, AHNAK, AIF1, AKR1B1, ALKBH5, ALOX5, ANPEP, ANTXR2, ANXA2, ANXA3, ANXA5, AP2S1, APAF1, APBA3, APEH, APEX1, AQP10, AQP9, ARCN1, ARF1, ARF4, ARF5, ARFGAP3, ARG1, ARHGAP1, ARHGAP45, ARHGAP9, ARHGEF2, ARL6IP1, ARRB1, ASGR1, ASGR2, ATG16L2, ATP13A3, ATP1A1, ATP1B3, ATP2B1, …
GO:0016192	vesicle-mediated transport	GO_BiologicalProcess-GOA_10.07.2017_00h00	9.8e-34	2e-30	[4]	Group33	17.1141	357	None Specific Cluster	[ABCA1, ACTR3, ADAM8, ADGRE2, ADM, ADORA2A, ANPEP, ANXA2, ANXA5, ARCN1, ARF1, ARF4, ARFGAP3, ATP6V1D, ATP6V1H, BCAP31, BRPF3, C3AR1, CCDC93, CCL14, CCL2, CCL3, CCL8, CCT2, CD44, CD53, CD55, CD58, CD63, CD81, CES1, CHIC2, CHMP2B, CHMP4B, CHMP5, CHORDC1, CLASP2, CLEC5A, CREG1, CRK, CSNK1A1, CSNK1E, CSTB, CXCL1, CXCL8, DEGS1, DENND5A, DLL1, DNAJC5, EHD1, F3, FERMT3, FLOT1, FTH1, GLA, GNPDA1, GPR84, …	[ACPP, ADA2, ADGRE5, ADRB2, AIF1, ALOX5, ANXA3, AP2S1, APAF1, APEH, APEX1, ARF5, ARG1, ARHGAP1, ARHGAP45, ARHGAP9, ARRB1, ASGR1, ASGR2, BLOC1S1, BST2, BTK, C2CD5, CAPN1, CAT, CCR2, CD163, CD300A, CD300LF, CD302, CD33, CD84, CDA, CFD, CFP, CLEC12A, CLEC4D, CNIH4, COMMD1, COMMD3, COMMD9, CORO1A, COTL1, CPNE3, CPPED1, CRISPLD2, CSK, CST3, CTSC, CTSS, CX3CR1, CXCR2, CYBB, DCTN3, DEFA1, DERA, DNM3, DO…	43.6975	56.3025	[ABCA1, ACPP, ACTR3, ADA2, ADAM8, ADGRE2, ADGRE5, ADM, ADORA2A, ADRB2, AIF1, ALOX5, ANPEP, ANXA2, ANXA3, ANXA5, AP2S1, APAF1, APEH, APEX1, ARCN1, ARF1, ARF4, ARF5, ARFGAP3, ARG1, ARHGAP1, ARHGAP45, ARHGAP9, ARRB1, ASGR1, ASGR2, ATP6V1D, ATP6V1H, BCAP31, BLOC1S1, BRPF3, BST2, BTK, C2CD5, C3AR1, CAPN1, CAT, CCDC93, CCL14, CCL2, CCL3, CCL8, CCR2, CCT2, CD163, CD300A, CD300LF, CD302, CD33, CD44, CD53…
GO:0016192	vesicle-mediated transport	GO_BiologicalProcess-GOA_10.07.2017_00h00	9.8e-34	2e-30	[4]	Group70	17.1141	357	None Specific Cluster	[ABCA1, ACTR3, ADAM8, ADGRE2, ADM, ADORA2A, ANPEP, ANXA2, ANXA5, ARCN1, ARF1, ARF4, ARFGAP3, ATP6V1D, ATP6V1H, BCAP31, BRPF3, C3AR1, CCDC93, CCL14, CCL2, CCL3, CCL8, CCT2, CD44, CD53, CD55, CD58, CD63, CD81, CES1, CHIC2, CHMP2B, CHMP4B, CHMP5, CHORDC1, CLASP2, CLEC5A, CREG1, CRK, CSNK1A1, CSNK1E, CSTB, CXCL1, CXCL8, DEGS1, DENND5A, DLL1, DNAJC5, EHD1, F3, FERMT3, FLOT1, FTH1, GLA, GNPDA1, GPR84, …	[ACPP, ADA2, ADGRE5, ADRB2, AIF1, ALOX5, ANXA3, AP2S1, APAF1, APEH, APEX1, ARF5, ARG1, ARHGAP1, ARHGAP45, ARHGAP9, ARRB1, ASGR1, ASGR2, BLOC1S1, BST2, BTK, C2CD5, CAPN1, CAT, CCR2, CD163, CD300A, CD300LF, CD302, CD33, CD84, CDA, CFD, CFP, CLEC12A, CLEC4D, CNIH4, COMMD1, COMMD3, COMMD9, CORO1A, COTL1, CPNE3, CPPED1, CRISPLD2, CSK, CST3, CTSC, CTSS, CX3CR1, CXCR2, CYBB, DCTN3, DEFA1, DERA, DNM3, DO…	43.6975	56.3025	[ABCA1, ACPP, ACTR3, ADA2, ADAM8, ADGRE2, ADGRE5, ADM, ADORA2A, ADRB2, AIF1, ALOX5, ANPEP, ANXA2, ANXA3, ANXA5, AP2S1, APAF1, APEH, APEX1, ARCN1, ARF1, ARF4, ARF5, ARFGAP3, ARG1, ARHGAP1, ARHGAP45, ARHGAP9, ARRB1, ASGR1, ASGR2, ATP6V1D, ATP6V1H, BCAP31, BLOC1S1, BRPF3, BST2, BTK, C2CD5, C3AR1, CAPN1, CAT, CCDC93, CCL14, CCL2, CCL3, CCL8, CCR2, CCT2, CD163, CD300A, CD300LF, CD302, CD33, CD44, CD53…
GO:0016192	vesicle-mediated transport	GO_BiologicalProcess-GOA_10.07.2017_00h00	9.8e-34	2e-30	[4]	Group75	17.1141	357	None Specific Cluster	[ABCA1, ACTR3, ADAM8, ADGRE2, ADM, ADORA2A, ANPEP, ANXA2, ANXA5, ARCN1, ARF1, ARF4, ARFGAP3, ATP6V1D, ATP6V1H, BCAP31, BRPF3, C3AR1, CCDC93, CCL14, CCL2, CCL3, CCL8, CCT2, CD44, CD53, CD55, CD58, CD63, CD81, CES1, CHIC2, CHMP2B, CHMP4B, CHMP5, CHORDC1, CLASP2, CLEC5A, CREG1, CRK, CSNK1A1, CSNK1E, CSTB, CXCL1, CXCL8, DEGS1, DENND5A, DLL1, DNAJC5, EHD1, F3, FERMT3, FLOT1, FTH1, GLA, GNPDA1, GPR84, …	[ACPP, ADA2, ADGRE5, ADRB2, AIF1, ALOX5, ANXA3, AP2S1, APAF1, APEH, APEX1, ARF5, ARG1, ARHGAP1, ARHGAP45, ARHGAP9, ARRB1, ASGR1, ASGR2, BLOC1S1, BST2, BTK, C2CD5, CAPN1, CAT, CCR2, CD163, CD300A, CD300LF, CD302, CD33, CD84, CDA, CFD, CFP, CLEC12A, CLEC4D, CNIH4, COMMD1, COMMD3, COMMD9, CORO1A, COTL1, CPNE3, CPPED1, CRISPLD2, CSK, CST3, CTSC, CTSS, CX3CR1, CXCR2, CYBB, DCTN3, DEFA1, DERA, DNM3, DO…	43.6975	56.3025	[ABCA1, ACPP, ACTR3, ADA2, ADAM8, ADGRE2, ADGRE5, ADM, ADORA2A, ADRB2, AIF1, ALOX5, ANPEP, ANXA2, ANXA3, ANXA5, AP2S1, APAF1, APEH, APEX1, ARCN1, ARF1, ARF4, ARF5, ARFGAP3, ARG1, ARHGAP1, ARHGAP45, ARHGAP9, ARRB1, ASGR1, ASGR2, ATP6V1D, ATP6V1H, BCAP31, BLOC1S1, BRPF3, BST2, BTK, C2CD5, C3AR1, CAPN1, CAT, CCDC93, CCL14, CCL2, CCL3, CCL8, CCR2, CCT2, CD163, CD300A, CD300LF, CD302, CD33, CD44, CD53…
GO:0006613	cotranslational protein targeting to membrane	GO_BiologicalProcess-GOA_10.07.2017_00h00	1.9e-28	4e-25	[6, 7, 8, 9, 10, 11]	Group76	51.4286	54	Specific for Cluster #2	[ARL6IP1, SEC61A1]	[FAU, MRPL23, RPL11, RPL12, RPL13A, RPL17, RPL18, RPL18A, RPL19, RPL21, RPL23, RPL26, RPL27, RPL27A, RPL30, RPL31, RPL32, RPL35, RPL35A, RPL36, RPL37A, RPL38, RPL39, RPL41, RPLP1, RPLP2, RPS10, RPS11, RPS12, RPS13, RPS14, RPS15, RPS15A, RPS17, RPS18, RPS19, RPS2, RPS21, RPS23, RPS24, RPS25, RPS26P47, RPS27, RPS27A, RPS28, RPS29, RPS3, RPS5, RPS8, RPS9, RPSA, SRP14]	3.7037	96.2963	[ARL6IP1, FAU, MRPL23, RPL11, RPL12, RPL13A, RPL17, RPL18, RPL18A, RPL19, RPL21, RPL23, RPL26, RPL27, RPL27A, RPL30, RPL31, RPL32, RPL35, RPL35A, RPL36, RPL37A, RPL38, RPL39, RPL41, RPLP1, RPLP2, RPS10, RPS11, RPS12, RPS13, RPS14, RPS15, RPS15A, RPS17, RPS18, RPS19, RPS2, RPS21, RPS23, RPS24, RPS25, RPS26P47, RPS27, RPS27A, RPS28, RPS29, RPS3, RPS5, RPS8, RPS9, RPSA, SEC61A1, SRP14]
GO:0072599	establishment of protein localization to endoplasmic reticulum	GO_BiologicalProcess-GOA_10.07.2017_00h00	2.3e-28	4.8e-25	[5, 6, 7]	Group76	49.5575	56	Specific for Cluster #2	[CHMP4B, RAB10, SEC61A1]	[FAU, MRPL23, RPL11, RPL12, RPL13A, RPL17, RPL18, RPL18A, RPL19, RPL21, RPL23, RPL26, RPL27, RPL27A, RPL30, RPL31, RPL32, RPL35, RPL35A, RPL36, RPL37A, RPL38, RPL39, RPL41, RPLP1, RPLP2, RPS10, RPS11, RPS12, RPS13, RPS14, RPS15, RPS15A, RPS17, RPS18, RPS19, RPS2, RPS21, RPS23, RPS24, RPS25, RPS26P47, RPS27, RPS27A, RPS28, RPS29, RPS3, RPS5, RPS8, RPS9, RPSA, SPCS1, SRP14]	5.35714	94.6429	[CHMP4B, FAU, MRPL23, RAB10, RPL11, RPL12, RPL13A, RPL17, RPL18, RPL18A, RPL19, RPL21, RPL23, RPL26, RPL27, RPL27A, RPL30, RPL31, RPL32, RPL35, RPL35A, RPL36, RPL37A, RPL38, RPL39, RPL41, RPLP1, RPLP2, RPS10, RPS11, RPS12, RPS13, RPS14, RPS15, RPS15A, RPS17, RPS18, RPS19, RPS2, RPS21, RPS23, RPS24, RPS25, RPS26P47, RPS27, RPS27A, RPS28, RPS29, RPS3, RPS5, RPS8, RPS9, RPSA, SEC61A1, SPCS1, SRP14]
GO:0070887	cellular response to chemical stimulus	GO_BiologicalProcess-GOA_10.07.2017_00h00	8.8e-28	1.8e-24	[3]	Group69	14.7192	456	None Specific Cluster	[ABCA1, ABTB2, ACOD1, ACSL1, ACVR1, ADAM17, ADAM8, ADCY3, ADGRE2, ADNP2, AGO2, AKR1B1, ALOX5AP, ANXA2, AQP9, ARF1, ARFGAP3, ARHGDIA, ARHGEF2, ASNS, ATP1A1, ATP2B1, ATP6V1B2, ATP6V1D, ATP6V1E1, ATP6V1F, ATP6V1H, BIRC3, C3AR1, CCL14, CCL2, CCL20, CCL3, CCL3L1, CCL4L1, CCL4L2, CCL7, CCL8, CCND1, CCR7, CCRL2, CD44, CD55, CD58, CD63, CD80, CD81, CDC37, CES1, CFLAR, CLIC4, CRK, CRY1, CSF2, CTSL, CXCL1,…	[ADCY7, ADRB2, AIF1, AKR7A2, ALOX12, APAF1, APEX1, ARG1, ARHGEF18, ARRB1, ATP2B4, BNIP3L, BST2, BTK, C2CD5, CAT, CCND3, CCR2, CD300LF, CD74, CD86, CDK19, CDK5RAP3, CDKN1C, CEBPA, CKLF, CORO1A, CORO1B, CPNE3, CRIP1, CSF1R, CSK, CST3, CTDSP2, CTSS, CX3CR1, CXCR2, CYBB, DEFA1, DEFA3, DNMT1, DPEP2, DUSP1, DUSP22, EGR1, ELOB, ENY2, FABP4, FAM89B, FBN2, FBP1, FCGR1A, FCGR1B, FOS, FOSB, FOXO4, FPR3, FYN…	55.9211	44.0789	[ABCA1, ABTB2, ACOD1, ACSL1, ACVR1, ADAM17, ADAM8, ADCY3, ADCY7, ADGRE2, ADNP2, ADRB2, AGO2, AIF1, AKR1B1, AKR7A2, ALOX12, ALOX5AP, ANXA2, APAF1, APEX1, AQP9, ARF1, ARFGAP3, ARG1, ARHGDIA, ARHGEF18, ARHGEF2, ARRB1, ASNS, ATP1A1, ATP2B1, ATP2B4, ATP6V1B2, ATP6V1D, ATP6V1E1, ATP6V1F, ATP6V1H, BIRC3, BNIP3L, BST2, BTK, C2CD5, C3AR1, CAT, CCL14, CCL2, CCL20, CCL3, CCL3L1, CCL4L1, CCL4L2, CCL7, CCL8, …
GO:0070887	cellular response to chemical stimulus	GO_BiologicalProcess-GOA_10.07.2017_00h00	8.8e-28	1.8e-24	[3]	Group71	14.7192	456	None Specific Cluster	[ABCA1, ABTB2, ACOD1, ACSL1, ACVR1, ADAM17, ADAM8, ADCY3, ADGRE2, ADNP2, AGO2, AKR1B1, ALOX5AP, ANXA2, AQP9, ARF1, ARFGAP3, ARHGDIA, ARHGEF2, ASNS, ATP1A1, ATP2B1, ATP6V1B2, ATP6V1D, ATP6V1E1, ATP6V1F, ATP6V1H, BIRC3, C3AR1, CCL14, CCL2, CCL20, CCL3, CCL3L1, CCL4L1, CCL4L2, CCL7, CCL8, CCND1, CCR7, CCRL2, CD44, CD55, CD58, CD63, CD80, CD81, CDC37, CES1, CFLAR, CLIC4, CRK, CRY1, CSF2, CTSL, CXCL1,…	[ADCY7, ADRB2, AIF1, AKR7A2, ALOX12, APAF1, APEX1, ARG1, ARHGEF18, ARRB1, ATP2B4, BNIP3L, BST2, BTK, C2CD5, CAT, CCND3, CCR2, CD300LF, CD74, CD86, CDK19, CDK5RAP3, CDKN1C, CEBPA, CKLF, CORO1A, CORO1B, CPNE3, CRIP1, CSF1R, CSK, CST3, CTDSP2, CTSS, CX3CR1, CXCR2, CYBB, DEFA1, DEFA3, DNMT1, DPEP2, DUSP1, DUSP22, EGR1, ELOB, ENY2, FABP4, FAM89B, FBN2, FBP1, FCGR1A, FCGR1B, FOS, FOSB, FOXO4, FPR3, FYN…	55.9211	44.0789	[ABCA1, ABTB2, ACOD1, ACSL1, ACVR1, ADAM17, ADAM8, ADCY3, ADCY7, ADGRE2, ADNP2, ADRB2, AGO2, AIF1, AKR1B1, AKR7A2, ALOX12, ALOX5AP, ANXA2, APAF1, APEX1, AQP9, ARF1, ARFGAP3, ARG1, ARHGDIA, ARHGEF18, ARHGEF2, ARRB1, ASNS, ATP1A1, ATP2B1, ATP2B4, ATP6V1B2, ATP6V1D, ATP6V1E1, ATP6V1F, ATP6V1H, BIRC3, BNIP3L, BST2, BTK, C2CD5, C3AR1, CAT, CCL14, CCL2, CCL20, CCL3, CCL3L1, CCL4L1, CCL4L2, CCL7, CCL8, …
GO:0070887	cellular response to chemical stimulus	GO_BiologicalProcess-GOA_10.07.2017_00h00	8.8e-28	1.8e-24	[3]	Group77	14.7192	456	None Specific Cluster	[ABCA1, ABTB2, ACOD1, ACSL1, ACVR1, ADAM17, ADAM8, ADCY3, ADGRE2, ADNP2, AGO2, AKR1B1, ALOX5AP, ANXA2, AQP9, ARF1, ARFGAP3, ARHGDIA, ARHGEF2, ASNS, ATP1A1, ATP2B1, ATP6V1B2, ATP6V1D, ATP6V1E1, ATP6V1F, ATP6V1H, BIRC3, C3AR1, CCL14, CCL2, CCL20, CCL3, CCL3L1, CCL4L1, CCL4L2, CCL7, CCL8, CCND1, CCR7, CCRL2, CD44, CD55, CD58, CD63, CD80, CD81, CDC37, CES1, CFLAR, CLIC4, CRK, CRY1, CSF2, CTSL, CXCL1,…	[ADCY7, ADRB2, AIF1, AKR7A2, ALOX12, APAF1, APEX1, ARG1, ARHGEF18, ARRB1, ATP2B4, BNIP3L, BST2, BTK, C2CD5, CAT, CCND3, CCR2, CD300LF, CD74, CD86, CDK19, CDK5RAP3, CDKN1C, CEBPA, CKLF, CORO1A, CORO1B, CPNE3, CRIP1, CSF1R, CSK, CST3, CTDSP2, CTSS, CX3CR1, CXCR2, CYBB, DEFA1, DEFA3, DNMT1, DPEP2, DUSP1, DUSP22, EGR1, ELOB, ENY2, FABP4, FAM89B, FBN2, FBP1, FCGR1A, FCGR1B, FOS, FOSB, FOXO4, FPR3, FYN…	55.9211	44.0789	[ABCA1, ABTB2, ACOD1, ACSL1, ACVR1, ADAM17, ADAM8, ADCY3, ADCY7, ADGRE2, ADNP2, ADRB2, AGO2, AIF1, AKR1B1, AKR7A2, ALOX12, ALOX5AP, ANXA2, APAF1, APEX1, AQP9, ARF1, ARFGAP3, ARG1, ARHGDIA, ARHGEF18, ARHGEF2, ARRB1, ASNS, ATP1A1, ATP2B1, ATP2B4, ATP6V1B2, ATP6V1D, ATP6V1E1, ATP6V1F, ATP6V1H, BIRC3, BNIP3L, BST2, BTK, C2CD5, C3AR1, CAT, CCL14, CCL2, CCL20, CCL3, CCL3L1, CCL4L1, CCL4L2, CCL7, CCL8, …
GO:0070887	cellular response to chemical stimulus	GO_BiologicalProcess-GOA_10.07.2017_00h00	8.8e-28	1.8e-24	[3]	Group78	14.7192	456	None Specific Cluster	[ABCA1, ABTB2, ACOD1, ACSL1, ACVR1, ADAM17, ADAM8, ADCY3, ADGRE2, ADNP2, AGO2, AKR1B1, ALOX5AP, ANXA2, AQP9, ARF1, ARFGAP3, ARHGDIA, ARHGEF2, ASNS, ATP1A1, ATP2B1, ATP6V1B2, ATP6V1D, ATP6V1E1, ATP6V1F, ATP6V1H, BIRC3, C3AR1, CCL14, CCL2, CCL20, CCL3, CCL3L1, CCL4L1, CCL4L2, CCL7, CCL8, CCND1, CCR7, CCRL2, CD44, CD55, CD58, CD63, CD80, CD81, CDC37, CES1, CFLAR, CLIC4, CRK, CRY1, CSF2, CTSL, CXCL1,…	[ADCY7, ADRB2, AIF1, AKR7A2, ALOX12, APAF1, APEX1, ARG1, ARHGEF18, ARRB1, ATP2B4, BNIP3L, BST2, BTK, C2CD5, CAT, CCND3, CCR2, CD300LF, CD74, CD86, CDK19, CDK5RAP3, CDKN1C, CEBPA, CKLF, CORO1A, CORO1B, CPNE3, CRIP1, CSF1R, CSK, CST3, CTDSP2, CTSS, CX3CR1, CXCR2, CYBB, DEFA1, DEFA3, DNMT1, DPEP2, DUSP1, DUSP22, EGR1, ELOB, ENY2, FABP4, FAM89B, FBN2, FBP1, FCGR1A, FCGR1B, FOS, FOSB, FOXO4, FPR3, FYN…	55.9211	44.0789	[ABCA1, ABTB2, ACOD1, ACSL1, ACVR1, ADAM17, ADAM8, ADCY3, ADCY7, ADGRE2, ADNP2, ADRB2, AGO2, AIF1, AKR1B1, AKR7A2, ALOX12, ALOX5AP, ANXA2, APAF1, APEX1, AQP9, ARF1, ARFGAP3, ARG1, ARHGDIA, ARHGEF18, ARHGEF2, ARRB1, ASNS, ATP1A1, ATP2B1, ATP2B4, ATP6V1B2, ATP6V1D, ATP6V1E1, ATP6V1F, ATP6V1H, BIRC3, BNIP3L, BST2, BTK, C2CD5, C3AR1, CAT, CCL14, CCL2, CCL20, CCL3, CCL3L1, CCL4L1, CCL4L2, CCL7, CCL8, …
GO:0010033	response to organic substance	GO_BiologicalProcess-GOA_10.07.2017_00h00	1.4e-26	3e-23	[3]	Group69	14.4359	467	None Specific Cluster	[ABCA1, ACOD1, ACSL1, ACVR1, ADA, ADAM17, ADCY3, ADM, ADNP2, ADORA2A, ADSS, AGO2, AKR1B1, ANXA2, ANXA5, AQP9, ARF1, ARFGAP3, ARHGDIA, ARHGEF2, ASNS, ATP1A1, ATP2B1, ATP6V1B2, ATP6V1D, ATP6V1E1, ATP6V1F, ATP6V1H, BCAP31, BID, BIRC3, CCL14, CCL2, CCL20, CCL3, CCL3L1, CCL4L1, CCL7, CCL8, CCND1, CCR7, CCRL2, CD44, CD55, CD58, CD63, CD80, CD81, CD83, CDC37, CDKN1A, CFLAR, CRK, CRY1, CSF2, CTSL, CXCL1,…	[ACP5, ADCY7, ADRB2, AIF1, ALOX12, ANXA3, APAF1, APEX1, ARG1, ARHGEF18, ARRB1, ATP2B4, BST2, BTK, C12orf76, C2CD5, CARD9, CAT, CCND3, CCR2, CD300LF, CD74, CD86, CDK19, CDK5RAP3, CDKN1C, CDKN2D, CEBPA, COMT, CORO1A, CORO1B, CPNE3, CRIP1, CRLS1, CSF1R, CSK, CST3, CTDSP2, CTSC, CTSS, CX3CR1, CXCR2, CYBB, DEFA1, DEFA3, DNAJC10, DNMT1, DPEP2, DPYSL2, DUSP1, DUSP22, EGR1, ENY2, F5, FABP4, FAM89B, FBN2,…	56.7452	43.2548	[ABCA1, ACOD1, ACP5, ACSL1, ACVR1, ADA, ADAM17, ADCY3, ADCY7, ADM, ADNP2, ADORA2A, ADRB2, ADSS, AGO2, AIF1, AKR1B1, ALOX12, ANXA2, ANXA3, ANXA5, APAF1, APEX1, AQP9, ARF1, ARFGAP3, ARG1, ARHGDIA, ARHGEF18, ARHGEF2, ARRB1, ASNS, ATP1A1, ATP2B1, ATP2B4, ATP6V1B2, ATP6V1D, ATP6V1E1, ATP6V1F, ATP6V1H, BCAP31, BID, BIRC3, BST2, BTK, C12orf76, C2CD5, CARD9, CAT, CCL14, CCL2, CCL20, CCL3, CCL3L1, CCL4L1,…
GO:0010033	response to organic substance	GO_BiologicalProcess-GOA_10.07.2017_00h00	1.4e-26	3e-23	[3]	Group71	14.4359	467	None Specific Cluster	[ABCA1, ACOD1, ACSL1, ACVR1, ADA, ADAM17, ADCY3, ADM, ADNP2, ADORA2A, ADSS, AGO2, AKR1B1, ANXA2, ANXA5, AQP9, ARF1, ARFGAP3, ARHGDIA, ARHGEF2, ASNS, ATP1A1, ATP2B1, ATP6V1B2, ATP6V1D, ATP6V1E1, ATP6V1F, ATP6V1H, BCAP31, BID, BIRC3, CCL14, CCL2, CCL20, CCL3, CCL3L1, CCL4L1, CCL7, CCL8, CCND1, CCR7, CCRL2, CD44, CD55, CD58, CD63, CD80, CD81, CD83, CDC37, CDKN1A, CFLAR, CRK, CRY1, CSF2, CTSL, CXCL1,…	[ACP5, ADCY7, ADRB2, AIF1, ALOX12, ANXA3, APAF1, APEX1, ARG1, ARHGEF18, ARRB1, ATP2B4, BST2, BTK, C12orf76, C2CD5, CARD9, CAT, CCND3, CCR2, CD300LF, CD74, CD86, CDK19, CDK5RAP3, CDKN1C, CDKN2D, CEBPA, COMT, CORO1A, CORO1B, CPNE3, CRIP1, CRLS1, CSF1R, CSK, CST3, CTDSP2, CTSC, CTSS, CX3CR1, CXCR2, CYBB, DEFA1, DEFA3, DNAJC10, DNMT1, DPEP2, DPYSL2, DUSP1, DUSP22, EGR1, ENY2, F5, FABP4, FAM89B, FBN2,…	56.7452	43.2548	[ABCA1, ACOD1, ACP5, ACSL1, ACVR1, ADA, ADAM17, ADCY3, ADCY7, ADM, ADNP2, ADORA2A, ADRB2, ADSS, AGO2, AIF1, AKR1B1, ALOX12, ANXA2, ANXA3, ANXA5, APAF1, APEX1, AQP9, ARF1, ARFGAP3, ARG1, ARHGDIA, ARHGEF18, ARHGEF2, ARRB1, ASNS, ATP1A1, ATP2B1, ATP2B4, ATP6V1B2, ATP6V1D, ATP6V1E1, ATP6V1F, ATP6V1H, BCAP31, BID, BIRC3, BST2, BTK, C12orf76, C2CD5, CARD9, CAT, CCL14, CCL2, CCL20, CCL3, CCL3L1, CCL4L1,…
GO:0010033	response to organic substance	GO_BiologicalProcess-GOA_10.07.2017_00h00	1.4e-26	3e-23	[3]	Group77	14.4359	467	None Specific Cluster	[ABCA1, ACOD1, ACSL1, ACVR1, ADA, ADAM17, ADCY3, ADM, ADNP2, ADORA2A, ADSS, AGO2, AKR1B1, ANXA2, ANXA5, AQP9, ARF1, ARFGAP3, ARHGDIA, ARHGEF2, ASNS, ATP1A1, ATP2B1, ATP6V1B2, ATP6V1D, ATP6V1E1, ATP6V1F, ATP6V1H, BCAP31, BID, BIRC3, CCL14, CCL2, CCL20, CCL3, CCL3L1, CCL4L1, CCL7, CCL8, CCND1, CCR7, CCRL2, CD44, CD55, CD58, CD63, CD80, CD81, CD83, CDC37, CDKN1A, CFLAR, CRK, CRY1, CSF2, CTSL, CXCL1,…	[ACP5, ADCY7, ADRB2, AIF1, ALOX12, ANXA3, APAF1, APEX1, ARG1, ARHGEF18, ARRB1, ATP2B4, BST2, BTK, C12orf76, C2CD5, CARD9, CAT, CCND3, CCR2, CD300LF, CD74, CD86, CDK19, CDK5RAP3, CDKN1C, CDKN2D, CEBPA, COMT, CORO1A, CORO1B, CPNE3, CRIP1, CRLS1, CSF1R, CSK, CST3, CTDSP2, CTSC, CTSS, CX3CR1, CXCR2, CYBB, DEFA1, DEFA3, DNAJC10, DNMT1, DPEP2, DPYSL2, DUSP1, DUSP22, EGR1, ENY2, F5, FABP4, FAM89B, FBN2,…	56.7452	43.2548	[ABCA1, ACOD1, ACP5, ACSL1, ACVR1, ADA, ADAM17, ADCY3, ADCY7, ADM, ADNP2, ADORA2A, ADRB2, ADSS, AGO2, AIF1, AKR1B1, ALOX12, ANXA2, ANXA3, ANXA5, APAF1, APEX1, AQP9, ARF1, ARFGAP3, ARG1, ARHGDIA, ARHGEF18, ARHGEF2, ARRB1, ASNS, ATP1A1, ATP2B1, ATP2B4, ATP6V1B2, ATP6V1D, ATP6V1E1, ATP6V1F, ATP6V1H, BCAP31, BID, BIRC3, BST2, BTK, C12orf76, C2CD5, CARD9, CAT, CCL14, CCL2, CCL20, CCL3, CCL3L1, CCL4L1,…
GO:0010033	response to organic substance	GO_BiologicalProcess-GOA_10.07.2017_00h00	1.4e-26	3e-23	[3]	Group78	14.4359	467	None Specific Cluster	[ABCA1, ACOD1, ACSL1, ACVR1, ADA, ADAM17, ADCY3, ADM, ADNP2, ADORA2A, ADSS, AGO2, AKR1B1, ANXA2, ANXA5, AQP9, ARF1, ARFGAP3, ARHGDIA, ARHGEF2, ASNS, ATP1A1, ATP2B1, ATP6V1B2, ATP6V1D, ATP6V1E1, ATP6V1F, ATP6V1H, BCAP31, BID, BIRC3, CCL14, CCL2, CCL20, CCL3, CCL3L1, CCL4L1, CCL7, CCL8, CCND1, CCR7, CCRL2, CD44, CD55, CD58, CD63, CD80, CD81, CD83, CDC37, CDKN1A, CFLAR, CRK, CRY1, CSF2, CTSL, CXCL1,…	[ACP5, ADCY7, ADRB2, AIF1, ALOX12, ANXA3, APAF1, APEX1, ARG1, ARHGEF18, ARRB1, ATP2B4, BST2, BTK, C12orf76, C2CD5, CARD9, CAT, CCND3, CCR2, CD300LF, CD74, CD86, CDK19, CDK5RAP3, CDKN1C, CDKN2D, CEBPA, COMT, CORO1A, CORO1B, CPNE3, CRIP1, CRLS1, CSF1R, CSK, CST3, CTDSP2, CTSC, CTSS, CX3CR1, CXCR2, CYBB, DEFA1, DEFA3, DNAJC10, DNMT1, DPEP2, DPYSL2, DUSP1, DUSP22, EGR1, ENY2, F5, FABP4, FAM89B, FBN2,…	56.7452	43.2548	[ABCA1, ACOD1, ACP5, ACSL1, ACVR1, ADA, ADAM17, ADCY3, ADCY7, ADM, ADNP2, ADORA2A, ADRB2, ADSS, AGO2, AIF1, AKR1B1, ALOX12, ANXA2, ANXA3, ANXA5, APAF1, APEX1, AQP9, ARF1, ARFGAP3, ARG1, ARHGDIA, ARHGEF18, ARHGEF2, ARRB1, ASNS, ATP1A1, ATP2B1, ATP2B4, ATP6V1B2, ATP6V1D, ATP6V1E1, ATP6V1F, ATP6V1H, BCAP31, BID, BIRC3, BST2, BTK, C12orf76, C2CD5, CARD9, CAT, CCL14, CCL2, CCL20, CCL3, CCL3L1, CCL4L1,…
GO:0070972	protein localization to endoplasmic reticulum	GO_BiologicalProcess-GOA_10.07.2017_00h00	6.2e-26	1.2e-22	[6]	Group76	43.3824	59	Specific for Cluster #2	[BCAP31, CHMP4B, PPP1R15A, RAB10, SEC61A1]	[FAU, KDELR1, MRPL23, RPL11, RPL12, RPL13A, RPL17, RPL18, RPL18A, RPL19, RPL21, RPL23, RPL26, RPL27, RPL27A, RPL30, RPL31, RPL32, RPL35, RPL35A, RPL36, RPL37A, RPL38, RPL39, RPL41, RPLP1, RPLP2, RPS10, RPS11, RPS12, RPS13, RPS14, RPS15, RPS15A, RPS17, RPS18, RPS19, RPS2, RPS21, RPS23, RPS24, RPS25, RPS26P47, RPS27, RPS27A, RPS28, RPS29, RPS3, RPS5, RPS8, RPS9, RPSA, SPCS1, SRP14]	8.47458	91.5254	[BCAP31, CHMP4B, FAU, KDELR1, MRPL23, PPP1R15A, RAB10, RPL11, RPL12, RPL13A, RPL17, RPL18, RPL18A, RPL19, RPL21, RPL23, RPL26, RPL27, RPL27A, RPL30, RPL31, RPL32, RPL35, RPL35A, RPL36, RPL37A, RPL38, RPL39, RPL41, RPLP1, RPLP2, RPS10, RPS11, RPS12, RPS13, RPS14, RPS15, RPS15A, RPS17, RPS18, RPS19, RPS2, RPS21, RPS23, RPS24, RPS25, RPS26P47, RPS27, RPS27A, RPS28, RPS29, RPS3, RPS5, RPS8, RPS9, RPS…
GO:0044765	single-organism transport	GO_BiologicalProcess-GOA_10.07.2017_00h00	7e-26	1.4e-22	[3, 4]	Group70	14.1608	486	None Specific Cluster	[ABCA1, ACOD1, ACSL1, ACTR3, ADA, ADAM8, ADGRE2, ADM, ADORA2A, ANPEP, ANXA2, ANXA5, AQP9, ARF1, ARFGAP3, ARL6IP1, ATP1A1, ATP1B3, ATP6V1B2, ATP6V1D, ATP6V1E1, ATP6V1F, ATP6V1H, AZIN1, BAG3, BRPF3, C15orf48, C3AR1, CCL14, CCL2, CCL3, CCL8, CCND1, CCR7, CCT2, CD44, CD53, CD55, CD58, CD63, CD81, CDKN1A, CES1, CHMP2B, CHMP5, CHORDC1, CLASP2, CLEC5A, CREG1, CRK, CRY1, CSF2, CSNK1A1, CSTB, CXCL1, CXCL8…	[ABCC3, ACPP, ADA2, ADCY7, ADGRE5, AIF1, ALOX5, ANXA3, APAF1, APEH, APEX1, AQP10, ARG1, ARHGAP45, ARHGAP9, ARRB1, ATP2B4, ATP5A1, ATP5C1, ATP5D, ATP5E, ATP5EP2, ATP5G2, ATP5H, ATP5I, ATP5J, ATP5J2, ATP5L, ATP5O, BLOC1S1, BRSK1, BST2, BTK, C2CD5, CAPN1, CAT, CCR2, CD300A, CD300LF, CD302, CD33, CD74, CD84, CDA, CFD, CFP, CKLF, CLEC12A, CLEC4D, COMMD3, COMMD9, COMT, COPS3, CORO1A, COTL1, COX5A, COX5…	47.7366	52.2634	[ABCA1, ABCC3, ACOD1, ACPP, ACSL1, ACTR3, ADA, ADA2, ADAM8, ADCY7, ADGRE2, ADGRE5, ADM, ADORA2A, AIF1, ALOX5, ANPEP, ANXA2, ANXA3, ANXA5, APAF1, APEH, APEX1, AQP10, AQP9, ARF1, ARFGAP3, ARG1, ARHGAP45, ARHGAP9, ARL6IP1, ARRB1, ATP1A1, ATP1B3, ATP2B4, ATP5A1, ATP5C1, ATP5D, ATP5E, ATP5EP2, ATP5G2, ATP5H, ATP5I, ATP5J, ATP5J2, ATP5L, ATP5O, ATP6V1B2, ATP6V1D, ATP6V1E1, ATP6V1F, ATP6V1H, AZIN1, BAG3…
GO:0044765	single-organism transport	GO_BiologicalProcess-GOA_10.07.2017_00h00	7e-26	1.4e-22	[3, 4]	Group75	14.1608	486	None Specific Cluster	[ABCA1, ACOD1, ACSL1, ACTR3, ADA, ADAM8, ADGRE2, ADM, ADORA2A, ANPEP, ANXA2, ANXA5, AQP9, ARF1, ARFGAP3, ARL6IP1, ATP1A1, ATP1B3, ATP6V1B2, ATP6V1D, ATP6V1E1, ATP6V1F, ATP6V1H, AZIN1, BAG3, BRPF3, C15orf48, C3AR1, CCL14, CCL2, CCL3, CCL8, CCND1, CCR7, CCT2, CD44, CD53, CD55, CD58, CD63, CD81, CDKN1A, CES1, CHMP2B, CHMP5, CHORDC1, CLASP2, CLEC5A, CREG1, CRK, CRY1, CSF2, CSNK1A1, CSTB, CXCL1, CXCL8…	[ABCC3, ACPP, ADA2, ADCY7, ADGRE5, AIF1, ALOX5, ANXA3, APAF1, APEH, APEX1, AQP10, ARG1, ARHGAP45, ARHGAP9, ARRB1, ATP2B4, ATP5A1, ATP5C1, ATP5D, ATP5E, ATP5EP2, ATP5G2, ATP5H, ATP5I, ATP5J, ATP5J2, ATP5L, ATP5O, BLOC1S1, BRSK1, BST2, BTK, C2CD5, CAPN1, CAT, CCR2, CD300A, CD300LF, CD302, CD33, CD74, CD84, CDA, CFD, CFP, CKLF, CLEC12A, CLEC4D, COMMD3, COMMD9, COMT, COPS3, CORO1A, COTL1, COX5A, COX5…	47.7366	52.2634	[ABCA1, ABCC3, ACOD1, ACPP, ACSL1, ACTR3, ADA, ADA2, ADAM8, ADCY7, ADGRE2, ADGRE5, ADM, ADORA2A, AIF1, ALOX5, ANPEP, ANXA2, ANXA3, ANXA5, APAF1, APEH, APEX1, AQP10, AQP9, ARF1, ARFGAP3, ARG1, ARHGAP45, ARHGAP9, ARL6IP1, ARRB1, ATP1A1, ATP1B3, ATP2B4, ATP5A1, ATP5C1, ATP5D, ATP5E, ATP5EP2, ATP5G2, ATP5H, ATP5I, ATP5J, ATP5J2, ATP5L, ATP5O, ATP6V1B2, ATP6V1D, ATP6V1E1, ATP6V1F, ATP6V1H, AZIN1, BAG3…
GO:0000184	nuclear-transcribed mRNA catabolic process, nonsense-mediated decay	GO_BiologicalProcess-GOA_10.07.2017_00h00	1.3e-25	2.8e-22	[7, 8, 9, 10]	Group76	44.186	57	Specific for Cluster #2	[DCP1A, DCP2, ETF1, PPP2R2A, SMG9]	[EIF3E, FAU, MRPL23, RPL11, RPL12, RPL13A, RPL17, RPL18, RPL18A, RPL19, RPL21, RPL23, RPL26, RPL27, RPL27A, RPL30, RPL31, RPL32, RPL35, RPL35A, RPL36, RPL37A, RPL38, RPL39, RPL41, RPLP1, RPLP2, RPS10, RPS11, RPS12, RPS13, RPS14, RPS15, RPS15A, RPS17, RPS18, RPS19, RPS2, RPS21, RPS23, RPS24, RPS25, RPS26P47, RPS27, RPS27A, RPS28, RPS29, RPS3, RPS5, RPS8, RPS9, RPSA]	8.77193	91.2281	[DCP1A, DCP2, EIF3E, ETF1, FAU, MRPL23, PPP2R2A, RPL11, RPL12, RPL13A, RPL17, RPL18, RPL18A, RPL19, RPL21, RPL23, RPL26, RPL27, RPL27A, RPL30, RPL31, RPL32, RPL35, RPL35A, RPL36, RPL37A, RPL38, RPL39, RPL41, RPLP1, RPLP2, RPS10, RPS11, RPS12, RPS13, RPS14, RPS15, RPS15A, RPS17, RPS18, RPS19, RPS2, RPS21, RPS23, RPS24, RPS25, RPS26P47, RPS27, RPS27A, RPS28, RPS29, RPS3, RPS5, RPS8, RPS9, RPSA, SMG…
GO:0044248	cellular catabolic process	GO_BiologicalProcess-GOA_10.07.2017_00h00	1.4e-25	3e-22	[3]	Group76	15.9166	336	None Specific Cluster	[ABTB2, ACAT2, ACSL1, ADA, ADAM8, ADRM1, AGO2, ANPEP, ANXA2, ATP6V1B2, ATP6V1D, ATP6V1E1, ATP6V1H, BCAP31, BCAT1, CD44, CD81, CDC37, CHMP2B, CHMP4B, CHORDC1, CSNK1A1, CSNK1E, CTSL, CUL4A, DCP1A, DCP2, DLD, DNAJB9, DRAM1, EDEM1, EIF4G2, ENOSF1, ETF1, GK, GLA, GNA12, GNPDA1, GSTO1, HGS, HIF1A, HMOX1, HPSE, HSP90AA1, HSP90AB1, HSPA1A, HSPA1B, HSPA8, IL1B, IL6, ISG15, ISG20, KBTBD8, KMO, KYNU, LAMP3,…	[ABHD5, ADA2, ADRB2, AMT, AP2S1, APAF1, APEX1, ARG1, ARRB1, ATG16L2, ATP2B4, ATPIF1, ATRAID, BCKDHA, BLVRB, BNIP3L, BTBD2, CAPN1, CAPNS1, CAT, CDA, CDK5RAP3, CEBPA, COMMD1, COMT, COPS3, CRBN, CST3, CTDSP2, CTSC, CTSS, DECR1, DERA, DNAJC10, DPYD, DRAM2, ECH1, ECHDC2, EIF3E, ENTPD1, ERAP2, ESD, FABP4, FAU, FUCA1, GAA, GLB1, GNS, GPX1, GYG1, H1F0, HADH, HAGH, HAL, HERC1, HIBADH, HINT1, HMGB2, HP, HS…	42.5595	57.4405	[ABHD5, ABTB2, ACAT2, ACSL1, ADA, ADA2, ADAM8, ADRB2, ADRM1, AGO2, AMT, ANPEP, ANXA2, AP2S1, APAF1, APEX1, ARG1, ARRB1, ATG16L2, ATP2B4, ATP6V1B2, ATP6V1D, ATP6V1E1, ATP6V1H, ATPIF1, ATRAID, BCAP31, BCAT1, BCKDHA, BLVRB, BNIP3L, BTBD2, CAPN1, CAPNS1, CAT, CD44, CD81, CDA, CDC37, CDK5RAP3, CEBPA, CHMP2B, CHMP4B, CHORDC1, COMMD1, COMT, COPS3, CRBN, CSNK1A1, CSNK1E, CST3, CTDSP2, CTSC, CTSL, CTSS, C…
GO:0006952	defense response	GO_BiologicalProcess-GOA_10.07.2017_00h00	1.5e-25	3.2e-22	[3]	Group69	16.7333	293	None Specific Cluster	[ACOD1, ACVR1, ADA, ADAM17, ADAM8, ADGRE2, ADM, ADORA2A, ALOX5AP, ARHGEF2, BIRC3, C3AR1, CCL14, CCL2, CCL20, CCL3, CCL3L1, CCL4L1, CCL7, CCL8, CCR7, CCRL2, CD44, CD55, CD58, CD81, CD83, CDC37, CLEC5A, CRK, CTSL, CXCL1, CXCL2, CXCL5, CXCL8, DDIT4, EDN1, F3, FFAR2, FLOT1, GARS, GBP2, GCH1, HAVCR2, HCP5, HIF1A, HMOX1, HNRNPC, HSP90AB1, HSPA1A, HSPA1B, ICAM1, IFIH1, IFIT1, IFIT2, IFIT3, IFNGR2, IL1A,…	[ACP5, ADAM15, ADGRE5, AIF1, ALOX5, ANXA3, AOAH, BNIP3L, BST2, BTK, CAMLG, CARD9, CCDC6, CCR2, CD163, CD300A, CD300LF, CD46, CD74, CD84, CD86, CDK19, CFD, CFP, CLEC1B, CLEC4A, CLEC4D, CNPY3, CORO1A, COTL1, CSF1R, CSK, CST3, CTSS, CX3CR1, CXCR2, CYBB, CYSLTR1, DEFA1, DEFA3, EGR1, EIF2AK1, FABP4, FAM111A, FAU, FCGR1A, FCGR1B, FCN1, FES, FOS, FPR3, FYN, GPSM3, GPX1, GSDMD, GSTP1, HIST1H2BK, HIST2H2B…	50.8532	49.1468	[ACOD1, ACP5, ACVR1, ADA, ADAM15, ADAM17, ADAM8, ADGRE2, ADGRE5, ADM, ADORA2A, AIF1, ALOX5, ALOX5AP, ANXA3, AOAH, ARHGEF2, BIRC3, BNIP3L, BST2, BTK, C3AR1, CAMLG, CARD9, CCDC6, CCL14, CCL2, CCL20, CCL3, CCL3L1, CCL4L1, CCL7, CCL8, CCR2, CCR7, CCRL2, CD163, CD300A, CD300LF, CD44, CD46, CD55, CD58, CD74, CD81, CD83, CD84, CD86, CDC37, CDK19, CFD, CFP, CLEC1B, CLEC4A, CLEC4D, CLEC5A, CNPY3, CORO1A, …
GO:0006952	defense response	GO_BiologicalProcess-GOA_10.07.2017_00h00	1.5e-25	3.2e-22	[3]	Group71	16.7333	293	None Specific Cluster	[ACOD1, ACVR1, ADA, ADAM17, ADAM8, ADGRE2, ADM, ADORA2A, ALOX5AP, ARHGEF2, BIRC3, C3AR1, CCL14, CCL2, CCL20, CCL3, CCL3L1, CCL4L1, CCL7, CCL8, CCR7, CCRL2, CD44, CD55, CD58, CD81, CD83, CDC37, CLEC5A, CRK, CTSL, CXCL1, CXCL2, CXCL5, CXCL8, DDIT4, EDN1, F3, FFAR2, FLOT1, GARS, GBP2, GCH1, HAVCR2, HCP5, HIF1A, HMOX1, HNRNPC, HSP90AB1, HSPA1A, HSPA1B, ICAM1, IFIH1, IFIT1, IFIT2, IFIT3, IFNGR2, IL1A,…	[ACP5, ADAM15, ADGRE5, AIF1, ALOX5, ANXA3, AOAH, BNIP3L, BST2, BTK, CAMLG, CARD9, CCDC6, CCR2, CD163, CD300A, CD300LF, CD46, CD74, CD84, CD86, CDK19, CFD, CFP, CLEC1B, CLEC4A, CLEC4D, CNPY3, CORO1A, COTL1, CSF1R, CSK, CST3, CTSS, CX3CR1, CXCR2, CYBB, CYSLTR1, DEFA1, DEFA3, EGR1, EIF2AK1, FABP4, FAM111A, FAU, FCGR1A, FCGR1B, FCN1, FES, FOS, FPR3, FYN, GPSM3, GPX1, GSDMD, GSTP1, HIST1H2BK, HIST2H2B…	50.8532	49.1468	[ACOD1, ACP5, ACVR1, ADA, ADAM15, ADAM17, ADAM8, ADGRE2, ADGRE5, ADM, ADORA2A, AIF1, ALOX5, ALOX5AP, ANXA3, AOAH, ARHGEF2, BIRC3, BNIP3L, BST2, BTK, C3AR1, CAMLG, CARD9, CCDC6, CCL14, CCL2, CCL20, CCL3, CCL3L1, CCL4L1, CCL7, CCL8, CCR2, CCR7, CCRL2, CD163, CD300A, CD300LF, CD44, CD46, CD55, CD58, CD74, CD81, CD83, CD84, CD86, CDC37, CDK19, CFD, CFP, CLEC1B, CLEC4A, CLEC4D, CLEC5A, CNPY3, CORO1A, …
GO:0006952	defense response	GO_BiologicalProcess-GOA_10.07.2017_00h00	1.5e-25	3.2e-22	[3]	Group77	16.7333	293	None Specific Cluster	[ACOD1, ACVR1, ADA, ADAM17, ADAM8, ADGRE2, ADM, ADORA2A, ALOX5AP, ARHGEF2, BIRC3, C3AR1, CCL14, CCL2, CCL20, CCL3, CCL3L1, CCL4L1, CCL7, CCL8, CCR7, CCRL2, CD44, CD55, CD58, CD81, CD83, CDC37, CLEC5A, CRK, CTSL, CXCL1, CXCL2, CXCL5, CXCL8, DDIT4, EDN1, F3, FFAR2, FLOT1, GARS, GBP2, GCH1, HAVCR2, HCP5, HIF1A, HMOX1, HNRNPC, HSP90AB1, HSPA1A, HSPA1B, ICAM1, IFIH1, IFIT1, IFIT2, IFIT3, IFNGR2, IL1A,…	[ACP5, ADAM15, ADGRE5, AIF1, ALOX5, ANXA3, AOAH, BNIP3L, BST2, BTK, CAMLG, CARD9, CCDC6, CCR2, CD163, CD300A, CD300LF, CD46, CD74, CD84, CD86, CDK19, CFD, CFP, CLEC1B, CLEC4A, CLEC4D, CNPY3, CORO1A, COTL1, CSF1R, CSK, CST3, CTSS, CX3CR1, CXCR2, CYBB, CYSLTR1, DEFA1, DEFA3, EGR1, EIF2AK1, FABP4, FAM111A, FAU, FCGR1A, FCGR1B, FCN1, FES, FOS, FPR3, FYN, GPSM3, GPX1, GSDMD, GSTP1, HIST1H2BK, HIST2H2B…	50.8532	49.1468	[ACOD1, ACP5, ACVR1, ADA, ADAM15, ADAM17, ADAM8, ADGRE2, ADGRE5, ADM, ADORA2A, AIF1, ALOX5, ALOX5AP, ANXA3, AOAH, ARHGEF2, BIRC3, BNIP3L, BST2, BTK, C3AR1, CAMLG, CARD9, CCDC6, CCL14, CCL2, CCL20, CCL3, CCL3L1, CCL4L1, CCL7, CCL8, CCR2, CCR7, CCRL2, CD163, CD300A, CD300LF, CD44, CD46, CD55, CD58, CD74, CD81, CD83, CD84, CD86, CDC37, CDK19, CFD, CFP, CLEC1B, CLEC4A, CLEC4D, CLEC5A, CNPY3, CORO1A, …
GO:0006952	defense response	GO_BiologicalProcess-GOA_10.07.2017_00h00	1.5e-25	3.2e-22	[3]	Group78	16.7333	293	None Specific Cluster	[ACOD1, ACVR1, ADA, ADAM17, ADAM8, ADGRE2, ADM, ADORA2A, ALOX5AP, ARHGEF2, BIRC3, C3AR1, CCL14, CCL2, CCL20, CCL3, CCL3L1, CCL4L1, CCL7, CCL8, CCR7, CCRL2, CD44, CD55, CD58, CD81, CD83, CDC37, CLEC5A, CRK, CTSL, CXCL1, CXCL2, CXCL5, CXCL8, DDIT4, EDN1, F3, FFAR2, FLOT1, GARS, GBP2, GCH1, HAVCR2, HCP5, HIF1A, HMOX1, HNRNPC, HSP90AB1, HSPA1A, HSPA1B, ICAM1, IFIH1, IFIT1, IFIT2, IFIT3, IFNGR2, IL1A,…	[ACP5, ADAM15, ADGRE5, AIF1, ALOX5, ANXA3, AOAH, BNIP3L, BST2, BTK, CAMLG, CARD9, CCDC6, CCR2, CD163, CD300A, CD300LF, CD46, CD74, CD84, CD86, CDK19, CFD, CFP, CLEC1B, CLEC4A, CLEC4D, CNPY3, CORO1A, COTL1, CSF1R, CSK, CST3, CTSS, CX3CR1, CXCR2, CYBB, CYSLTR1, DEFA1, DEFA3, EGR1, EIF2AK1, FABP4, FAM111A, FAU, FCGR1A, FCGR1B, FCN1, FES, FOS, FPR3, FYN, GPSM3, GPX1, GSDMD, GSTP1, HIST1H2BK, HIST2H2B…	50.8532	49.1468	[ACOD1, ACP5, ACVR1, ADA, ADAM15, ADAM17, ADAM8, ADGRE2, ADGRE5, ADM, ADORA2A, AIF1, ALOX5, ALOX5AP, ANXA3, AOAH, ARHGEF2, BIRC3, BNIP3L, BST2, BTK, C3AR1, CAMLG, CARD9, CCDC6, CCL14, CCL2, CCL20, CCL3, CCL3L1, CCL4L1, CCL7, CCL8, CCR2, CCR7, CCRL2, CD163, CD300A, CD300LF, CD44, CD46, CD55, CD58, CD74, CD81, CD83, CD84, CD86, CDC37, CDK19, CFD, CFP, CLEC1B, CLEC4A, CLEC4D, CLEC5A, CNPY3, CORO1A, …
GO:0071310	cellular response to organic substance	GO_BiologicalProcess-GOA_10.07.2017_00h00	3.2e-24	6.6e-21	[4]	Group69	14.9421	387	None Specific Cluster	[ABCA1, ACOD1, ACSL1, ACVR1, ADAM17, ADCY3, ADNP2, AGO2, AKR1B1, ANXA2, AQP9, ARF1, ARFGAP3, ARHGDIA, ARHGEF2, ASNS, ATP1A1, ATP2B1, ATP6V1B2, ATP6V1D, ATP6V1E1, ATP6V1F, ATP6V1H, BIRC3, CCL14, CCL2, CCL20, CCL3, CCL3L1, CCL4L1, CCL7, CCL8, CCND1, CCR7, CCRL2, CD44, CD55, CD58, CD63, CD80, CD81, CDC37, CFLAR, CRK, CRY1, CSF2, CTSL, CXCL1, CXCL2, CXCL5, CXCL8, DDIT4, DLL1, DNAJA1, DNAJB11, DNAJB9,…	[ADCY7, ADRB2, AIF1, ALOX12, APAF1, APEX1, ARG1, ARHGEF18, ARRB1, ATP2B4, BST2, BTK, C2CD5, CAT, CCND3, CCR2, CD300LF, CD74, CD86, CDK19, CDK5RAP3, CDKN1C, CEBPA, CORO1A, CORO1B, CPNE3, CSF1R, CSK, CTDSP2, CTSS, CX3CR1, CXCR2, CYBB, DEFA1, DEFA3, DNMT1, DPEP2, DUSP1, DUSP22, EGR1, ENY2, FABP4, FAM89B, FBN2, FCGR1A, FCGR1B, FOS, FOSB, FOXO4, FYN, GLG1, GNG11, GSTP1, H2AFZ, HDAC1, HHEX, HLA-DPA1, H…	57.6227	42.3773	[ABCA1, ACOD1, ACSL1, ACVR1, ADAM17, ADCY3, ADCY7, ADNP2, ADRB2, AGO2, AIF1, AKR1B1, ALOX12, ANXA2, APAF1, APEX1, AQP9, ARF1, ARFGAP3, ARG1, ARHGDIA, ARHGEF18, ARHGEF2, ARRB1, ASNS, ATP1A1, ATP2B1, ATP2B4, ATP6V1B2, ATP6V1D, ATP6V1E1, ATP6V1F, ATP6V1H, BIRC3, BST2, BTK, C2CD5, CAT, CCL14, CCL2, CCL20, CCL3, CCL3L1, CCL4L1, CCL7, CCL8, CCND1, CCND3, CCR2, CCR7, CCRL2, CD300LF, CD44, CD55, CD58, CD…
GO:0071310	cellular response to organic substance	GO_BiologicalProcess-GOA_10.07.2017_00h00	3.2e-24	6.6e-21	[4]	Group71	14.9421	387	None Specific Cluster	[ABCA1, ACOD1, ACSL1, ACVR1, ADAM17, ADCY3, ADNP2, AGO2, AKR1B1, ANXA2, AQP9, ARF1, ARFGAP3, ARHGDIA, ARHGEF2, ASNS, ATP1A1, ATP2B1, ATP6V1B2, ATP6V1D, ATP6V1E1, ATP6V1F, ATP6V1H, BIRC3, CCL14, CCL2, CCL20, CCL3, CCL3L1, CCL4L1, CCL7, CCL8, CCND1, CCR7, CCRL2, CD44, CD55, CD58, CD63, CD80, CD81, CDC37, CFLAR, CRK, CRY1, CSF2, CTSL, CXCL1, CXCL2, CXCL5, CXCL8, DDIT4, DLL1, DNAJA1, DNAJB11, DNAJB9,…	[ADCY7, ADRB2, AIF1, ALOX12, APAF1, APEX1, ARG1, ARHGEF18, ARRB1, ATP2B4, BST2, BTK, C2CD5, CAT, CCND3, CCR2, CD300LF, CD74, CD86, CDK19, CDK5RAP3, CDKN1C, CEBPA, CORO1A, CORO1B, CPNE3, CSF1R, CSK, CTDSP2, CTSS, CX3CR1, CXCR2, CYBB, DEFA1, DEFA3, DNMT1, DPEP2, DUSP1, DUSP22, EGR1, ENY2, FABP4, FAM89B, FBN2, FCGR1A, FCGR1B, FOS, FOSB, FOXO4, FYN, GLG1, GNG11, GSTP1, H2AFZ, HDAC1, HHEX, HLA-DPA1, H…	57.6227	42.3773	[ABCA1, ACOD1, ACSL1, ACVR1, ADAM17, ADCY3, ADCY7, ADNP2, ADRB2, AGO2, AIF1, AKR1B1, ALOX12, ANXA2, APAF1, APEX1, AQP9, ARF1, ARFGAP3, ARG1, ARHGDIA, ARHGEF18, ARHGEF2, ARRB1, ASNS, ATP1A1, ATP2B1, ATP2B4, ATP6V1B2, ATP6V1D, ATP6V1E1, ATP6V1F, ATP6V1H, BIRC3, BST2, BTK, C2CD5, CAT, CCL14, CCL2, CCL20, CCL3, CCL3L1, CCL4L1, CCL7, CCL8, CCND1, CCND3, CCR2, CCR7, CCRL2, CD300LF, CD44, CD55, CD58, CD…
GO:0071310	cellular response to organic substance	GO_BiologicalProcess-GOA_10.07.2017_00h00	3.2e-24	6.6e-21	[4]	Group77	14.9421	387	None Specific Cluster	[ABCA1, ACOD1, ACSL1, ACVR1, ADAM17, ADCY3, ADNP2, AGO2, AKR1B1, ANXA2, AQP9, ARF1, ARFGAP3, ARHGDIA, ARHGEF2, ASNS, ATP1A1, ATP2B1, ATP6V1B2, ATP6V1D, ATP6V1E1, ATP6V1F, ATP6V1H, BIRC3, CCL14, CCL2, CCL20, CCL3, CCL3L1, CCL4L1, CCL7, CCL8, CCND1, CCR7, CCRL2, CD44, CD55, CD58, CD63, CD80, CD81, CDC37, CFLAR, CRK, CRY1, CSF2, CTSL, CXCL1, CXCL2, CXCL5, CXCL8, DDIT4, DLL1, DNAJA1, DNAJB11, DNAJB9,…	[ADCY7, ADRB2, AIF1, ALOX12, APAF1, APEX1, ARG1, ARHGEF18, ARRB1, ATP2B4, BST2, BTK, C2CD5, CAT, CCND3, CCR2, CD300LF, CD74, CD86, CDK19, CDK5RAP3, CDKN1C, CEBPA, CORO1A, CORO1B, CPNE3, CSF1R, CSK, CTDSP2, CTSS, CX3CR1, CXCR2, CYBB, DEFA1, DEFA3, DNMT1, DPEP2, DUSP1, DUSP22, EGR1, ENY2, FABP4, FAM89B, FBN2, FCGR1A, FCGR1B, FOS, FOSB, FOXO4, FYN, GLG1, GNG11, GSTP1, H2AFZ, HDAC1, HHEX, HLA-DPA1, H…	57.6227	42.3773	[ABCA1, ACOD1, ACSL1, ACVR1, ADAM17, ADCY3, ADCY7, ADNP2, ADRB2, AGO2, AIF1, AKR1B1, ALOX12, ANXA2, APAF1, APEX1, AQP9, ARF1, ARFGAP3, ARG1, ARHGDIA, ARHGEF18, ARHGEF2, ARRB1, ASNS, ATP1A1, ATP2B1, ATP2B4, ATP6V1B2, ATP6V1D, ATP6V1E1, ATP6V1F, ATP6V1H, BIRC3, BST2, BTK, C2CD5, CAT, CCL14, CCL2, CCL20, CCL3, CCL3L1, CCL4L1, CCL7, CCL8, CCND1, CCND3, CCR2, CCR7, CCRL2, CD300LF, CD44, CD55, CD58, CD…
GO:0071310	cellular response to organic substance	GO_BiologicalProcess-GOA_10.07.2017_00h00	3.2e-24	6.6e-21	[4]	Group78	14.9421	387	None Specific Cluster	[ABCA1, ACOD1, ACSL1, ACVR1, ADAM17, ADCY3, ADNP2, AGO2, AKR1B1, ANXA2, AQP9, ARF1, ARFGAP3, ARHGDIA, ARHGEF2, ASNS, ATP1A1, ATP2B1, ATP6V1B2, ATP6V1D, ATP6V1E1, ATP6V1F, ATP6V1H, BIRC3, CCL14, CCL2, CCL20, CCL3, CCL3L1, CCL4L1, CCL7, CCL8, CCND1, CCR7, CCRL2, CD44, CD55, CD58, CD63, CD80, CD81, CDC37, CFLAR, CRK, CRY1, CSF2, CTSL, CXCL1, CXCL2, CXCL5, CXCL8, DDIT4, DLL1, DNAJA1, DNAJB11, DNAJB9,…	[ADCY7, ADRB2, AIF1, ALOX12, APAF1, APEX1, ARG1, ARHGEF18, ARRB1, ATP2B4, BST2, BTK, C2CD5, CAT, CCND3, CCR2, CD300LF, CD74, CD86, CDK19, CDK5RAP3, CDKN1C, CEBPA, CORO1A, CORO1B, CPNE3, CSF1R, CSK, CTDSP2, CTSS, CX3CR1, CXCR2, CYBB, DEFA1, DEFA3, DNMT1, DPEP2, DUSP1, DUSP22, EGR1, ENY2, FABP4, FAM89B, FBN2, FCGR1A, FCGR1B, FOS, FOSB, FOXO4, FYN, GLG1, GNG11, GSTP1, H2AFZ, HDAC1, HHEX, HLA-DPA1, H…	57.6227	42.3773	[ABCA1, ACOD1, ACSL1, ACVR1, ADAM17, ADCY3, ADCY7, ADNP2, ADRB2, AGO2, AIF1, AKR1B1, ALOX12, ANXA2, APAF1, APEX1, AQP9, ARF1, ARFGAP3, ARG1, ARHGDIA, ARHGEF18, ARHGEF2, ARRB1, ASNS, ATP1A1, ATP2B1, ATP2B4, ATP6V1B2, ATP6V1D, ATP6V1E1, ATP6V1F, ATP6V1H, BIRC3, BST2, BTK, C2CD5, CAT, CCL14, CCL2, CCL20, CCL3, CCL3L1, CCL4L1, CCL7, CCL8, CCND1, CCND3, CCR2, CCR7, CCRL2, CD300LF, CD44, CD55, CD58, CD…
GO:0090150	establishment of protein localization to membrane	GO_BiologicalProcess-GOA_10.07.2017_00h00	3.5e-23	7.2e-20	[4, 5, 6]	Group75	26.1307	104	Specific for Cluster #2	[AKR1B1, ANXA2, ARL6IP1, BID, CHMP4B, CHORDC1, CLASP2, FLOT1, HSP90AA1, ITGB1, KIF5B, MOAP1, NPC1, OPTN, PID1, PMAIP1, PPFIA1, PPP3CC, PRNP, RAB10, RAB8B, RABGEF1, RDX, RHOQ, RILPL2, SDCBP, SEC61A1, SH3GLB1, STX3, STX4, TMBIM1, TNF, TP53BP1, TP53BP2, YWHAG]	[C2CD5, CSK, FAU, FLOT2, FYN, MRPL23, MYADM, NCF1, OXA1L, PAK1, PPP2R5A, RILPL1, RPL11, RPL12, RPL13A, RPL17, RPL18, RPL18A, RPL19, RPL21, RPL23, RPL26, RPL27, RPL27A, RPL30, RPL31, RPL32, RPL35, RPL35A, RPL36, RPL37A, RPL38, RPL39, RPL41, RPLP1, RPLP2, RPS10, RPS11, RPS12, RPS13, RPS14, RPS15, RPS15A, RPS17, RPS18, RPS19, RPS2, RPS21, RPS23, RPS24, RPS25, RPS26P47, RPS27, RPS27A, RPS28, RPS29, R…	33.6538	66.3462	[AKR1B1, ANXA2, ARL6IP1, BID, C2CD5, CHMP4B, CHORDC1, CLASP2, CSK, FAU, FLOT1, FLOT2, FYN, HSP90AA1, ITGB1, KIF5B, MOAP1, MRPL23, MYADM, NCF1, NPC1, OPTN, OXA1L, PAK1, PID1, PMAIP1, PPFIA1, PPP2R5A, PPP3CC, PRNP, RAB10, RAB8B, RABGEF1, RDX, RHOQ, RILPL1, RILPL2, RPL11, RPL12, RPL13A, RPL17, RPL18, RPL18A, RPL19, RPL21, RPL23, RPL26, RPL27, RPL27A, RPL30, RPL31, RPL32, RPL35, RPL35A, RPL36, RPL37A…
GO:0090150	establishment of protein localization to membrane	GO_BiologicalProcess-GOA_10.07.2017_00h00	3.5e-23	7.2e-20	[4, 5, 6]	Group76	26.1307	104	Specific for Cluster #2	[AKR1B1, ANXA2, ARL6IP1, BID, CHMP4B, CHORDC1, CLASP2, FLOT1, HSP90AA1, ITGB1, KIF5B, MOAP1, NPC1, OPTN, PID1, PMAIP1, PPFIA1, PPP3CC, PRNP, RAB10, RAB8B, RABGEF1, RDX, RHOQ, RILPL2, SDCBP, SEC61A1, SH3GLB1, STX3, STX4, TMBIM1, TNF, TP53BP1, TP53BP2, YWHAG]	[C2CD5, CSK, FAU, FLOT2, FYN, MRPL23, MYADM, NCF1, OXA1L, PAK1, PPP2R5A, RILPL1, RPL11, RPL12, RPL13A, RPL17, RPL18, RPL18A, RPL19, RPL21, RPL23, RPL26, RPL27, RPL27A, RPL30, RPL31, RPL32, RPL35, RPL35A, RPL36, RPL37A, RPL38, RPL39, RPL41, RPLP1, RPLP2, RPS10, RPS11, RPS12, RPS13, RPS14, RPS15, RPS15A, RPS17, RPS18, RPS19, RPS2, RPS21, RPS23, RPS24, RPS25, RPS26P47, RPS27, RPS27A, RPS28, RPS29, R…	33.6538	66.3462	[AKR1B1, ANXA2, ARL6IP1, BID, C2CD5, CHMP4B, CHORDC1, CLASP2, CSK, FAU, FLOT1, FLOT2, FYN, HSP90AA1, ITGB1, KIF5B, MOAP1, MRPL23, MYADM, NCF1, NPC1, OPTN, OXA1L, PAK1, PID1, PMAIP1, PPFIA1, PPP2R5A, PPP3CC, PRNP, RAB10, RAB8B, RABGEF1, RDX, RHOQ, RILPL1, RILPL2, RPL11, RPL12, RPL13A, RPL17, RPL18, RPL18A, RPL19, RPL21, RPL23, RPL26, RPL27, RPL27A, RPL30, RPL31, RPL32, RPL35, RPL35A, RPL36, RPL37A…
GO:0006401	RNA catabolic process	GO_BiologicalProcess-GOA_10.07.2017_00h00	1.6e-22	3.4e-19	[5, 6, 7]	Group62	30.1115	81	Specific for Cluster #2	[AGO2, DCP1A, DCP2, ETF1, HSPA1A, HSPA1B, ISG20, PABPC4, PCID2, PELO, PPP2R2A, SMG9, ZC3H12A, ZHX2]	[EIF3E, FAU, LSM2, LSM3, LSM4, LSM5, MRPL23, PAPD5, POLR2G, RNASE2, RNASE6, RNASEH2B, RNASET2, RPL11, RPL12, RPL13A, RPL17, RPL18, RPL18A, RPL19, RPL21, RPL23, RPL26, RPL27, RPL27A, RPL30, RPL31, RPL32, RPL35, RPL35A, RPL36, RPL37A, RPL38, RPL39, RPL41, RPLP1, RPLP2, RPS10, RPS11, RPS12, RPS13, RPS14, RPS15, RPS15A, RPS17, RPS18, RPS19, RPS2, RPS21, RPS23, RPS24, RPS25, RPS26P47, RPS27, RPS27A, R…	17.284	82.716	[AGO2, DCP1A, DCP2, EIF3E, ETF1, FAU, HSPA1A, HSPA1B, ISG20, LSM2, LSM3, LSM4, LSM5, MRPL23, PABPC4, PAPD5, PCID2, PELO, POLR2G, PPP2R2A, RNASE2, RNASE6, RNASEH2B, RNASET2, RPL11, RPL12, RPL13A, RPL17, RPL18, RPL18A, RPL19, RPL21, RPL23, RPL26, RPL27, RPL27A, RPL30, RPL31, RPL32, RPL35, RPL35A, RPL36, RPL37A, RPL38, RPL39, RPL41, RPLP1, RPLP2, RPS10, RPS11, RPS12, RPS13, RPS14, RPS15, RPS15A, RPS…
GO:0006401	RNA catabolic process	GO_BiologicalProcess-GOA_10.07.2017_00h00	1.6e-22	3.4e-19	[5, 6, 7]	Group76	30.1115	81	Specific for Cluster #2	[AGO2, DCP1A, DCP2, ETF1, HSPA1A, HSPA1B, ISG20, PABPC4, PCID2, PELO, PPP2R2A, SMG9, ZC3H12A, ZHX2]	[EIF3E, FAU, LSM2, LSM3, LSM4, LSM5, MRPL23, PAPD5, POLR2G, RNASE2, RNASE6, RNASEH2B, RNASET2, RPL11, RPL12, RPL13A, RPL17, RPL18, RPL18A, RPL19, RPL21, RPL23, RPL26, RPL27, RPL27A, RPL30, RPL31, RPL32, RPL35, RPL35A, RPL36, RPL37A, RPL38, RPL39, RPL41, RPLP1, RPLP2, RPS10, RPS11, RPS12, RPS13, RPS14, RPS15, RPS15A, RPS17, RPS18, RPS19, RPS2, RPS21, RPS23, RPS24, RPS25, RPS26P47, RPS27, RPS27A, R…	17.284	82.716	[AGO2, DCP1A, DCP2, EIF3E, ETF1, FAU, HSPA1A, HSPA1B, ISG20, LSM2, LSM3, LSM4, LSM5, MRPL23, PABPC4, PAPD5, PCID2, PELO, POLR2G, PPP2R2A, RNASE2, RNASE6, RNASEH2B, RNASET2, RPL11, RPL12, RPL13A, RPL17, RPL18, RPL18A, RPL19, RPL21, RPL23, RPL26, RPL27, RPL27A, RPL30, RPL31, RPL32, RPL35, RPL35A, RPL36, RPL37A, RPL38, RPL39, RPL41, RPLP1, RPLP2, RPS10, RPS11, RPS12, RPS13, RPS14, RPS15, RPS15A, RPS…
GO:0048519	negative regulation of biological process	GO_BiologicalProcess-GOA_10.07.2017_00h00	3e-22	6.2e-19	[1, 2, 3]	Group78	12.6558	650	None Specific Cluster	[ABCA1, ACOD1, ACVR1, ADA, ADAM17, ADAM8, ADAMDEC1, ADM, ADNP2, ADORA2A, AGO2, AKR1B1, ANKLE2, ANXA2, ANXA5, ARF1, ARF4, ARHGDIA, ARHGEF2, ARID5B, ARL6IP1, ASNS, ATF5, ATP1A1, ATXN1, AZIN1, BAG3, BANP, BASP1, BID, BIRC3, BTG3, CCL14, CCL2, CCL3, CCL3L1, CCND1, CCR7, CD44, CD55, CD83, CDK5RAP2, CDKN1A, CFLAR, CHMP4B, CHORDC1, CLASP2, CLEC5A, CLIC4, CRADD, CREG1, CRK, CRY1, CSF2, CSNK1A1, CSTB, CUL…	[ABHD5, ACP5, ADAM15, ADRB2, AIF1, ALOX12, AOAH, APEX1, ARHGAP1, ARHGAP4, ARHGDIB, ARRB1, ATP2B4, ATP5A1, ATPIF1, ATRAID, BNIP3L, BRSK1, BST2, BTK, CASP2, CAST, CAT, CBX4, CBX6, CCND3, CCR2, CD300A, CD300LF, CD33, CD46, CD74, CD84, CD86, CDA, CDK5RAP3, CDKN1C, CDKN2D, CEBPA, CEBPD, CHSY1, COMMD1, COMT, CORO1A, CORO1B, CRBN, CSF1R, CSK, CST3, CST7, CTDSP2, CX3CR1, DNAJC10, DNM3, DNMT1, DOCK8, DPEP…	49.5385	50.4615	[ABCA1, ABHD5, ACOD1, ACP5, ACVR1, ADA, ADAM15, ADAM17, ADAM8, ADAMDEC1, ADM, ADNP2, ADORA2A, ADRB2, AGO2, AIF1, AKR1B1, ALOX12, ANKLE2, ANXA2, ANXA5, AOAH, APEX1, ARF1, ARF4, ARHGAP1, ARHGAP4, ARHGDIA, ARHGDIB, ARHGEF2, ARID5B, ARL6IP1, ARRB1, ASNS, ATF5, ATP1A1, ATP2B4, ATP5A1, ATPIF1, ATRAID, ATXN1, AZIN1, BAG3, BANP, BASP1, BID, BIRC3, BNIP3L, BRSK1, BST2, BTG3, BTK, CASP2, CAST, CAT, CBX4, C…
GO:0006612	protein targeting to membrane	GO_BiologicalProcess-GOA_10.07.2017_00h00	3.1e-22	6.4e-19	[5, 6, 7, 8, 9, 10]	Group76	33.8308	68	Specific for Cluster #2	[ANXA2, ARL6IP1, CHMP4B, CHORDC1, PRNP, RAB8B, RABGEF1, SDCBP, SEC61A1]	[C2CD5, FAU, FYN, MRPL23, MYADM, NCF1, PAK1, RPL11, RPL12, RPL13A, RPL17, RPL18, RPL18A, RPL19, RPL21, RPL23, RPL26, RPL27, RPL27A, RPL30, RPL31, RPL32, RPL35, RPL35A, RPL36, RPL37A, RPL38, RPL39, RPL41, RPLP1, RPLP2, RPS10, RPS11, RPS12, RPS13, RPS14, RPS15, RPS15A, RPS17, RPS18, RPS19, RPS2, RPS21, RPS23, RPS24, RPS25, RPS26P47, RPS27, RPS27A, RPS28, RPS29, RPS3, RPS5, RPS8, RPS9, RPSA, SRP14, …	13.2353	86.7647	[ANXA2, ARL6IP1, C2CD5, CHMP4B, CHORDC1, FAU, FYN, MRPL23, MYADM, NCF1, PAK1, PRNP, RAB8B, RABGEF1, RPL11, RPL12, RPL13A, RPL17, RPL18, RPL18A, RPL19, RPL21, RPL23, RPL26, RPL27, RPL27A, RPL30, RPL31, RPL32, RPL35, RPL35A, RPL36, RPL37A, RPL38, RPL39, RPL41, RPLP1, RPLP2, RPS10, RPS11, RPS12, RPS13, RPS14, RPS15, RPS15A, RPS17, RPS18, RPS19, RPS2, RPS21, RPS23, RPS24, RPS25, RPS26P47, RPS27, RPS2…
GO:0000956	nuclear-transcribed mRNA catabolic process	GO_BiologicalProcess-GOA_10.07.2017_00h00	3.4e-22	7e-19	[6, 7, 8, 9]	Group62	32.7189	71	Specific for Cluster #2	[AGO2, DCP1A, DCP2, ETF1, PCID2, PELO, PPP2R2A, SMG9, ZC3H12A]	[EIF3E, FAU, LSM2, LSM3, LSM4, LSM5, MRPL23, PAPD5, POLR2G, RPL11, RPL12, RPL13A, RPL17, RPL18, RPL18A, RPL19, RPL21, RPL23, RPL26, RPL27, RPL27A, RPL30, RPL31, RPL32, RPL35, RPL35A, RPL36, RPL37A, RPL38, RPL39, RPL41, RPLP1, RPLP2, RPS10, RPS11, RPS12, RPS13, RPS14, RPS15, RPS15A, RPS17, RPS18, RPS19, RPS2, RPS21, RPS23, RPS24, RPS25, RPS26P47, RPS27, RPS27A, RPS28, RPS29, RPS3, RPS5, RPS8, RPS9…	12.6761	87.3239	[AGO2, DCP1A, DCP2, EIF3E, ETF1, FAU, LSM2, LSM3, LSM4, LSM5, MRPL23, PAPD5, PCID2, PELO, POLR2G, PPP2R2A, RPL11, RPL12, RPL13A, RPL17, RPL18, RPL18A, RPL19, RPL21, RPL23, RPL26, RPL27, RPL27A, RPL30, RPL31, RPL32, RPL35, RPL35A, RPL36, RPL37A, RPL38, RPL39, RPL41, RPLP1, RPLP2, RPS10, RPS11, RPS12, RPS13, RPS14, RPS15, RPS15A, RPS17, RPS18, RPS19, RPS2, RPS21, RPS23, RPS24, RPS25, RPS26P47, RPS2…
GO:0000956	nuclear-transcribed mRNA catabolic process	GO_BiologicalProcess-GOA_10.07.2017_00h00	3.4e-22	7e-19	[6, 7, 8, 9]	Group76	32.7189	71	Specific for Cluster #2	[AGO2, DCP1A, DCP2, ETF1, PCID2, PELO, PPP2R2A, SMG9, ZC3H12A]	[EIF3E, FAU, LSM2, LSM3, LSM4, LSM5, MRPL23, PAPD5, POLR2G, RPL11, RPL12, RPL13A, RPL17, RPL18, RPL18A, RPL19, RPL21, RPL23, RPL26, RPL27, RPL27A, RPL30, RPL31, RPL32, RPL35, RPL35A, RPL36, RPL37A, RPL38, RPL39, RPL41, RPLP1, RPLP2, RPS10, RPS11, RPS12, RPS13, RPS14, RPS15, RPS15A, RPS17, RPS18, RPS19, RPS2, RPS21, RPS23, RPS24, RPS25, RPS26P47, RPS27, RPS27A, RPS28, RPS29, RPS3, RPS5, RPS8, RPS9…	12.6761	87.3239	[AGO2, DCP1A, DCP2, EIF3E, ETF1, FAU, LSM2, LSM3, LSM4, LSM5, MRPL23, PAPD5, PCID2, PELO, POLR2G, PPP2R2A, RPL11, RPL12, RPL13A, RPL17, RPL18, RPL18A, RPL19, RPL21, RPL23, RPL26, RPL27, RPL27A, RPL30, RPL31, RPL32, RPL35, RPL35A, RPL36, RPL37A, RPL38, RPL39, RPL41, RPLP1, RPLP2, RPS10, RPS11, RPS12, RPS13, RPS14, RPS15, RPS15A, RPS17, RPS18, RPS19, RPS2, RPS21, RPS23, RPS24, RPS25, RPS26P47, RPS2…
GO:0006413	translational initiation	GO_BiologicalProcess-GOA_10.07.2017_00h00	4e-22	8.2e-19	[3, 6, 7, 8]	Group76	33.3333	69	Specific for Cluster #2	[AGO2, EIF1B, EIF3B, EIF3J, EIF4G2, PPP1R15A, TNF]	[EIF2AK1, EIF3E, EIF3F, EIF3FP2, EIF3G, EIF3K, EIF4E3, FAU, HSPB1, MRPL23, MTIF3, POLR2G, RARA, RPL11, RPL12, RPL13A, RPL17, RPL18, RPL18A, RPL19, RPL21, RPL23, RPL26, RPL27, RPL27A, RPL30, RPL31, RPL32, RPL35, RPL35A, RPL36, RPL37A, RPL38, RPL39, RPL41, RPLP1, RPLP2, RPS10, RPS11, RPS12, RPS13, RPS14, RPS15, RPS15A, RPS17, RPS18, RPS19, RPS2, RPS21, RPS23, RPS24, RPS25, RPS26P47, RPS27, RPS27A, …	10.1449	89.8551	[AGO2, EIF1B, EIF2AK1, EIF3B, EIF3E, EIF3F, EIF3FP2, EIF3G, EIF3J, EIF3K, EIF4E3, EIF4G2, FAU, HSPB1, MRPL23, MTIF3, POLR2G, PPP1R15A, RARA, RPL11, RPL12, RPL13A, RPL17, RPL18, RPL18A, RPL19, RPL21, RPL23, RPL26, RPL27, RPL27A, RPL30, RPL31, RPL32, RPL35, RPL35A, RPL36, RPL37A, RPL38, RPL39, RPL41, RPLP1, RPLP2, RPS10, RPS11, RPS12, RPS13, RPS14, RPS15, RPS15A, RPS17, RPS18, RPS19, RPS2, RPS21, R…
GO:1901564	organonitrogen compound metabolic process	GO_BiologicalProcess-GOA_10.07.2017_00h00	6.3e-22	1.3e-18	[3]	Group68	11.8342	842	None Specific Cluster	[ABCA1, ABTB2, ACOD1, ACSL1, ACVR1, ADA, ADAM17, ADAM8, ADAMDEC1, ADCK2, ADCY3, ADM, ADORA2A, ADRM1, ADSS, AGK, AGO2, AK4, AKR1B1, ANKLE2, ANPEP, ANXA2, ARF4, ARHGEF2, ARID5B, ARL6IP1, ARRDC4, ASNS, ATP6V1B2, AZIN1, B3GNT5, B4GALT5, BANP, BCAP31, BCAR3, BCAT1, BID, BIRC3, BRPF3, C3AR1, CCL14, CCL2, CCL20, CCL3, CCL3L1, CCL4L1, CCL7, CCL8, CCND1, CCR7, CD44, CD55, CD80, CD81, CDC37, CDKN1A, CERS5,…	[ABHD3, ABHD5, ACP5, ACPP, ADA2, ADAM15, ADCY7, ADRB2, AGTPBP1, AHSP, AIF1, ALOX12, AMT, AP2S1, APAF1, APEH, APEX1, ARG1, ARHGEF6, ARRB1, ASB8, ASGR1, ASGR2, ATP2B4, ATP5A1, ATP5C1, ATP5D, ATP5E, ATP5EP2, ATP5G2, ATP5H, ATP5I, ATP5J, ATP5J2, ATP5L, ATP5O, ATPIF1, ATRAID, BCKDHA, BLOC1S1, BLVRB, BNIP3L, BRAT1, BRSK1, BST2, BTBD2, BTK, C14orf159, CAPN1, CAPNS1, CARD9, CARS2, CASP2, CAST, CAT, CBX4,…	43.8242	56.1758	[ABCA1, ABHD3, ABHD5, ABTB2, ACOD1, ACP5, ACPP, ACSL1, ACVR1, ADA, ADA2, ADAM15, ADAM17, ADAM8, ADAMDEC1, ADCK2, ADCY3, ADCY7, ADM, ADORA2A, ADRB2, ADRM1, ADSS, AGK, AGO2, AGTPBP1, AHSP, AIF1, AK4, AKR1B1, ALOX12, AMT, ANKLE2, ANPEP, ANXA2, AP2S1, APAF1, APEH, APEX1, ARF4, ARG1, ARHGEF2, ARHGEF6, ARID5B, ARL6IP1, ARRB1, ARRDC4, ASB8, ASGR1, ASGR2, ASNS, ATP2B4, ATP5A1, ATP5C1, ATP5D, ATP5E, ATP5E…
GO:1901564	organonitrogen compound metabolic process	GO_BiologicalProcess-GOA_10.07.2017_00h00	6.3e-22	1.3e-18	[3]	Group78	11.8342	842	None Specific Cluster	[ABCA1, ABTB2, ACOD1, ACSL1, ACVR1, ADA, ADAM17, ADAM8, ADAMDEC1, ADCK2, ADCY3, ADM, ADORA2A, ADRM1, ADSS, AGK, AGO2, AK4, AKR1B1, ANKLE2, ANPEP, ANXA2, ARF4, ARHGEF2, ARID5B, ARL6IP1, ARRDC4, ASNS, ATP6V1B2, AZIN1, B3GNT5, B4GALT5, BANP, BCAP31, BCAR3, BCAT1, BID, BIRC3, BRPF3, C3AR1, CCL14, CCL2, CCL20, CCL3, CCL3L1, CCL4L1, CCL7, CCL8, CCND1, CCR7, CD44, CD55, CD80, CD81, CDC37, CDKN1A, CERS5,…	[ABHD3, ABHD5, ACP5, ACPP, ADA2, ADAM15, ADCY7, ADRB2, AGTPBP1, AHSP, AIF1, ALOX12, AMT, AP2S1, APAF1, APEH, APEX1, ARG1, ARHGEF6, ARRB1, ASB8, ASGR1, ASGR2, ATP2B4, ATP5A1, ATP5C1, ATP5D, ATP5E, ATP5EP2, ATP5G2, ATP5H, ATP5I, ATP5J, ATP5J2, ATP5L, ATP5O, ATPIF1, ATRAID, BCKDHA, BLOC1S1, BLVRB, BNIP3L, BRAT1, BRSK1, BST2, BTBD2, BTK, C14orf159, CAPN1, CAPNS1, CARD9, CARS2, CASP2, CAST, CAT, CBX4,…	43.8242	56.1758	[ABCA1, ABHD3, ABHD5, ABTB2, ACOD1, ACP5, ACPP, ACSL1, ACVR1, ADA, ADA2, ADAM15, ADAM17, ADAM8, ADAMDEC1, ADCK2, ADCY3, ADCY7, ADM, ADORA2A, ADRB2, ADRM1, ADSS, AGK, AGO2, AGTPBP1, AHSP, AIF1, AK4, AKR1B1, ALOX12, AMT, ANKLE2, ANPEP, ANXA2, AP2S1, APAF1, APEH, APEX1, ARF4, ARG1, ARHGEF2, ARHGEF6, ARID5B, ARL6IP1, ARRB1, ARRDC4, ASB8, ASGR1, ASGR2, ASNS, ATP2B4, ATP5A1, ATP5C1, ATP5D, ATP5E, ATP5E…
GO:0034097	response to cytokine	GO_BiologicalProcess-GOA_10.07.2017_00h00	1.6e-21	3.3e-18	[4]	Group34	18.1244	201	Specific for Cluster #1	[ACOD1, ACSL1, ADAM17, AGO2, ANXA2, ARF1, ARHGEF2, BIRC3, CCL14, CCL2, CCL20, CCL3, CCL3L1, CCL4L1, CCL7, CCL8, CCR7, CCRL2, CD44, CD58, CD80, CDC37, CSF2, CXCL1, CXCL2, CXCL5, CXCL8, DNAJC5, DPYSL3, EBI3, EDN1, F3, GBP2, GCH1, GCLM, GSTO1, HIF1A, HNRNPA2B1, HSP90AB1, HSPA1A, HSPA1B, ICAM1, IFIH1, IFIT1, IFIT2, IFIT3, IFNGR2, IL1A, IL1B, IL1R1, IL1RN, IL23A, IL36G, IL3RA, IL6, IL6R, IL7R, IRAK1, …	[ACP5, AIF1, ARG1, BST2, BTK, CCR2, CD300LF, CD74, CD86, CEBPA, CORO1A, CSF1R, CX3CR1, CXCR2, EGR1, FABP4, FCGR1A, FCGR1B, FOS, FYN, GSTP1, HLA-DPA1, IFITM1, IFITM2, IFITM3, IGBP1, IL13RA1, IL18RAP, IRF8, IRS2, ITGA4, JAK2, JUNB, JUND, KLF2, KLF4, LCN2, MAPK3, MAPKAPK3, MPC1, MPL, NDUFA2, NFIL3, NPRL2, PIK3R2, PPBP, PSMB10, PSMB3, PSMB8, PSME1, PSME2, PYCARD, RARA, RIPOR2, RNF138, RPL13A, RPS27A,…	63.6816	36.3184	[ACOD1, ACP5, ACSL1, ADAM17, AGO2, AIF1, ANXA2, ARF1, ARG1, ARHGEF2, BIRC3, BST2, BTK, CCL14, CCL2, CCL20, CCL3, CCL3L1, CCL4L1, CCL7, CCL8, CCR2, CCR7, CCRL2, CD300LF, CD44, CD58, CD74, CD80, CD86, CDC37, CEBPA, CORO1A, CSF1R, CSF2, CX3CR1, CXCL1, CXCL2, CXCL5, CXCL8, CXCR2, DNAJC5, DPYSL3, EBI3, EDN1, EGR1, F3, FABP4, FCGR1A, FCGR1B, FOS, FYN, GBP2, GCH1, GCLM, GSTO1, GSTP1, HIF1A, HLA-DPA1, HN…
GO:0034097	response to cytokine	GO_BiologicalProcess-GOA_10.07.2017_00h00	1.6e-21	3.3e-18	[4]	Group69	18.1244	201	Specific for Cluster #1	[ACOD1, ACSL1, ADAM17, AGO2, ANXA2, ARF1, ARHGEF2, BIRC3, CCL14, CCL2, CCL20, CCL3, CCL3L1, CCL4L1, CCL7, CCL8, CCR7, CCRL2, CD44, CD58, CD80, CDC37, CSF2, CXCL1, CXCL2, CXCL5, CXCL8, DNAJC5, DPYSL3, EBI3, EDN1, F3, GBP2, GCH1, GCLM, GSTO1, HIF1A, HNRNPA2B1, HSP90AB1, HSPA1A, HSPA1B, ICAM1, IFIH1, IFIT1, IFIT2, IFIT3, IFNGR2, IL1A, IL1B, IL1R1, IL1RN, IL23A, IL36G, IL3RA, IL6, IL6R, IL7R, IRAK1, …	[ACP5, AIF1, ARG1, BST2, BTK, CCR2, CD300LF, CD74, CD86, CEBPA, CORO1A, CSF1R, CX3CR1, CXCR2, EGR1, FABP4, FCGR1A, FCGR1B, FOS, FYN, GSTP1, HLA-DPA1, IFITM1, IFITM2, IFITM3, IGBP1, IL13RA1, IL18RAP, IRF8, IRS2, ITGA4, JAK2, JUNB, JUND, KLF2, KLF4, LCN2, MAPK3, MAPKAPK3, MPC1, MPL, NDUFA2, NFIL3, NPRL2, PIK3R2, PPBP, PSMB10, PSMB3, PSMB8, PSME1, PSME2, PYCARD, RARA, RIPOR2, RNF138, RPL13A, RPS27A,…	63.6816	36.3184	[ACOD1, ACP5, ACSL1, ADAM17, AGO2, AIF1, ANXA2, ARF1, ARG1, ARHGEF2, BIRC3, BST2, BTK, CCL14, CCL2, CCL20, CCL3, CCL3L1, CCL4L1, CCL7, CCL8, CCR2, CCR7, CCRL2, CD300LF, CD44, CD58, CD74, CD80, CD86, CDC37, CEBPA, CORO1A, CSF1R, CSF2, CX3CR1, CXCL1, CXCL2, CXCL5, CXCL8, CXCR2, DNAJC5, DPYSL3, EBI3, EDN1, EGR1, F3, FABP4, FCGR1A, FCGR1B, FOS, FYN, GBP2, GCH1, GCLM, GSTO1, GSTP1, HIF1A, HLA-DPA1, HN…
GO:0034097	response to cytokine	GO_BiologicalProcess-GOA_10.07.2017_00h00	1.6e-21	3.3e-18	[4]	Group77	18.1244	201	Specific for Cluster #1	[ACOD1, ACSL1, ADAM17, AGO2, ANXA2, ARF1, ARHGEF2, BIRC3, CCL14, CCL2, CCL20, CCL3, CCL3L1, CCL4L1, CCL7, CCL8, CCR7, CCRL2, CD44, CD58, CD80, CDC37, CSF2, CXCL1, CXCL2, CXCL5, CXCL8, DNAJC5, DPYSL3, EBI3, EDN1, F3, GBP2, GCH1, GCLM, GSTO1, HIF1A, HNRNPA2B1, HSP90AB1, HSPA1A, HSPA1B, ICAM1, IFIH1, IFIT1, IFIT2, IFIT3, IFNGR2, IL1A, IL1B, IL1R1, IL1RN, IL23A, IL36G, IL3RA, IL6, IL6R, IL7R, IRAK1, …	[ACP5, AIF1, ARG1, BST2, BTK, CCR2, CD300LF, CD74, CD86, CEBPA, CORO1A, CSF1R, CX3CR1, CXCR2, EGR1, FABP4, FCGR1A, FCGR1B, FOS, FYN, GSTP1, HLA-DPA1, IFITM1, IFITM2, IFITM3, IGBP1, IL13RA1, IL18RAP, IRF8, IRS2, ITGA4, JAK2, JUNB, JUND, KLF2, KLF4, LCN2, MAPK3, MAPKAPK3, MPC1, MPL, NDUFA2, NFIL3, NPRL2, PIK3R2, PPBP, PSMB10, PSMB3, PSMB8, PSME1, PSME2, PYCARD, RARA, RIPOR2, RNF138, RPL13A, RPS27A,…	63.6816	36.3184	[ACOD1, ACP5, ACSL1, ADAM17, AGO2, AIF1, ANXA2, ARF1, ARG1, ARHGEF2, BIRC3, BST2, BTK, CCL14, CCL2, CCL20, CCL3, CCL3L1, CCL4L1, CCL7, CCL8, CCR2, CCR7, CCRL2, CD300LF, CD44, CD58, CD74, CD80, CD86, CDC37, CEBPA, CORO1A, CSF1R, CSF2, CX3CR1, CXCL1, CXCL2, CXCL5, CXCL8, CXCR2, DNAJC5, DPYSL3, EBI3, EDN1, EGR1, F3, FABP4, FCGR1A, FCGR1B, FOS, FYN, GBP2, GCH1, GCLM, GSTO1, GSTP1, HIF1A, HLA-DPA1, HN…
GO:0034097	response to cytokine	GO_BiologicalProcess-GOA_10.07.2017_00h00	1.6e-21	3.3e-18	[4]	Group78	18.1244	201	Specific for Cluster #1	[ACOD1, ACSL1, ADAM17, AGO2, ANXA2, ARF1, ARHGEF2, BIRC3, CCL14, CCL2, CCL20, CCL3, CCL3L1, CCL4L1, CCL7, CCL8, CCR7, CCRL2, CD44, CD58, CD80, CDC37, CSF2, CXCL1, CXCL2, CXCL5, CXCL8, DNAJC5, DPYSL3, EBI3, EDN1, F3, GBP2, GCH1, GCLM, GSTO1, HIF1A, HNRNPA2B1, HSP90AB1, HSPA1A, HSPA1B, ICAM1, IFIH1, IFIT1, IFIT2, IFIT3, IFNGR2, IL1A, IL1B, IL1R1, IL1RN, IL23A, IL36G, IL3RA, IL6, IL6R, IL7R, IRAK1, …	[ACP5, AIF1, ARG1, BST2, BTK, CCR2, CD300LF, CD74, CD86, CEBPA, CORO1A, CSF1R, CX3CR1, CXCR2, EGR1, FABP4, FCGR1A, FCGR1B, FOS, FYN, GSTP1, HLA-DPA1, IFITM1, IFITM2, IFITM3, IGBP1, IL13RA1, IL18RAP, IRF8, IRS2, ITGA4, JAK2, JUNB, JUND, KLF2, KLF4, LCN2, MAPK3, MAPKAPK3, MPC1, MPL, NDUFA2, NFIL3, NPRL2, PIK3R2, PPBP, PSMB10, PSMB3, PSMB8, PSME1, PSME2, PYCARD, RARA, RIPOR2, RNF138, RPL13A, RPS27A,…	63.6816	36.3184	[ACOD1, ACP5, ACSL1, ADAM17, AGO2, AIF1, ANXA2, ARF1, ARG1, ARHGEF2, BIRC3, BST2, BTK, CCL14, CCL2, CCL20, CCL3, CCL3L1, CCL4L1, CCL7, CCL8, CCR2, CCR7, CCRL2, CD300LF, CD44, CD58, CD74, CD80, CD86, CDC37, CEBPA, CORO1A, CSF1R, CSF2, CX3CR1, CXCL1, CXCL2, CXCL5, CXCL8, CXCR2, DNAJC5, DPYSL3, EBI3, EDN1, EGR1, F3, FABP4, FCGR1A, FCGR1B, FOS, FYN, GBP2, GCH1, GCLM, GSTO1, GSTP1, HIF1A, HLA-DPA1, HN…
GO:0006402	mRNA catabolic process	GO_BiologicalProcess-GOA_10.07.2017_00h00	1.8e-21	3.7e-18	[5, 6, 7, 8]	Group62	30.9623	74	Specific for Cluster #2	[AGO2, DCP1A, DCP2, ETF1, HSPA1A, HSPA1B, PCID2, PELO, PPP2R2A, SMG9, ZC3H12A, ZHX2]	[EIF3E, FAU, LSM2, LSM3, LSM4, LSM5, MRPL23, PAPD5, POLR2G, RPL11, RPL12, RPL13A, RPL17, RPL18, RPL18A, RPL19, RPL21, RPL23, RPL26, RPL27, RPL27A, RPL30, RPL31, RPL32, RPL35, RPL35A, RPL36, RPL37A, RPL38, RPL39, RPL41, RPLP1, RPLP2, RPS10, RPS11, RPS12, RPS13, RPS14, RPS15, RPS15A, RPS17, RPS18, RPS19, RPS2, RPS21, RPS23, RPS24, RPS25, RPS26P47, RPS27, RPS27A, RPS28, RPS29, RPS3, RPS5, RPS8, RPS9…	16.2162	83.7838	[AGO2, DCP1A, DCP2, EIF3E, ETF1, FAU, HSPA1A, HSPA1B, LSM2, LSM3, LSM4, LSM5, MRPL23, PAPD5, PCID2, PELO, POLR2G, PPP2R2A, RPL11, RPL12, RPL13A, RPL17, RPL18, RPL18A, RPL19, RPL21, RPL23, RPL26, RPL27, RPL27A, RPL30, RPL31, RPL32, RPL35, RPL35A, RPL36, RPL37A, RPL38, RPL39, RPL41, RPLP1, RPLP2, RPS10, RPS11, RPS12, RPS13, RPS14, RPS15, RPS15A, RPS17, RPS18, RPS19, RPS2, RPS21, RPS23, RPS24, RPS25…
GO:0006402	mRNA catabolic process	GO_BiologicalProcess-GOA_10.07.2017_00h00	1.8e-21	3.7e-18	[5, 6, 7, 8]	Group76	30.9623	74	Specific for Cluster #2	[AGO2, DCP1A, DCP2, ETF1, HSPA1A, HSPA1B, PCID2, PELO, PPP2R2A, SMG9, ZC3H12A, ZHX2]	[EIF3E, FAU, LSM2, LSM3, LSM4, LSM5, MRPL23, PAPD5, POLR2G, RPL11, RPL12, RPL13A, RPL17, RPL18, RPL18A, RPL19, RPL21, RPL23, RPL26, RPL27, RPL27A, RPL30, RPL31, RPL32, RPL35, RPL35A, RPL36, RPL37A, RPL38, RPL39, RPL41, RPLP1, RPLP2, RPS10, RPS11, RPS12, RPS13, RPS14, RPS15, RPS15A, RPS17, RPS18, RPS19, RPS2, RPS21, RPS23, RPS24, RPS25, RPS26P47, RPS27, RPS27A, RPS28, RPS29, RPS3, RPS5, RPS8, RPS9…	16.2162	83.7838	[AGO2, DCP1A, DCP2, EIF3E, ETF1, FAU, HSPA1A, HSPA1B, LSM2, LSM3, LSM4, LSM5, MRPL23, PAPD5, PCID2, PELO, POLR2G, PPP2R2A, RPL11, RPL12, RPL13A, RPL17, RPL18, RPL18A, RPL19, RPL21, RPL23, RPL26, RPL27, RPL27A, RPL30, RPL31, RPL32, RPL35, RPL35A, RPL36, RPL37A, RPL38, RPL39, RPL41, RPLP1, RPLP2, RPS10, RPS11, RPS12, RPS13, RPS14, RPS15, RPS15A, RPS17, RPS18, RPS19, RPS2, RPS21, RPS23, RPS24, RPS25…
GO:0044403	symbiosis, encompassing mutualism through parasitism	GO_BiologicalProcess-GOA_10.07.2017_00h00	3.4e-21	7.1e-18	[3]	Group60	19.2394	172	Specific for Cluster #2	[ANPEP, ANXA2, ARF1, ATP6V1H, CCL2, CCL3, CD55, CD80, CD81, CFLAR, CHMP2B, CHMP4B, CHMP5, CLEC5A, CUL4A, CXCL8, EIF3B, HIPK2, HSP90AB1, HSPA1A, HSPA1B, HSPA8, ICAM1, IFIH1, IFIT1, ISG15, ISG20, ITGA5, ITGAV, ITGB1, IVNS1ABP, KPNA4, LAMP3, LDLR, LYN, MET, MMP1, MORC3, NOTCH1, NPC1, NUP62, OASL, PTX3, RAB5A, RAN, RRAGA, RSAD2, SERPINB9, SIRT1, SQSTM1, SRC, TANK, TBK1, TNF, TNFRSF14, TNFRSF4, TNIP1,…	[AP2S1, ATG16L2, BNIP3L, BST2, C14orf166, CAMLG, CCR2, CD46, CD74, CD86, CEBPA, CX3CR1, DEFA1, DOCK2, EIF3F, EIF3G, FAM111A, FAU, FCN1, FYN, GPX1, HDAC1, IFI16, IFITM1, IFITM2, IFITM3, IRF8, ITGB3, LMBRD1, MAPK3, MRPL23, NACA, NUCKS1, NUP214, NUP85, PGLYRP1, POLR2F, POLR2G, PSMB10, PSMB3, PSMB8, RBX1, RPL11, RPL12, RPL13A, RPL17, RPL18, RPL18A, RPL19, RPL21, RPL23, RPL26, RPL27, RPL27A, RPL30, RP…	38.9535	61.0465	[ANPEP, ANXA2, AP2S1, ARF1, ATG16L2, ATP6V1H, BNIP3L, BST2, C14orf166, CAMLG, CCL2, CCL3, CCR2, CD46, CD55, CD74, CD80, CD81, CD86, CEBPA, CFLAR, CHMP2B, CHMP4B, CHMP5, CLEC5A, CUL4A, CX3CR1, CXCL8, DEFA1, DOCK2, EIF3B, EIF3F, EIF3G, FAM111A, FAU, FCN1, FYN, GPX1, HDAC1, HIPK2, HSP90AB1, HSPA1A, HSPA1B, HSPA8, ICAM1, IFI16, IFIH1, IFIT1, IFITM1, IFITM2, IFITM3, IRF8, ISG15, ISG20, ITGA5, ITGAV, I…
GO:0044403	symbiosis, encompassing mutualism through parasitism	GO_BiologicalProcess-GOA_10.07.2017_00h00	3.4e-21	7.1e-18	[3]	Group76	19.2394	172	Specific for Cluster #2	[ANPEP, ANXA2, ARF1, ATP6V1H, CCL2, CCL3, CD55, CD80, CD81, CFLAR, CHMP2B, CHMP4B, CHMP5, CLEC5A, CUL4A, CXCL8, EIF3B, HIPK2, HSP90AB1, HSPA1A, HSPA1B, HSPA8, ICAM1, IFIH1, IFIT1, ISG15, ISG20, ITGA5, ITGAV, ITGB1, IVNS1ABP, KPNA4, LAMP3, LDLR, LYN, MET, MMP1, MORC3, NOTCH1, NPC1, NUP62, OASL, PTX3, RAB5A, RAN, RRAGA, RSAD2, SERPINB9, SIRT1, SQSTM1, SRC, TANK, TBK1, TNF, TNFRSF14, TNFRSF4, TNIP1,…	[AP2S1, ATG16L2, BNIP3L, BST2, C14orf166, CAMLG, CCR2, CD46, CD74, CD86, CEBPA, CX3CR1, DEFA1, DOCK2, EIF3F, EIF3G, FAM111A, FAU, FCN1, FYN, GPX1, HDAC1, IFI16, IFITM1, IFITM2, IFITM3, IRF8, ITGB3, LMBRD1, MAPK3, MRPL23, NACA, NUCKS1, NUP214, NUP85, PGLYRP1, POLR2F, POLR2G, PSMB10, PSMB3, PSMB8, RBX1, RPL11, RPL12, RPL13A, RPL17, RPL18, RPL18A, RPL19, RPL21, RPL23, RPL26, RPL27, RPL27A, RPL30, RP…	38.9535	61.0465	[ANPEP, ANXA2, AP2S1, ARF1, ATG16L2, ATP6V1H, BNIP3L, BST2, C14orf166, CAMLG, CCL2, CCL3, CCR2, CD46, CD55, CD74, CD80, CD81, CD86, CEBPA, CFLAR, CHMP2B, CHMP4B, CHMP5, CLEC5A, CUL4A, CX3CR1, CXCL8, DEFA1, DOCK2, EIF3B, EIF3F, EIF3G, FAM111A, FAU, FCN1, FYN, GPX1, HDAC1, HIPK2, HSP90AB1, HSPA1A, HSPA1B, HSPA8, ICAM1, IFI16, IFIH1, IFIT1, IFITM1, IFITM2, IFITM3, IRF8, ISG15, ISG20, ITGA5, ITGAV, I…
GO:0016032	viral process	GO_BiologicalProcess-GOA_10.07.2017_00h00	5.7e-21	1.1e-17	[4]	Group60	19.6602	162	Specific for Cluster #2	[ANPEP, ARF1, ATP6V1H, CCL2, CCL3, CD55, CD80, CD81, CFLAR, CHMP2B, CHMP4B, CHMP5, CLEC5A, CUL4A, CXCL8, EIF3B, HIPK2, HSP90AB1, HSPA1A, HSPA1B, HSPA8, ICAM1, IFIH1, IFIT1, ISG15, ISG20, ITGA5, ITGAV, ITGB1, IVNS1ABP, KPNA4, LAMP3, LDLR, LYN, MMP1, MORC3, NOTCH1, NPC1, NUP62, OASL, PTX3, RAB5A, RAN, RRAGA, RSAD2, SIRT1, SRC, TANK, TBK1, TNF, TNFRSF14, TNFRSF4, TNIP1, TP53BP1, TRIM25, TSG101, UBR4…	[AP2S1, ATG16L2, BNIP3L, BST2, C14orf166, CAMLG, CCR2, CD46, CD74, CD86, CEBPA, CX3CR1, DOCK2, EIF3F, EIF3G, FAM111A, FAU, FCN1, FYN, HDAC1, IFI16, IFITM1, IFITM2, IFITM3, ITGB3, LMBRD1, MAPK3, MRPL23, NACA, NUCKS1, NUP214, NUP85, POLR2F, POLR2G, PSMB10, PSMB3, PSMB8, RBX1, RPL11, RPL12, RPL13A, RPL17, RPL18, RPL18A, RPL19, RPL21, RPL23, RPL26, RPL27, RPL27A, RPL30, RPL31, RPL32, RPL35, RPL35A, R…	38.2716	61.7284	[ANPEP, AP2S1, ARF1, ATG16L2, ATP6V1H, BNIP3L, BST2, C14orf166, CAMLG, CCL2, CCL3, CCR2, CD46, CD55, CD74, CD80, CD81, CD86, CEBPA, CFLAR, CHMP2B, CHMP4B, CHMP5, CLEC5A, CUL4A, CX3CR1, CXCL8, DOCK2, EIF3B, EIF3F, EIF3G, FAM111A, FAU, FCN1, FYN, HDAC1, HIPK2, HSP90AB1, HSPA1A, HSPA1B, HSPA8, ICAM1, IFI16, IFIH1, IFIT1, IFITM1, IFITM2, IFITM3, ISG15, ISG20, ITGA5, ITGAV, ITGB1, ITGB3, IVNS1ABP, KPN…
GO:0016032	viral process	GO_BiologicalProcess-GOA_10.07.2017_00h00	5.7e-21	1.1e-17	[4]	Group76	19.6602	162	Specific for Cluster #2	[ANPEP, ARF1, ATP6V1H, CCL2, CCL3, CD55, CD80, CD81, CFLAR, CHMP2B, CHMP4B, CHMP5, CLEC5A, CUL4A, CXCL8, EIF3B, HIPK2, HSP90AB1, HSPA1A, HSPA1B, HSPA8, ICAM1, IFIH1, IFIT1, ISG15, ISG20, ITGA5, ITGAV, ITGB1, IVNS1ABP, KPNA4, LAMP3, LDLR, LYN, MMP1, MORC3, NOTCH1, NPC1, NUP62, OASL, PTX3, RAB5A, RAN, RRAGA, RSAD2, SIRT1, SRC, TANK, TBK1, TNF, TNFRSF14, TNFRSF4, TNIP1, TP53BP1, TRIM25, TSG101, UBR4…	[AP2S1, ATG16L2, BNIP3L, BST2, C14orf166, CAMLG, CCR2, CD46, CD74, CD86, CEBPA, CX3CR1, DOCK2, EIF3F, EIF3G, FAM111A, FAU, FCN1, FYN, HDAC1, IFI16, IFITM1, IFITM2, IFITM3, ITGB3, LMBRD1, MAPK3, MRPL23, NACA, NUCKS1, NUP214, NUP85, POLR2F, POLR2G, PSMB10, PSMB3, PSMB8, RBX1, RPL11, RPL12, RPL13A, RPL17, RPL18, RPL18A, RPL19, RPL21, RPL23, RPL26, RPL27, RPL27A, RPL30, RPL31, RPL32, RPL35, RPL35A, R…	38.2716	61.7284	[ANPEP, AP2S1, ARF1, ATG16L2, ATP6V1H, BNIP3L, BST2, C14orf166, CAMLG, CCL2, CCL3, CCR2, CD46, CD55, CD74, CD80, CD81, CD86, CEBPA, CFLAR, CHMP2B, CHMP4B, CHMP5, CLEC5A, CUL4A, CX3CR1, CXCL8, DOCK2, EIF3B, EIF3F, EIF3G, FAM111A, FAU, FCN1, FYN, HDAC1, HIPK2, HSP90AB1, HSPA1A, HSPA1B, HSPA8, ICAM1, IFI16, IFIH1, IFIT1, IFITM1, IFITM2, IFITM3, ISG15, ISG20, ITGA5, ITGAV, ITGB1, ITGB3, IVNS1ABP, KPN…
GO:0008219	cell death	GO_BiologicalProcess-GOA_10.07.2017_00h00	9.1e-21	1.8e-17	[3]	Group37	14.9512	337	None Specific Cluster	[ACSL5, ACVR1, ADA, ADAM17, ADAM8, ADM, ADNP2, ADORA2A, AEN, AKR1B1, ANKLE2, ANXA5, ARF4, ARHGDIA, ARHGEF2, ARL6IP1, ASNS, ATF5, BAG3, BCAP31, BID, BIRC3, CCL2, CCL3, CCR7, CD44, CDKN1A, CFLAR, CHMP4B, CHORDC1, CLEC5A, CRADD, CSF2, CTSL, CUL4A, DCUN1D3, DDIT4, DFNA5, DLL1, DNAJA1, DNAJB6, DNAJC5, DRAM1, EDN1, EGLN2, EIF4G2, ELK1, EMP1, F3, FAM129B, FNIP2, GADD45B, GCLM, GHITM, GNPDA1, GRINA, GTPB…	[AIF1, ALOX12, APAF1, APEX1, ARHGEF18, ARHGEF3, ARHGEF6, ARRB1, ATPIF1, BNIP3L, BRAT1, BTK, CAPN1, CAPNS1, CARD9, CASP2, CAST, CAT, CBX4, CD74, CDK19, CDK5RAP3, CDKN2D, CIDEB, CORO1A, CRIP1, CSF1R, CSRNP1, CST3, CTSC, CX3CR1, DNAJC10, DOCK8, DRAM2, DSC2, DUS2, DUSP1, DUSP22, EGR1, ERCC5, ERP29, FGD2, FGD3, FOS, FYN, GIMAP8, GPNMB, GPX1, GSDMD, GSTP1, H1F0, HDAC1, HEBP2, HIGD2A, HINT1, HMGB2, HP, …	56.3798	43.6202	[ACSL5, ACVR1, ADA, ADAM17, ADAM8, ADM, ADNP2, ADORA2A, AEN, AIF1, AKR1B1, ALOX12, ANKLE2, ANXA5, APAF1, APEX1, ARF4, ARHGDIA, ARHGEF18, ARHGEF2, ARHGEF3, ARHGEF6, ARL6IP1, ARRB1, ASNS, ATF5, ATPIF1, BAG3, BCAP31, BID, BIRC3, BNIP3L, BRAT1, BTK, CAPN1, CAPNS1, CARD9, CASP2, CAST, CAT, CBX4, CCL2, CCL3, CCR7, CD44, CD74, CDK19, CDK5RAP3, CDKN1A, CDKN2D, CFLAR, CHMP4B, CHORDC1, CIDEB, CLEC5A, CORO1…
GO:0008219	cell death	GO_BiologicalProcess-GOA_10.07.2017_00h00	9.1e-21	1.8e-17	[3]	Group74	14.9512	337	None Specific Cluster	[ACSL5, ACVR1, ADA, ADAM17, ADAM8, ADM, ADNP2, ADORA2A, AEN, AKR1B1, ANKLE2, ANXA5, ARF4, ARHGDIA, ARHGEF2, ARL6IP1, ASNS, ATF5, BAG3, BCAP31, BID, BIRC3, CCL2, CCL3, CCR7, CD44, CDKN1A, CFLAR, CHMP4B, CHORDC1, CLEC5A, CRADD, CSF2, CTSL, CUL4A, DCUN1D3, DDIT4, DFNA5, DLL1, DNAJA1, DNAJB6, DNAJC5, DRAM1, EDN1, EGLN2, EIF4G2, ELK1, EMP1, F3, FAM129B, FNIP2, GADD45B, GCLM, GHITM, GNPDA1, GRINA, GTPB…	[AIF1, ALOX12, APAF1, APEX1, ARHGEF18, ARHGEF3, ARHGEF6, ARRB1, ATPIF1, BNIP3L, BRAT1, BTK, CAPN1, CAPNS1, CARD9, CASP2, CAST, CAT, CBX4, CD74, CDK19, CDK5RAP3, CDKN2D, CIDEB, CORO1A, CRIP1, CSF1R, CSRNP1, CST3, CTSC, CX3CR1, DNAJC10, DOCK8, DRAM2, DSC2, DUS2, DUSP1, DUSP22, EGR1, ERCC5, ERP29, FGD2, FGD3, FOS, FYN, GIMAP8, GPNMB, GPX1, GSDMD, GSTP1, H1F0, HDAC1, HEBP2, HIGD2A, HINT1, HMGB2, HP, …	56.3798	43.6202	[ACSL5, ACVR1, ADA, ADAM17, ADAM8, ADM, ADNP2, ADORA2A, AEN, AIF1, AKR1B1, ALOX12, ANKLE2, ANXA5, APAF1, APEX1, ARF4, ARHGDIA, ARHGEF18, ARHGEF2, ARHGEF3, ARHGEF6, ARL6IP1, ARRB1, ASNS, ATF5, ATPIF1, BAG3, BCAP31, BID, BIRC3, BNIP3L, BRAT1, BTK, CAPN1, CAPNS1, CARD9, CASP2, CAST, CAT, CBX4, CCL2, CCL3, CCR7, CD44, CD74, CDK19, CDK5RAP3, CDKN1A, CDKN2D, CFLAR, CHMP4B, CHORDC1, CIDEB, CLEC5A, CORO1…
GO:0008219	cell death	GO_BiologicalProcess-GOA_10.07.2017_00h00	9.1e-21	1.8e-17	[3]	Group78	14.9512	337	None Specific Cluster	[ACSL5, ACVR1, ADA, ADAM17, ADAM8, ADM, ADNP2, ADORA2A, AEN, AKR1B1, ANKLE2, ANXA5, ARF4, ARHGDIA, ARHGEF2, ARL6IP1, ASNS, ATF5, BAG3, BCAP31, BID, BIRC3, CCL2, CCL3, CCR7, CD44, CDKN1A, CFLAR, CHMP4B, CHORDC1, CLEC5A, CRADD, CSF2, CTSL, CUL4A, DCUN1D3, DDIT4, DFNA5, DLL1, DNAJA1, DNAJB6, DNAJC5, DRAM1, EDN1, EGLN2, EIF4G2, ELK1, EMP1, F3, FAM129B, FNIP2, GADD45B, GCLM, GHITM, GNPDA1, GRINA, GTPB…	[AIF1, ALOX12, APAF1, APEX1, ARHGEF18, ARHGEF3, ARHGEF6, ARRB1, ATPIF1, BNIP3L, BRAT1, BTK, CAPN1, CAPNS1, CARD9, CASP2, CAST, CAT, CBX4, CD74, CDK19, CDK5RAP3, CDKN2D, CIDEB, CORO1A, CRIP1, CSF1R, CSRNP1, CST3, CTSC, CX3CR1, DNAJC10, DOCK8, DRAM2, DSC2, DUS2, DUSP1, DUSP22, EGR1, ERCC5, ERP29, FGD2, FGD3, FOS, FYN, GIMAP8, GPNMB, GPX1, GSDMD, GSTP1, H1F0, HDAC1, HEBP2, HIGD2A, HINT1, HMGB2, HP, …	56.3798	43.6202	[ACSL5, ACVR1, ADA, ADAM17, ADAM8, ADM, ADNP2, ADORA2A, AEN, AIF1, AKR1B1, ALOX12, ANKLE2, ANXA5, APAF1, APEX1, ARF4, ARHGDIA, ARHGEF18, ARHGEF2, ARHGEF3, ARHGEF6, ARL6IP1, ARRB1, ASNS, ATF5, ATPIF1, BAG3, BCAP31, BID, BIRC3, BNIP3L, BRAT1, BTK, CAPN1, CAPNS1, CARD9, CASP2, CAST, CAT, CBX4, CCL2, CCL3, CCR7, CD44, CD74, CDK19, CDK5RAP3, CDKN1A, CDKN2D, CFLAR, CHMP4B, CHORDC1, CIDEB, CLEC5A, CORO1…
GO:0034655	nucleobase-containing compound catabolic process	GO_BiologicalProcess-GOA_10.07.2017_00h00	9.5e-21	1.9e-17	[4, 5]	Group62	24.8157	101	Specific for Cluster #2	[ADA, AGO2, DCP1A, DCP2, ETF1, HSPA1A, HSPA1B, ISG20, MGAT1, NT5E, PABPC4, PCID2, PDE7A, PELO, PNP, PPP2R2A, SMG9, SMPDL3A, UPB1, UPP1, VCP, ZC3H12A, ZHX2]	[ADA2, APAF1, CDA, DERA, DPYD, EIF3E, ENTPD1, FAU, GPX1, H1F0, HINT1, HMGB2, LSM2, LSM3, LSM4, LSM5, MRPL23, NT5C3A, PAPD5, POLR2G, RNASE2, RNASE6, RNASEH2B, RNASET2, RPL11, RPL12, RPL13A, RPL17, RPL18, RPL18A, RPL19, RPL21, RPL23, RPL26, RPL27, RPL27A, RPL30, RPL31, RPL32, RPL35, RPL35A, RPL36, RPL37A, RPL38, RPL39, RPL41, RPLP1, RPLP2, RPS10, RPS11, RPS12, RPS13, RPS14, RPS15, RPS15A, RPS17, RP…	22.7723	77.2277	[ADA, ADA2, AGO2, APAF1, CDA, DCP1A, DCP2, DERA, DPYD, EIF3E, ENTPD1, ETF1, FAU, GPX1, H1F0, HINT1, HMGB2, HSPA1A, HSPA1B, ISG20, LSM2, LSM3, LSM4, LSM5, MGAT1, MRPL23, NT5C3A, NT5E, PABPC4, PAPD5, PCID2, PDE7A, PELO, PNP, POLR2G, PPP2R2A, RNASE2, RNASE6, RNASEH2B, RNASET2, RPL11, RPL12, RPL13A, RPL17, RPL18, RPL18A, RPL19, RPL21, RPL23, RPL26, RPL27, RPL27A, RPL30, RPL31, RPL32, RPL35, RPL35A, R…
GO:0034655	nucleobase-containing compound catabolic process	GO_BiologicalProcess-GOA_10.07.2017_00h00	9.5e-21	1.9e-17	[4, 5]	Group76	24.8157	101	Specific for Cluster #2	[ADA, AGO2, DCP1A, DCP2, ETF1, HSPA1A, HSPA1B, ISG20, MGAT1, NT5E, PABPC4, PCID2, PDE7A, PELO, PNP, PPP2R2A, SMG9, SMPDL3A, UPB1, UPP1, VCP, ZC3H12A, ZHX2]	[ADA2, APAF1, CDA, DERA, DPYD, EIF3E, ENTPD1, FAU, GPX1, H1F0, HINT1, HMGB2, LSM2, LSM3, LSM4, LSM5, MRPL23, NT5C3A, PAPD5, POLR2G, RNASE2, RNASE6, RNASEH2B, RNASET2, RPL11, RPL12, RPL13A, RPL17, RPL18, RPL18A, RPL19, RPL21, RPL23, RPL26, RPL27, RPL27A, RPL30, RPL31, RPL32, RPL35, RPL35A, RPL36, RPL37A, RPL38, RPL39, RPL41, RPLP1, RPLP2, RPS10, RPS11, RPS12, RPS13, RPS14, RPS15, RPS15A, RPS17, RP…	22.7723	77.2277	[ADA, ADA2, AGO2, APAF1, CDA, DCP1A, DCP2, DERA, DPYD, EIF3E, ENTPD1, ETF1, FAU, GPX1, H1F0, HINT1, HMGB2, HSPA1A, HSPA1B, ISG20, LSM2, LSM3, LSM4, LSM5, MGAT1, MRPL23, NT5C3A, NT5E, PABPC4, PAPD5, PCID2, PDE7A, PELO, PNP, POLR2G, PPP2R2A, RNASE2, RNASE6, RNASEH2B, RNASET2, RPL11, RPL12, RPL13A, RPL17, RPL18, RPL18A, RPL19, RPL21, RPL23, RPL26, RPL27, RPL27A, RPL30, RPL31, RPL32, RPL35, RPL35A, R…
GO:0050790	regulation of catalytic activity	GO_BiologicalProcess-GOA_10.07.2017_00h00	1.4e-20	2.9e-17	[3]	Group49	14.3942	379	None Specific Cluster	[ACSL1, ADAM17, ADAM8, ADCY3, ADORA2A, ADRM1, AGAP3, AKR1B1, ALOX5AP, ANKLE2, ANXA2, ANXA5, APBA3, ARF1, ARF4, ARFGAP3, ARHGDIA, ARHGEF2, ARL6IP1, ARRDC4, ATP1B3, ATP6V1H, AZIN1, BAG3, BCAP31, BCAR3, BID, BIRC3, CCL14, CCL2, CCL20, CCL3, CCL3L1, CCL4L1, CCL7, CCL8, CCND1, CCR7, CCT2, CD44, CD55, CD81, CDC37, CDC42EP2, CDKN1A, CFLAR, CHORDC1, CRADD, CRK, CSF2, CSTB, CXCL1, DCP1A, DCUN1D3, DENND5A,…	[ABHD5, ACAP1, ADAP2, ADCY7, ADRB2, AGFG1, ALDH1A1, ALOX12, ANXA3, APAF1, ARHGAP1, ARHGAP15, ARHGAP19, ARHGAP4, ARHGAP45, ARHGAP9, ARHGDIB, ARHGEF18, ARHGEF3, ARHGEF6, ARRB1, ATP2B4, ATPIF1, BST2, CAPN1, CASP2, CAST, CCND3, CCPG1, CCR2, CD300A, CD46, CD74, CDK5RAP3, CDKN1C, CDKN2D, CEBPA, CHCHD10, CHN2, CIDEB, CSF1R, CSK, CST3, CST7, CYTH4, DENND6B, DNAJC10, DOCK11, DOCK2, DOCK8, DUS2, DUSP1, DUS…	54.0897	45.9103	[ABHD5, ACAP1, ACSL1, ADAM17, ADAM8, ADAP2, ADCY3, ADCY7, ADORA2A, ADRB2, ADRM1, AGAP3, AGFG1, AKR1B1, ALDH1A1, ALOX12, ALOX5AP, ANKLE2, ANXA2, ANXA3, ANXA5, APAF1, APBA3, ARF1, ARF4, ARFGAP3, ARHGAP1, ARHGAP15, ARHGAP19, ARHGAP4, ARHGAP45, ARHGAP9, ARHGDIA, ARHGDIB, ARHGEF18, ARHGEF2, ARHGEF3, ARHGEF6, ARL6IP1, ARRB1, ARRDC4, ATP1B3, ATP2B4, ATP6V1H, ATPIF1, AZIN1, BAG3, BCAP31, BCAR3, BID, BIRC…
GO:0050790	regulation of catalytic activity	GO_BiologicalProcess-GOA_10.07.2017_00h00	1.4e-20	2.9e-17	[3]	Group78	14.3942	379	None Specific Cluster	[ACSL1, ADAM17, ADAM8, ADCY3, ADORA2A, ADRM1, AGAP3, AKR1B1, ALOX5AP, ANKLE2, ANXA2, ANXA5, APBA3, ARF1, ARF4, ARFGAP3, ARHGDIA, ARHGEF2, ARL6IP1, ARRDC4, ATP1B3, ATP6V1H, AZIN1, BAG3, BCAP31, BCAR3, BID, BIRC3, CCL14, CCL2, CCL20, CCL3, CCL3L1, CCL4L1, CCL7, CCL8, CCND1, CCR7, CCT2, CD44, CD55, CD81, CDC37, CDC42EP2, CDKN1A, CFLAR, CHORDC1, CRADD, CRK, CSF2, CSTB, CXCL1, DCP1A, DCUN1D3, DENND5A,…	[ABHD5, ACAP1, ADAP2, ADCY7, ADRB2, AGFG1, ALDH1A1, ALOX12, ANXA3, APAF1, ARHGAP1, ARHGAP15, ARHGAP19, ARHGAP4, ARHGAP45, ARHGAP9, ARHGDIB, ARHGEF18, ARHGEF3, ARHGEF6, ARRB1, ATP2B4, ATPIF1, BST2, CAPN1, CASP2, CAST, CCND3, CCPG1, CCR2, CD300A, CD46, CD74, CDK5RAP3, CDKN1C, CDKN2D, CEBPA, CHCHD10, CHN2, CIDEB, CSF1R, CSK, CST3, CST7, CYTH4, DENND6B, DNAJC10, DOCK11, DOCK2, DOCK8, DUS2, DUSP1, DUS…	54.0897	45.9103	[ABHD5, ACAP1, ACSL1, ADAM17, ADAM8, ADAP2, ADCY3, ADCY7, ADORA2A, ADRB2, ADRM1, AGAP3, AGFG1, AKR1B1, ALDH1A1, ALOX12, ALOX5AP, ANKLE2, ANXA2, ANXA3, ANXA5, APAF1, APBA3, ARF1, ARF4, ARFGAP3, ARHGAP1, ARHGAP15, ARHGAP19, ARHGAP4, ARHGAP45, ARHGAP9, ARHGDIA, ARHGDIB, ARHGEF18, ARHGEF2, ARHGEF3, ARHGEF6, ARL6IP1, ARRB1, ARRDC4, ATP1B3, ATP2B4, ATP6V1H, ATPIF1, AZIN1, BAG3, BCAP31, BCAR3, BID, BIRC…
GO:0044270	cellular nitrogen compound catabolic process	GO_BiologicalProcess-GOA_10.07.2017_00h00	1.9e-20	3.9e-17	[4]	Group76	23.6842	108	Specific for Cluster #2	[ADA, AGO2, DCP1A, DCP2, ETF1, HMOX1, HSPA1A, HSPA1B, ISG20, KMO, KYNU, MGAT1, NT5E, PABPC4, PCID2, PDE7A, PELO, PNP, POR, PPP2R2A, SMG9, SMPDL3A, UPB1, UPP1, VCP, ZC3H12A, ZHX2]	[ADA2, APAF1, BLVRB, CDA, DERA, DPYD, EIF3E, ENTPD1, FAU, GPX1, H1F0, HAL, HINT1, HMGB2, LSM2, LSM3, LSM4, LSM5, MRPL23, NT5C3A, PAPD5, POLR2G, RNASE2, RNASE6, RNASEH2B, RNASET2, RPL11, RPL12, RPL13A, RPL17, RPL18, RPL18A, RPL19, RPL21, RPL23, RPL26, RPL27, RPL27A, RPL30, RPL31, RPL32, RPL35, RPL35A, RPL36, RPL37A, RPL38, RPL39, RPL41, RPLP1, RPLP2, RPS10, RPS11, RPS12, RPS13, RPS14, RPS15, RPS15…	25	75	[ADA, ADA2, AGO2, APAF1, BLVRB, CDA, DCP1A, DCP2, DERA, DPYD, EIF3E, ENTPD1, ETF1, FAU, GPX1, H1F0, HAL, HINT1, HMGB2, HMOX1, HSPA1A, HSPA1B, ISG20, KMO, KYNU, LSM2, LSM3, LSM4, LSM5, MGAT1, MRPL23, NT5C3A, NT5E, PABPC4, PAPD5, PCID2, PDE7A, PELO, PNP, POLR2G, POR, PPP2R2A, RNASE2, RNASE6, RNASEH2B, RNASET2, RPL11, RPL12, RPL13A, RPL17, RPL18, RPL18A, RPL19, RPL21, RPL23, RPL26, RPL27, RPL27A, RP…
GO:0019080	viral gene expression	GO_BiologicalProcess-GOA_10.07.2017_00h00	2.7e-20	5.5e-17	[5]	Group76	32.1951	66	Specific for Cluster #2	[CCL3, EIF3B, NUP62]	[EIF3F, EIF3G, FAU, HDAC1, IFITM3, MRPL23, NUCKS1, NUP214, NUP85, POLR2F, POLR2G, RPL11, RPL12, RPL13A, RPL17, RPL18, RPL18A, RPL19, RPL21, RPL23, RPL26, RPL27, RPL27A, RPL30, RPL31, RPL32, RPL35, RPL35A, RPL36, RPL37A, RPL38, RPL39, RPL41, RPLP1, RPLP2, RPS10, RPS11, RPS12, RPS13, RPS14, RPS15, RPS15A, RPS17, RPS18, RPS19, RPS2, RPS21, RPS23, RPS24, RPS25, RPS26P47, RPS27, RPS27A, RPS28, RPS29, …	4.54545	95.4545	[CCL3, EIF3B, EIF3F, EIF3G, FAU, HDAC1, IFITM3, MRPL23, NUCKS1, NUP214, NUP62, NUP85, POLR2F, POLR2G, RPL11, RPL12, RPL13A, RPL17, RPL18, RPL18A, RPL19, RPL21, RPL23, RPL26, RPL27, RPL27A, RPL30, RPL31, RPL32, RPL35, RPL35A, RPL36, RPL37A, RPL38, RPL39, RPL41, RPLP1, RPLP2, RPS10, RPS11, RPS12, RPS13, RPS14, RPS15, RPS15A, RPS17, RPS18, RPS19, RPS2, RPS21, RPS23, RPS24, RPS25, RPS26P47, RPS27, RP…
GO:0048583	regulation of response to stimulus	GO_BiologicalProcess-GOA_10.07.2017_00h00	3.1e-20	6.4e-17	[2, 3]	Group58	13.0952	528	None Specific Cluster	[ABCA1, ACOD1, ACSL5, ACTR3, ACVR1, ADA, ADAM17, ADAM8, ADGRE2, ADM, ADORA2A, AKR1B1, ALOX5AP, ANKRD10, ANXA2, ARHGDIA, ARHGEF2, ATP2C1, BAG3, BANP, BCAP31, BCAR3, BID, BIRC3, BOP1, C3AR1, CCL14, CCL2, CCL20, CCL3, CCL3L1, CCL4L1, CCL7, CCL8, CCND1, CCR7, CD44, CD55, CD63, CD80, CD81, CDC37, CFLAR, CHORDC1, CLASP2, CRADD, CRK, CRY1, CSF2, CSNK1A1, CSNK1E, CTSL, CUL4A, CXCL1, CXCL2, CXCL5, CXCL8, …	[ACP5, ACPP, ADRB2, AIF1, ALOX12, AOAH, APAF1, APEX1, ARHGAP1, ARHGAP15, ARHGAP19, ARHGAP4, ARHGAP45, ARHGAP9, ARHGDIB, ARHGEF18, ARHGEF3, ARHGEF6, ARRB1, ATP2B4, ATPIF1, BST2, BTK, C2CD5, CARD9, CASP2, CAT, CCDC6, CCND3, CCR2, CD300A, CD300LF, CD33, CD46, CD74, CD79B, CD84, CD86, CDK19, CDK5RAP3, CDKN1C, CDKN2D, CFD, CFP, CHN2, CHSY1, CIDEB, CLEC1B, CLEC4A, CLEC4D, CNPY3, CORO1B, CSF1R, CSK, CTS…	52.6515	47.3485	[ABCA1, ACOD1, ACP5, ACPP, ACSL5, ACTR3, ACVR1, ADA, ADAM17, ADAM8, ADGRE2, ADM, ADORA2A, ADRB2, AIF1, AKR1B1, ALOX12, ALOX5AP, ANKRD10, ANXA2, AOAH, APAF1, APEX1, ARHGAP1, ARHGAP15, ARHGAP19, ARHGAP4, ARHGAP45, ARHGAP9, ARHGDIA, ARHGDIB, ARHGEF18, ARHGEF2, ARHGEF3, ARHGEF6, ARRB1, ATP2B4, ATP2C1, ATPIF1, BAG3, BANP, BCAP31, BCAR3, BID, BIRC3, BOP1, BST2, BTK, C2CD5, C3AR1, CARD9, CASP2, CAT, CCD…
GO:0048583	regulation of response to stimulus	GO_BiologicalProcess-GOA_10.07.2017_00h00	3.1e-20	6.4e-17	[2, 3]	Group69	13.0952	528	None Specific Cluster	[ABCA1, ACOD1, ACSL5, ACTR3, ACVR1, ADA, ADAM17, ADAM8, ADGRE2, ADM, ADORA2A, AKR1B1, ALOX5AP, ANKRD10, ANXA2, ARHGDIA, ARHGEF2, ATP2C1, BAG3, BANP, BCAP31, BCAR3, BID, BIRC3, BOP1, C3AR1, CCL14, CCL2, CCL20, CCL3, CCL3L1, CCL4L1, CCL7, CCL8, CCND1, CCR7, CD44, CD55, CD63, CD80, CD81, CDC37, CFLAR, CHORDC1, CLASP2, CRADD, CRK, CRY1, CSF2, CSNK1A1, CSNK1E, CTSL, CUL4A, CXCL1, CXCL2, CXCL5, CXCL8, …	[ACP5, ACPP, ADRB2, AIF1, ALOX12, AOAH, APAF1, APEX1, ARHGAP1, ARHGAP15, ARHGAP19, ARHGAP4, ARHGAP45, ARHGAP9, ARHGDIB, ARHGEF18, ARHGEF3, ARHGEF6, ARRB1, ATP2B4, ATPIF1, BST2, BTK, C2CD5, CARD9, CASP2, CAT, CCDC6, CCND3, CCR2, CD300A, CD300LF, CD33, CD46, CD74, CD79B, CD84, CD86, CDK19, CDK5RAP3, CDKN1C, CDKN2D, CFD, CFP, CHN2, CHSY1, CIDEB, CLEC1B, CLEC4A, CLEC4D, CNPY3, CORO1B, CSF1R, CSK, CTS…	52.6515	47.3485	[ABCA1, ACOD1, ACP5, ACPP, ACSL5, ACTR3, ACVR1, ADA, ADAM17, ADAM8, ADGRE2, ADM, ADORA2A, ADRB2, AIF1, AKR1B1, ALOX12, ALOX5AP, ANKRD10, ANXA2, AOAH, APAF1, APEX1, ARHGAP1, ARHGAP15, ARHGAP19, ARHGAP4, ARHGAP45, ARHGAP9, ARHGDIA, ARHGDIB, ARHGEF18, ARHGEF2, ARHGEF3, ARHGEF6, ARRB1, ATP2B4, ATP2C1, ATPIF1, BAG3, BANP, BCAP31, BCAR3, BID, BIRC3, BOP1, BST2, BTK, C2CD5, C3AR1, CARD9, CASP2, CAT, CCD…
GO:0048583	regulation of response to stimulus	GO_BiologicalProcess-GOA_10.07.2017_00h00	3.1e-20	6.4e-17	[2, 3]	Group74	13.0952	528	None Specific Cluster	[ABCA1, ACOD1, ACSL5, ACTR3, ACVR1, ADA, ADAM17, ADAM8, ADGRE2, ADM, ADORA2A, AKR1B1, ALOX5AP, ANKRD10, ANXA2, ARHGDIA, ARHGEF2, ATP2C1, BAG3, BANP, BCAP31, BCAR3, BID, BIRC3, BOP1, C3AR1, CCL14, CCL2, CCL20, CCL3, CCL3L1, CCL4L1, CCL7, CCL8, CCND1, CCR7, CD44, CD55, CD63, CD80, CD81, CDC37, CFLAR, CHORDC1, CLASP2, CRADD, CRK, CRY1, CSF2, CSNK1A1, CSNK1E, CTSL, CUL4A, CXCL1, CXCL2, CXCL5, CXCL8, …	[ACP5, ACPP, ADRB2, AIF1, ALOX12, AOAH, APAF1, APEX1, ARHGAP1, ARHGAP15, ARHGAP19, ARHGAP4, ARHGAP45, ARHGAP9, ARHGDIB, ARHGEF18, ARHGEF3, ARHGEF6, ARRB1, ATP2B4, ATPIF1, BST2, BTK, C2CD5, CARD9, CASP2, CAT, CCDC6, CCND3, CCR2, CD300A, CD300LF, CD33, CD46, CD74, CD79B, CD84, CD86, CDK19, CDK5RAP3, CDKN1C, CDKN2D, CFD, CFP, CHN2, CHSY1, CIDEB, CLEC1B, CLEC4A, CLEC4D, CNPY3, CORO1B, CSF1R, CSK, CTS…	52.6515	47.3485	[ABCA1, ACOD1, ACP5, ACPP, ACSL5, ACTR3, ACVR1, ADA, ADAM17, ADAM8, ADGRE2, ADM, ADORA2A, ADRB2, AIF1, AKR1B1, ALOX12, ALOX5AP, ANKRD10, ANXA2, AOAH, APAF1, APEX1, ARHGAP1, ARHGAP15, ARHGAP19, ARHGAP4, ARHGAP45, ARHGAP9, ARHGDIA, ARHGDIB, ARHGEF18, ARHGEF2, ARHGEF3, ARHGEF6, ARRB1, ATP2B4, ATP2C1, ATPIF1, BAG3, BANP, BCAP31, BCAR3, BID, BIRC3, BOP1, BST2, BTK, C2CD5, C3AR1, CARD9, CASP2, CAT, CCD…
GO:0048583	regulation of response to stimulus	GO_BiologicalProcess-GOA_10.07.2017_00h00	3.1e-20	6.4e-17	[2, 3]	Group77	13.0952	528	None Specific Cluster	[ABCA1, ACOD1, ACSL5, ACTR3, ACVR1, ADA, ADAM17, ADAM8, ADGRE2, ADM, ADORA2A, AKR1B1, ALOX5AP, ANKRD10, ANXA2, ARHGDIA, ARHGEF2, ATP2C1, BAG3, BANP, BCAP31, BCAR3, BID, BIRC3, BOP1, C3AR1, CCL14, CCL2, CCL20, CCL3, CCL3L1, CCL4L1, CCL7, CCL8, CCND1, CCR7, CD44, CD55, CD63, CD80, CD81, CDC37, CFLAR, CHORDC1, CLASP2, CRADD, CRK, CRY1, CSF2, CSNK1A1, CSNK1E, CTSL, CUL4A, CXCL1, CXCL2, CXCL5, CXCL8, …	[ACP5, ACPP, ADRB2, AIF1, ALOX12, AOAH, APAF1, APEX1, ARHGAP1, ARHGAP15, ARHGAP19, ARHGAP4, ARHGAP45, ARHGAP9, ARHGDIB, ARHGEF18, ARHGEF3, ARHGEF6, ARRB1, ATP2B4, ATPIF1, BST2, BTK, C2CD5, CARD9, CASP2, CAT, CCDC6, CCND3, CCR2, CD300A, CD300LF, CD33, CD46, CD74, CD79B, CD84, CD86, CDK19, CDK5RAP3, CDKN1C, CDKN2D, CFD, CFP, CHN2, CHSY1, CIDEB, CLEC1B, CLEC4A, CLEC4D, CNPY3, CORO1B, CSF1R, CSK, CTS…	52.6515	47.3485	[ABCA1, ACOD1, ACP5, ACPP, ACSL5, ACTR3, ACVR1, ADA, ADAM17, ADAM8, ADGRE2, ADM, ADORA2A, ADRB2, AIF1, AKR1B1, ALOX12, ALOX5AP, ANKRD10, ANXA2, AOAH, APAF1, APEX1, ARHGAP1, ARHGAP15, ARHGAP19, ARHGAP4, ARHGAP45, ARHGAP9, ARHGDIA, ARHGDIB, ARHGEF18, ARHGEF2, ARHGEF3, ARHGEF6, ARRB1, ATP2B4, ATP2C1, ATPIF1, BAG3, BANP, BCAP31, BCAR3, BID, BIRC3, BOP1, BST2, BTK, C2CD5, C3AR1, CARD9, CASP2, CAT, CCD…
GO:0048583	regulation of response to stimulus	GO_BiologicalProcess-GOA_10.07.2017_00h00	3.1e-20	6.4e-17	[2, 3]	Group78	13.0952	528	None Specific Cluster	[ABCA1, ACOD1, ACSL5, ACTR3, ACVR1, ADA, ADAM17, ADAM8, ADGRE2, ADM, ADORA2A, AKR1B1, ALOX5AP, ANKRD10, ANXA2, ARHGDIA, ARHGEF2, ATP2C1, BAG3, BANP, BCAP31, BCAR3, BID, BIRC3, BOP1, C3AR1, CCL14, CCL2, CCL20, CCL3, CCL3L1, CCL4L1, CCL7, CCL8, CCND1, CCR7, CD44, CD55, CD63, CD80, CD81, CDC37, CFLAR, CHORDC1, CLASP2, CRADD, CRK, CRY1, CSF2, CSNK1A1, CSNK1E, CTSL, CUL4A, CXCL1, CXCL2, CXCL5, CXCL8, …	[ACP5, ACPP, ADRB2, AIF1, ALOX12, AOAH, APAF1, APEX1, ARHGAP1, ARHGAP15, ARHGAP19, ARHGAP4, ARHGAP45, ARHGAP9, ARHGDIB, ARHGEF18, ARHGEF3, ARHGEF6, ARRB1, ATP2B4, ATPIF1, BST2, BTK, C2CD5, CARD9, CASP2, CAT, CCDC6, CCND3, CCR2, CD300A, CD300LF, CD33, CD46, CD74, CD79B, CD84, CD86, CDK19, CDK5RAP3, CDKN1C, CDKN2D, CFD, CFP, CHN2, CHSY1, CIDEB, CLEC1B, CLEC4A, CLEC4D, CNPY3, CORO1B, CSF1R, CSK, CTS…	52.6515	47.3485	[ABCA1, ACOD1, ACP5, ACPP, ACSL5, ACTR3, ACVR1, ADA, ADAM17, ADAM8, ADGRE2, ADM, ADORA2A, ADRB2, AIF1, AKR1B1, ALOX12, ALOX5AP, ANKRD10, ANXA2, AOAH, APAF1, APEX1, ARHGAP1, ARHGAP15, ARHGAP19, ARHGAP4, ARHGAP45, ARHGAP9, ARHGDIA, ARHGDIB, ARHGEF18, ARHGEF2, ARHGEF3, ARHGEF6, ARRB1, ATP2B4, ATP2C1, ATPIF1, BAG3, BANP, BCAP31, BCAR3, BID, BIRC3, BOP1, BST2, BTK, C2CD5, C3AR1, CARD9, CASP2, CAT, CCD…
GO:1901575	organic substance catabolic process	GO_BiologicalProcess-GOA_10.07.2017_00h00	3.5e-20	7.1e-17	[3]	Group76	15.1471	314	None Specific Cluster	[ABTB2, ACAT2, ADA, ADAM8, ADRM1, AGO2, ANPEP, ANXA2, AZIN1, BANP, BCAP31, BCAT1, CD44, CD81, CHMP4B, CHORDC1, CSNK1A1, CSNK1E, CTSL, CUL4A, DCP1A, DCP2, DDIT4, DLD, DNAJB9, EDEM1, EGLN2, ENOSF1, ETF1, GK, GLA, GNA12, GNPDA1, HGS, HIF1A, HMOX1, HPSE, HSP90AA1, HSP90AB1, HSPA1A, HSPA1B, HSPA8, IL1B, IRAK3, ISG15, ISG20, KBTBD8, KMO, KYNU, LAMP3, LDLR, LGMN, LIPN, LPIN1, LPL, MGAT1, NEU1, NEU4, NFE…	[ABHD5, ADA2, ADRB2, ALDH1A1, ALDH2, AMT, AP2S1, APAF1, ARG1, ARRB1, ATP2B4, ATPIF1, ATRAID, BCKDHA, BLVRB, BNIP3L, BTBD2, CAPN1, CDA, CDK5RAP3, CEBPA, COMMD1, COMT, COPS3, CRBN, CST3, CTDSP2, CTSC, CTSS, DECR1, DERA, DNAJC10, DPYD, ECH1, ECHDC2, EIF3E, ENTPD1, ERAP2, ESD, FABP4, FAU, FBP1, FUCA1, FYN, GAA, GALK1, GLB1, GNS, GPD1L, GPX1, GYG1, H1F0, HADH, HAGH, HAL, HIBADH, HINT1, HK3, HMGB2, HSD…	40.7643	59.2357	[ABHD5, ABTB2, ACAT2, ADA, ADA2, ADAM8, ADRB2, ADRM1, AGO2, ALDH1A1, ALDH2, AMT, ANPEP, ANXA2, AP2S1, APAF1, ARG1, ARRB1, ATP2B4, ATPIF1, ATRAID, AZIN1, BANP, BCAP31, BCAT1, BCKDHA, BLVRB, BNIP3L, BTBD2, CAPN1, CD44, CD81, CDA, CDK5RAP3, CEBPA, CHMP4B, CHORDC1, COMMD1, COMT, COPS3, CRBN, CSNK1A1, CSNK1E, CST3, CTDSP2, CTSC, CTSL, CTSS, CUL4A, DCP1A, DCP2, DDIT4, DECR1, DERA, DLD, DNAJB9, DNAJC10,…
GO:0006793	phosphorus metabolic process	GO_BiologicalProcess-GOA_10.07.2017_00h00	3.4e-20	7.1e-17	[3]	Group68	13.4719	473	None Specific Cluster	[ABCA1, ACOD1, ACOT9, ACSL1, ACSL5, ACVR1, ADA, ADAM17, ADAM8, ADCK2, ADCY3, ADM, ADORA2A, ADSS, AGK, AK4, AKR1B1, ANKLE2, ANXA2, ARF1, ARHGEF2, ATP1A1, ATP6V1B2, BCAR3, BID, CCL14, CCL2, CCL20, CCL3, CCL3L1, CCL4L1, CCL7, CCL8, CCND1, CCR7, CD44, CD80, CD81, CDC37, CDKN1A, CFLAR, CHORDC1, CRK, CRY1, CSF2, CSNK1A1, CSNK1E, CTPS1, DDIT4, DLD, DNAJA1, DUSP16, DUSP5, DVL3, EDN1, ELOVL7, FLNB, FLOT1,…	[ABHD3, ABHD5, ACP5, ACPP, ACSS2, ADCY7, ADRB2, AIF1, ALDH1A1, APEX1, ARHGEF6, ARRB1, ATP2B4, ATP5A1, ATP5C1, ATP5D, ATP5E, ATP5EP2, ATP5G2, ATP5H, ATP5I, ATP5J, ATP5J2, ATP5L, ATP5O, ATPIF1, BRAT1, BRSK1, BTK, CALM3, CARD9, CCDC6, CCDC88C, CCND3, CCR2, CD300A, CD74, CD86, CDA, CDK19, CDK2AP1, CDK5RAP3, CDKN1C, CDKN2D, CEBPA, CHCHD10, CHPT1, CLEC1B, COQ8A, COX5A, COX5B, COX6B1, COX6C, COX7B, COX7…	46.9345	53.0655	[ABCA1, ABHD3, ABHD5, ACOD1, ACOT9, ACP5, ACPP, ACSL1, ACSL5, ACSS2, ACVR1, ADA, ADAM17, ADAM8, ADCK2, ADCY3, ADCY7, ADM, ADORA2A, ADRB2, ADSS, AGK, AIF1, AK4, AKR1B1, ALDH1A1, ANKLE2, ANXA2, APEX1, ARF1, ARHGEF2, ARHGEF6, ARRB1, ATP1A1, ATP2B4, ATP5A1, ATP5C1, ATP5D, ATP5E, ATP5EP2, ATP5G2, ATP5H, ATP5I, ATP5J, ATP5J2, ATP5L, ATP5O, ATP6V1B2, ATPIF1, BCAR3, BID, BRAT1, BRSK1, BTK, CALM3, CARD9, …
GO:0006793	phosphorus metabolic process	GO_BiologicalProcess-GOA_10.07.2017_00h00	3.4e-20	7.1e-17	[3]	Group73	13.4719	473	None Specific Cluster	[ABCA1, ACOD1, ACOT9, ACSL1, ACSL5, ACVR1, ADA, ADAM17, ADAM8, ADCK2, ADCY3, ADM, ADORA2A, ADSS, AGK, AK4, AKR1B1, ANKLE2, ANXA2, ARF1, ARHGEF2, ATP1A1, ATP6V1B2, BCAR3, BID, CCL14, CCL2, CCL20, CCL3, CCL3L1, CCL4L1, CCL7, CCL8, CCND1, CCR7, CD44, CD80, CD81, CDC37, CDKN1A, CFLAR, CHORDC1, CRK, CRY1, CSF2, CSNK1A1, CSNK1E, CTPS1, DDIT4, DLD, DNAJA1, DUSP16, DUSP5, DVL3, EDN1, ELOVL7, FLNB, FLOT1,…	[ABHD3, ABHD5, ACP5, ACPP, ACSS2, ADCY7, ADRB2, AIF1, ALDH1A1, APEX1, ARHGEF6, ARRB1, ATP2B4, ATP5A1, ATP5C1, ATP5D, ATP5E, ATP5EP2, ATP5G2, ATP5H, ATP5I, ATP5J, ATP5J2, ATP5L, ATP5O, ATPIF1, BRAT1, BRSK1, BTK, CALM3, CARD9, CCDC6, CCDC88C, CCND3, CCR2, CD300A, CD74, CD86, CDA, CDK19, CDK2AP1, CDK5RAP3, CDKN1C, CDKN2D, CEBPA, CHCHD10, CHPT1, CLEC1B, COQ8A, COX5A, COX5B, COX6B1, COX6C, COX7B, COX7…	46.9345	53.0655	[ABCA1, ABHD3, ABHD5, ACOD1, ACOT9, ACP5, ACPP, ACSL1, ACSL5, ACSS2, ACVR1, ADA, ADAM17, ADAM8, ADCK2, ADCY3, ADCY7, ADM, ADORA2A, ADRB2, ADSS, AGK, AIF1, AK4, AKR1B1, ALDH1A1, ANKLE2, ANXA2, APEX1, ARF1, ARHGEF2, ARHGEF6, ARRB1, ATP1A1, ATP2B4, ATP5A1, ATP5C1, ATP5D, ATP5E, ATP5EP2, ATP5G2, ATP5H, ATP5I, ATP5J, ATP5J2, ATP5L, ATP5O, ATP6V1B2, ATPIF1, BCAR3, BID, BRAT1, BRSK1, BTK, CALM3, CARD9, …
GO:0006793	phosphorus metabolic process	GO_BiologicalProcess-GOA_10.07.2017_00h00	3.4e-20	7.1e-17	[3]	Group78	13.4719	473	None Specific Cluster	[ABCA1, ACOD1, ACOT9, ACSL1, ACSL5, ACVR1, ADA, ADAM17, ADAM8, ADCK2, ADCY3, ADM, ADORA2A, ADSS, AGK, AK4, AKR1B1, ANKLE2, ANXA2, ARF1, ARHGEF2, ATP1A1, ATP6V1B2, BCAR3, BID, CCL14, CCL2, CCL20, CCL3, CCL3L1, CCL4L1, CCL7, CCL8, CCND1, CCR7, CD44, CD80, CD81, CDC37, CDKN1A, CFLAR, CHORDC1, CRK, CRY1, CSF2, CSNK1A1, CSNK1E, CTPS1, DDIT4, DLD, DNAJA1, DUSP16, DUSP5, DVL3, EDN1, ELOVL7, FLNB, FLOT1,…	[ABHD3, ABHD5, ACP5, ACPP, ACSS2, ADCY7, ADRB2, AIF1, ALDH1A1, APEX1, ARHGEF6, ARRB1, ATP2B4, ATP5A1, ATP5C1, ATP5D, ATP5E, ATP5EP2, ATP5G2, ATP5H, ATP5I, ATP5J, ATP5J2, ATP5L, ATP5O, ATPIF1, BRAT1, BRSK1, BTK, CALM3, CARD9, CCDC6, CCDC88C, CCND3, CCR2, CD300A, CD74, CD86, CDA, CDK19, CDK2AP1, CDK5RAP3, CDKN1C, CDKN2D, CEBPA, CHCHD10, CHPT1, CLEC1B, COQ8A, COX5A, COX5B, COX6B1, COX6C, COX7B, COX7…	46.9345	53.0655	[ABCA1, ABHD3, ABHD5, ACOD1, ACOT9, ACP5, ACPP, ACSL1, ACSL5, ACSS2, ACVR1, ADA, ADAM17, ADAM8, ADCK2, ADCY3, ADCY7, ADM, ADORA2A, ADRB2, ADSS, AGK, AIF1, AK4, AKR1B1, ALDH1A1, ANKLE2, ANXA2, APEX1, ARF1, ARHGEF2, ARHGEF6, ARRB1, ATP1A1, ATP2B4, ATP5A1, ATP5C1, ATP5D, ATP5E, ATP5EP2, ATP5G2, ATP5H, ATP5I, ATP5J, ATP5J2, ATP5L, ATP5O, ATP6V1B2, ATPIF1, BCAR3, BID, BRAT1, BRSK1, BTK, CALM3, CARD9, …
GO:0019083	viral transcription	GO_BiologicalProcess-GOA_10.07.2017_00h00	3.5e-20	7.2e-17	[5, 6]	Group76	33.1579	63	Specific for Cluster #2	[CCL3, NUP62]	[FAU, HDAC1, IFITM3, MRPL23, NUCKS1, NUP214, NUP85, POLR2F, POLR2G, RPL11, RPL12, RPL13A, RPL17, RPL18, RPL18A, RPL19, RPL21, RPL23, RPL26, RPL27, RPL27A, RPL30, RPL31, RPL32, RPL35, RPL35A, RPL36, RPL37A, RPL38, RPL39, RPL41, RPLP1, RPLP2, RPS10, RPS11, RPS12, RPS13, RPS14, RPS15, RPS15A, RPS17, RPS18, RPS19, RPS2, RPS21, RPS23, RPS24, RPS25, RPS26P47, RPS27, RPS27A, RPS28, RPS29, RPS3, RPS5, RP…	3.1746	96.8254	[CCL3, FAU, HDAC1, IFITM3, MRPL23, NUCKS1, NUP214, NUP62, NUP85, POLR2F, POLR2G, RPL11, RPL12, RPL13A, RPL17, RPL18, RPL18A, RPL19, RPL21, RPL23, RPL26, RPL27, RPL27A, RPL30, RPL31, RPL32, RPL35, RPL35A, RPL36, RPL37A, RPL38, RPL39, RPL41, RPLP1, RPLP2, RPS10, RPS11, RPS12, RPS13, RPS14, RPS15, RPS15A, RPS17, RPS18, RPS19, RPS2, RPS21, RPS23, RPS24, RPS25, RPS26P47, RPS27, RPS27A, RPS28, RPS29, R…
GO:0046700	heterocycle catabolic process	GO_BiologicalProcess-GOA_10.07.2017_00h00	3.6e-20	7.4e-17	[4]	Group62	23.6203	107	Specific for Cluster #2	[ADA, AGO2, DCP1A, DCP2, ETF1, HMOX1, HSPA1A, HSPA1B, ISG20, KMO, KYNU, MGAT1, NFE2L2, NT5E, PABPC4, PCID2, PDE7A, PELO, PNP, PPP2R2A, SMG9, SMPDL3A, UPB1, UPP1, VCP, ZC3H12A, ZHX2]	[ADA2, APAF1, BLVRB, CDA, DERA, DPYD, EIF3E, ENTPD1, FAU, GPX1, H1F0, HAL, HINT1, HMGB2, LSM2, LSM3, LSM4, LSM5, MRPL23, NT5C3A, PAPD5, POLR2G, RNASE2, RNASE6, RNASEH2B, RNASET2, RPL11, RPL12, RPL13A, RPL17, RPL18, RPL18A, RPL19, RPL21, RPL23, RPL26, RPL27, RPL27A, RPL30, RPL31, RPL32, RPL35, RPL35A, RPL36, RPL37A, RPL38, RPL39, RPL41, RPLP1, RPLP2, RPS10, RPS11, RPS12, RPS13, RPS14, RPS15, RPS15…	25.2336	74.7664	[ADA, ADA2, AGO2, APAF1, BLVRB, CDA, DCP1A, DCP2, DERA, DPYD, EIF3E, ENTPD1, ETF1, FAU, GPX1, H1F0, HAL, HINT1, HMGB2, HMOX1, HSPA1A, HSPA1B, ISG20, KMO, KYNU, LSM2, LSM3, LSM4, LSM5, MGAT1, MRPL23, NFE2L2, NT5C3A, NT5E, PABPC4, PAPD5, PCID2, PDE7A, PELO, PNP, POLR2G, PPP2R2A, RNASE2, RNASE6, RNASEH2B, RNASET2, RPL11, RPL12, RPL13A, RPL17, RPL18, RPL18A, RPL19, RPL21, RPL23, RPL26, RPL27, RPL27A,…
GO:0046700	heterocycle catabolic process	GO_BiologicalProcess-GOA_10.07.2017_00h00	3.6e-20	7.4e-17	[4]	Group76	23.6203	107	Specific for Cluster #2	[ADA, AGO2, DCP1A, DCP2, ETF1, HMOX1, HSPA1A, HSPA1B, ISG20, KMO, KYNU, MGAT1, NFE2L2, NT5E, PABPC4, PCID2, PDE7A, PELO, PNP, PPP2R2A, SMG9, SMPDL3A, UPB1, UPP1, VCP, ZC3H12A, ZHX2]	[ADA2, APAF1, BLVRB, CDA, DERA, DPYD, EIF3E, ENTPD1, FAU, GPX1, H1F0, HAL, HINT1, HMGB2, LSM2, LSM3, LSM4, LSM5, MRPL23, NT5C3A, PAPD5, POLR2G, RNASE2, RNASE6, RNASEH2B, RNASET2, RPL11, RPL12, RPL13A, RPL17, RPL18, RPL18A, RPL19, RPL21, RPL23, RPL26, RPL27, RPL27A, RPL30, RPL31, RPL32, RPL35, RPL35A, RPL36, RPL37A, RPL38, RPL39, RPL41, RPLP1, RPLP2, RPS10, RPS11, RPS12, RPS13, RPS14, RPS15, RPS15…	25.2336	74.7664	[ADA, ADA2, AGO2, APAF1, BLVRB, CDA, DCP1A, DCP2, DERA, DPYD, EIF3E, ENTPD1, ETF1, FAU, GPX1, H1F0, HAL, HINT1, HMGB2, HMOX1, HSPA1A, HSPA1B, ISG20, KMO, KYNU, LSM2, LSM3, LSM4, LSM5, MGAT1, MRPL23, NFE2L2, NT5C3A, NT5E, PABPC4, PAPD5, PCID2, PDE7A, PELO, PNP, POLR2G, PPP2R2A, RNASE2, RNASE6, RNASEH2B, RNASET2, RPL11, RPL12, RPL13A, RPL17, RPL18, RPL18A, RPL19, RPL21, RPL23, RPL26, RPL27, RPL27A,…
GO:0009057	macromolecule catabolic process	GO_BiologicalProcess-GOA_10.07.2017_00h00	6.3e-20	1.2e-16	[4]	Group76	17.1271	217	None Specific Cluster	[ABTB2, ADAM8, ADRM1, AGO2, ANXA2, AZIN1, BANP, BCAP31, CD44, CD81, CHMP4B, CHORDC1, CSNK1A1, CSNK1E, CTSL, CUL4A, DCP1A, DCP2, DNAJB9, EDEM1, EGLN2, ETF1, GNA12, HGS, HPSE, HSP90AA1, HSP90AB1, HSPA1A, HSPA1B, HSPA8, IL1B, IRAK3, ISG15, ISG20, KBTBD8, LAMP3, LDLR, LGMN, NEU4, NFE2L2, PABPC4, PCID2, PELO, PMAIP1, PPP2CB, PPP2R2A, PSMA1, PSMA6, PSMC1, PSMD1, PSMD14, PSMD7, RDX, RNF103, RNF144B, RNF…	[AP2S1, APAF1, ARRB1, ATPIF1, ATRAID, BNIP3L, BTBD2, CAPN1, CDK5RAP3, CEBPA, COMMD1, COPS3, CRBN, CST3, CTSC, CTSS, DNAJC10, EIF3E, FAU, FUCA1, FYN, GAA, GLB1, GNS, GPX1, GYG1, H1F0, HMGB2, KLHL42, LRRK2, LSM2, LSM3, LSM4, LSM5, LYPLAL1, MAN1B1, MRPL23, MYLIP, NAPSA, NEDD8, NSFL1C, PAPD5, PARK7, PGA5, PGLYRP1, PGM1, PHKA2, PIN1, POLR2G, PPT1, PSMB10, PSMB3, PSMB8, PSME1, PSME2, PYGL, RBX1, RNASE2…	40.553	59.447	[ABTB2, ADAM8, ADRM1, AGO2, ANXA2, AP2S1, APAF1, ARRB1, ATPIF1, ATRAID, AZIN1, BANP, BCAP31, BNIP3L, BTBD2, CAPN1, CD44, CD81, CDK5RAP3, CEBPA, CHMP4B, CHORDC1, COMMD1, COPS3, CRBN, CSNK1A1, CSNK1E, CST3, CTSC, CTSL, CTSS, CUL4A, DCP1A, DCP2, DNAJB9, DNAJC10, EDEM1, EGLN2, EIF3E, ETF1, FAU, FUCA1, FYN, GAA, GLB1, GNA12, GNS, GPX1, GYG1, H1F0, HGS, HMGB2, HPSE, HSP90AA1, HSP90AB1, HSPA1A, HSPA1B, …
GO:0048584	positive regulation of response to stimulus	GO_BiologicalProcess-GOA_10.07.2017_00h00	8.4e-20	1.7e-16	[2, 3, 4]	Group58	14.6919	341	None Specific Cluster	[ACOD1, ACTR3, ACVR1, ADA, ADAM17, ADAM8, ADORA2A, AKR1B1, ALOX5AP, ATP2C1, BCAP31, BCAR3, BID, BIRC3, C3AR1, CCL14, CCL2, CCL20, CCL3, CCL3L1, CCL4L1, CCL7, CCL8, CCR7, CD44, CD55, CD63, CD80, CD81, CFLAR, CRADD, CRK, CSF2, CSNK1E, CTSL, CXCL1, CXCL2, CXCL5, CXCL8, DFNA5, DLL1, DUSP5, DVL3, EDEM1, EDN1, F3, FFAR2, FLOT1, GADD45B, GSTO1, HAVCR2, HIF1A, HIP1, HIPK2, HMGCR, HMOX1, HNRNPC, HPSE, HSP…	[ACPP, ADRB2, AIF1, APAF1, APEX1, ARHGAP1, ARHGAP4, ARRB1, ATPIF1, BST2, BTK, C2CD5, CARD9, CASP2, CAT, CCR2, CD300A, CD300LF, CD46, CD74, CD79B, CD86, CDK19, CDK5RAP3, CDKN1C, CFD, CFP, CHN2, CHSY1, CIDEB, CLEC4A, CLEC4D, CNPY3, CSF1R, CSK, CTSC, CTSS, DPEP2, DUSP22, ERP29, FABP4, FAM53B, FCGR1A, FCGR2A, FCN1, FGD2, FPR3, FYB, FYN, GLIPR2, GNAI2, GPNMB, GPR183, GPSM3, GPX1, HCST, HHEX, HINT1, HL…	54.2522	45.7478	[ACOD1, ACPP, ACTR3, ACVR1, ADA, ADAM17, ADAM8, ADORA2A, ADRB2, AIF1, AKR1B1, ALOX5AP, APAF1, APEX1, ARHGAP1, ARHGAP4, ARRB1, ATP2C1, ATPIF1, BCAP31, BCAR3, BID, BIRC3, BST2, BTK, C2CD5, C3AR1, CARD9, CASP2, CAT, CCL14, CCL2, CCL20, CCL3, CCL3L1, CCL4L1, CCL7, CCL8, CCR2, CCR7, CD300A, CD300LF, CD44, CD46, CD55, CD63, CD74, CD79B, CD80, CD81, CD86, CDK19, CDK5RAP3, CDKN1C, CFD, CFLAR, CFP, CHN2, …
GO:0048584	positive regulation of response to stimulus	GO_BiologicalProcess-GOA_10.07.2017_00h00	8.4e-20	1.7e-16	[2, 3, 4]	Group69	14.6919	341	None Specific Cluster	[ACOD1, ACTR3, ACVR1, ADA, ADAM17, ADAM8, ADORA2A, AKR1B1, ALOX5AP, ATP2C1, BCAP31, BCAR3, BID, BIRC3, C3AR1, CCL14, CCL2, CCL20, CCL3, CCL3L1, CCL4L1, CCL7, CCL8, CCR7, CD44, CD55, CD63, CD80, CD81, CFLAR, CRADD, CRK, CSF2, CSNK1E, CTSL, CXCL1, CXCL2, CXCL5, CXCL8, DFNA5, DLL1, DUSP5, DVL3, EDEM1, EDN1, F3, FFAR2, FLOT1, GADD45B, GSTO1, HAVCR2, HIF1A, HIP1, HIPK2, HMGCR, HMOX1, HNRNPC, HPSE, HSP…	[ACPP, ADRB2, AIF1, APAF1, APEX1, ARHGAP1, ARHGAP4, ARRB1, ATPIF1, BST2, BTK, C2CD5, CARD9, CASP2, CAT, CCR2, CD300A, CD300LF, CD46, CD74, CD79B, CD86, CDK19, CDK5RAP3, CDKN1C, CFD, CFP, CHN2, CHSY1, CIDEB, CLEC4A, CLEC4D, CNPY3, CSF1R, CSK, CTSC, CTSS, DPEP2, DUSP22, ERP29, FABP4, FAM53B, FCGR1A, FCGR2A, FCN1, FGD2, FPR3, FYB, FYN, GLIPR2, GNAI2, GPNMB, GPR183, GPSM3, GPX1, HCST, HHEX, HINT1, HL…	54.2522	45.7478	[ACOD1, ACPP, ACTR3, ACVR1, ADA, ADAM17, ADAM8, ADORA2A, ADRB2, AIF1, AKR1B1, ALOX5AP, APAF1, APEX1, ARHGAP1, ARHGAP4, ARRB1, ATP2C1, ATPIF1, BCAP31, BCAR3, BID, BIRC3, BST2, BTK, C2CD5, C3AR1, CARD9, CASP2, CAT, CCL14, CCL2, CCL20, CCL3, CCL3L1, CCL4L1, CCL7, CCL8, CCR2, CCR7, CD300A, CD300LF, CD44, CD46, CD55, CD63, CD74, CD79B, CD80, CD81, CD86, CDK19, CDK5RAP3, CDKN1C, CFD, CFLAR, CFP, CHN2, …
GO:0048584	positive regulation of response to stimulus	GO_BiologicalProcess-GOA_10.07.2017_00h00	8.4e-20	1.7e-16	[2, 3, 4]	Group77	14.6919	341	None Specific Cluster	[ACOD1, ACTR3, ACVR1, ADA, ADAM17, ADAM8, ADORA2A, AKR1B1, ALOX5AP, ATP2C1, BCAP31, BCAR3, BID, BIRC3, C3AR1, CCL14, CCL2, CCL20, CCL3, CCL3L1, CCL4L1, CCL7, CCL8, CCR7, CD44, CD55, CD63, CD80, CD81, CFLAR, CRADD, CRK, CSF2, CSNK1E, CTSL, CXCL1, CXCL2, CXCL5, CXCL8, DFNA5, DLL1, DUSP5, DVL3, EDEM1, EDN1, F3, FFAR2, FLOT1, GADD45B, GSTO1, HAVCR2, HIF1A, HIP1, HIPK2, HMGCR, HMOX1, HNRNPC, HPSE, HSP…	[ACPP, ADRB2, AIF1, APAF1, APEX1, ARHGAP1, ARHGAP4, ARRB1, ATPIF1, BST2, BTK, C2CD5, CARD9, CASP2, CAT, CCR2, CD300A, CD300LF, CD46, CD74, CD79B, CD86, CDK19, CDK5RAP3, CDKN1C, CFD, CFP, CHN2, CHSY1, CIDEB, CLEC4A, CLEC4D, CNPY3, CSF1R, CSK, CTSC, CTSS, DPEP2, DUSP22, ERP29, FABP4, FAM53B, FCGR1A, FCGR2A, FCN1, FGD2, FPR3, FYB, FYN, GLIPR2, GNAI2, GPNMB, GPR183, GPSM3, GPX1, HCST, HHEX, HINT1, HL…	54.2522	45.7478	[ACOD1, ACPP, ACTR3, ACVR1, ADA, ADAM17, ADAM8, ADORA2A, ADRB2, AIF1, AKR1B1, ALOX5AP, APAF1, APEX1, ARHGAP1, ARHGAP4, ARRB1, ATP2C1, ATPIF1, BCAP31, BCAR3, BID, BIRC3, BST2, BTK, C2CD5, C3AR1, CARD9, CASP2, CAT, CCL14, CCL2, CCL20, CCL3, CCL3L1, CCL4L1, CCL7, CCL8, CCR2, CCR7, CD300A, CD300LF, CD44, CD46, CD55, CD63, CD74, CD79B, CD80, CD81, CD86, CDK19, CDK5RAP3, CDKN1C, CFD, CFLAR, CFP, CHN2, …
GO:0048584	positive regulation of response to stimulus	GO_BiologicalProcess-GOA_10.07.2017_00h00	8.4e-20	1.7e-16	[2, 3, 4]	Group78	14.6919	341	None Specific Cluster	[ACOD1, ACTR3, ACVR1, ADA, ADAM17, ADAM8, ADORA2A, AKR1B1, ALOX5AP, ATP2C1, BCAP31, BCAR3, BID, BIRC3, C3AR1, CCL14, CCL2, CCL20, CCL3, CCL3L1, CCL4L1, CCL7, CCL8, CCR7, CD44, CD55, CD63, CD80, CD81, CFLAR, CRADD, CRK, CSF2, CSNK1E, CTSL, CXCL1, CXCL2, CXCL5, CXCL8, DFNA5, DLL1, DUSP5, DVL3, EDEM1, EDN1, F3, FFAR2, FLOT1, GADD45B, GSTO1, HAVCR2, HIF1A, HIP1, HIPK2, HMGCR, HMOX1, HNRNPC, HPSE, HSP…	[ACPP, ADRB2, AIF1, APAF1, APEX1, ARHGAP1, ARHGAP4, ARRB1, ATPIF1, BST2, BTK, C2CD5, CARD9, CASP2, CAT, CCR2, CD300A, CD300LF, CD46, CD74, CD79B, CD86, CDK19, CDK5RAP3, CDKN1C, CFD, CFP, CHN2, CHSY1, CIDEB, CLEC4A, CLEC4D, CNPY3, CSF1R, CSK, CTSC, CTSS, DPEP2, DUSP22, ERP29, FABP4, FAM53B, FCGR1A, FCGR2A, FCN1, FGD2, FPR3, FYB, FYN, GLIPR2, GNAI2, GPNMB, GPR183, GPSM3, GPX1, HCST, HHEX, HINT1, HL…	54.2522	45.7478	[ACOD1, ACPP, ACTR3, ACVR1, ADA, ADAM17, ADAM8, ADORA2A, ADRB2, AIF1, AKR1B1, ALOX5AP, APAF1, APEX1, ARHGAP1, ARHGAP4, ARRB1, ATP2C1, ATPIF1, BCAP31, BCAR3, BID, BIRC3, BST2, BTK, C2CD5, C3AR1, CARD9, CASP2, CAT, CCL14, CCL2, CCL20, CCL3, CCL3L1, CCL4L1, CCL7, CCL8, CCR2, CCR7, CD300A, CD300LF, CD44, CD46, CD55, CD63, CD74, CD79B, CD80, CD81, CD86, CDK19, CDK5RAP3, CDKN1C, CFD, CFLAR, CFP, CHN2, …
GO:0006796	phosphate-containing compound metabolic process	GO_BiologicalProcess-GOA_10.07.2017_00h00	1.3e-19	2.7e-16	[4]	Group68	13.4677	461	None Specific Cluster	[ABCA1, ACOD1, ACSL1, ACVR1, ADA, ADAM17, ADAM8, ADCK2, ADCY3, ADM, ADORA2A, ADSS, AGK, AK4, AKR1B1, ANKLE2, ANXA2, ARF1, ARHGEF2, ATP1A1, ATP6V1B2, BCAR3, BID, CCL14, CCL2, CCL20, CCL3, CCL3L1, CCL4L1, CCL7, CCL8, CCND1, CCR7, CD44, CD80, CD81, CDC37, CDKN1A, CFLAR, CHORDC1, CRK, CRY1, CSF2, CSNK1A1, CSNK1E, CTPS1, DDIT4, DLD, DNAJA1, DUSP16, DUSP5, DVL3, EDN1, FLNB, FLOT1, FNIP2, GADD45B, GARS,…	[ABHD3, ABHD5, ACP5, ACPP, ADCY7, ADRB2, AIF1, ALDH1A1, APEX1, ARHGEF6, ARRB1, ATP2B4, ATP5A1, ATP5C1, ATP5D, ATP5E, ATP5EP2, ATP5G2, ATP5H, ATP5I, ATP5J, ATP5J2, ATP5L, ATP5O, ATPIF1, BRAT1, BRSK1, BTK, CALM3, CARD9, CCDC6, CCDC88C, CCND3, CCR2, CD300A, CD74, CD86, CDA, CDK19, CDK2AP1, CDK5RAP3, CDKN1C, CDKN2D, CEBPA, CHCHD10, CHPT1, CLEC1B, COQ8A, COX5A, COX5B, COX6B1, COX6C, COX7B, COX7C, COX8…	47.0716	52.9284	[ABCA1, ABHD3, ABHD5, ACOD1, ACP5, ACPP, ACSL1, ACVR1, ADA, ADAM17, ADAM8, ADCK2, ADCY3, ADCY7, ADM, ADORA2A, ADRB2, ADSS, AGK, AIF1, AK4, AKR1B1, ALDH1A1, ANKLE2, ANXA2, APEX1, ARF1, ARHGEF2, ARHGEF6, ARRB1, ATP1A1, ATP2B4, ATP5A1, ATP5C1, ATP5D, ATP5E, ATP5EP2, ATP5G2, ATP5H, ATP5I, ATP5J, ATP5J2, ATP5L, ATP5O, ATP6V1B2, ATPIF1, BCAR3, BID, BRAT1, BRSK1, BTK, CALM3, CARD9, CCDC6, CCDC88C, CCL14…
GO:0006796	phosphate-containing compound metabolic process	GO_BiologicalProcess-GOA_10.07.2017_00h00	1.3e-19	2.7e-16	[4]	Group73	13.4677	461	None Specific Cluster	[ABCA1, ACOD1, ACSL1, ACVR1, ADA, ADAM17, ADAM8, ADCK2, ADCY3, ADM, ADORA2A, ADSS, AGK, AK4, AKR1B1, ANKLE2, ANXA2, ARF1, ARHGEF2, ATP1A1, ATP6V1B2, BCAR3, BID, CCL14, CCL2, CCL20, CCL3, CCL3L1, CCL4L1, CCL7, CCL8, CCND1, CCR7, CD44, CD80, CD81, CDC37, CDKN1A, CFLAR, CHORDC1, CRK, CRY1, CSF2, CSNK1A1, CSNK1E, CTPS1, DDIT4, DLD, DNAJA1, DUSP16, DUSP5, DVL3, EDN1, FLNB, FLOT1, FNIP2, GADD45B, GARS,…	[ABHD3, ABHD5, ACP5, ACPP, ADCY7, ADRB2, AIF1, ALDH1A1, APEX1, ARHGEF6, ARRB1, ATP2B4, ATP5A1, ATP5C1, ATP5D, ATP5E, ATP5EP2, ATP5G2, ATP5H, ATP5I, ATP5J, ATP5J2, ATP5L, ATP5O, ATPIF1, BRAT1, BRSK1, BTK, CALM3, CARD9, CCDC6, CCDC88C, CCND3, CCR2, CD300A, CD74, CD86, CDA, CDK19, CDK2AP1, CDK5RAP3, CDKN1C, CDKN2D, CEBPA, CHCHD10, CHPT1, CLEC1B, COQ8A, COX5A, COX5B, COX6B1, COX6C, COX7B, COX7C, COX8…	47.0716	52.9284	[ABCA1, ABHD3, ABHD5, ACOD1, ACP5, ACPP, ACSL1, ACVR1, ADA, ADAM17, ADAM8, ADCK2, ADCY3, ADCY7, ADM, ADORA2A, ADRB2, ADSS, AGK, AIF1, AK4, AKR1B1, ALDH1A1, ANKLE2, ANXA2, APEX1, ARF1, ARHGEF2, ARHGEF6, ARRB1, ATP1A1, ATP2B4, ATP5A1, ATP5C1, ATP5D, ATP5E, ATP5EP2, ATP5G2, ATP5H, ATP5I, ATP5J, ATP5J2, ATP5L, ATP5O, ATP6V1B2, ATPIF1, BCAR3, BID, BRAT1, BRSK1, BTK, CALM3, CARD9, CCDC6, CCDC88C, CCL14…
GO:0006796	phosphate-containing compound metabolic process	GO_BiologicalProcess-GOA_10.07.2017_00h00	1.3e-19	2.7e-16	[4]	Group78	13.4677	461	None Specific Cluster	[ABCA1, ACOD1, ACSL1, ACVR1, ADA, ADAM17, ADAM8, ADCK2, ADCY3, ADM, ADORA2A, ADSS, AGK, AK4, AKR1B1, ANKLE2, ANXA2, ARF1, ARHGEF2, ATP1A1, ATP6V1B2, BCAR3, BID, CCL14, CCL2, CCL20, CCL3, CCL3L1, CCL4L1, CCL7, CCL8, CCND1, CCR7, CD44, CD80, CD81, CDC37, CDKN1A, CFLAR, CHORDC1, CRK, CRY1, CSF2, CSNK1A1, CSNK1E, CTPS1, DDIT4, DLD, DNAJA1, DUSP16, DUSP5, DVL3, EDN1, FLNB, FLOT1, FNIP2, GADD45B, GARS,…	[ABHD3, ABHD5, ACP5, ACPP, ADCY7, ADRB2, AIF1, ALDH1A1, APEX1, ARHGEF6, ARRB1, ATP2B4, ATP5A1, ATP5C1, ATP5D, ATP5E, ATP5EP2, ATP5G2, ATP5H, ATP5I, ATP5J, ATP5J2, ATP5L, ATP5O, ATPIF1, BRAT1, BRSK1, BTK, CALM3, CARD9, CCDC6, CCDC88C, CCND3, CCR2, CD300A, CD74, CD86, CDA, CDK19, CDK2AP1, CDK5RAP3, CDKN1C, CDKN2D, CEBPA, CHCHD10, CHPT1, CLEC1B, COQ8A, COX5A, COX5B, COX6B1, COX6C, COX7B, COX7C, COX8…	47.0716	52.9284	[ABCA1, ABHD3, ABHD5, ACOD1, ACP5, ACPP, ACSL1, ACVR1, ADA, ADAM17, ADAM8, ADCK2, ADCY3, ADCY7, ADM, ADORA2A, ADRB2, ADSS, AGK, AIF1, AK4, AKR1B1, ALDH1A1, ANKLE2, ANXA2, APEX1, ARF1, ARHGEF2, ARHGEF6, ARRB1, ATP1A1, ATP2B4, ATP5A1, ATP5C1, ATP5D, ATP5E, ATP5EP2, ATP5G2, ATP5H, ATP5I, ATP5J, ATP5J2, ATP5L, ATP5O, ATP6V1B2, ATPIF1, BCAR3, BID, BRAT1, BRSK1, BTK, CALM3, CARD9, CCDC6, CCDC88C, CCL14…
GO:0045184	establishment of protein localization	GO_BiologicalProcess-GOA_10.07.2017_00h00	1.6e-19	3.3e-16	[3, 4]	Group66	14.7137	334	None Specific Cluster	[ABCA1, ADAM8, ADORA2A, AFTPH, AKR1B1, ANXA2, APBA3, ARCN1, ARF1, ARF4, ARFGAP3, ARHGEF2, ARL6IP1, ATP6V1B2, ATP6V1D, ATP6V1E1, ATP6V1F, ATP6V1H, AZIN1, BAG3, BCAP31, BID, CCDC93, CCL3, CCR7, CCT2, CD58, CD63, CDC37, CDKN1A, CHMP2B, CHMP4B, CHMP5, CHORDC1, CLASP2, CLEC5A, DDX39A, DKC1, DNAJA1, DUSP16, EDEM1, EGR2, EHD1, EMD, F3, FFAR2, FLOT1, GNPDA1, HAVCR2, HGS, HIF1A, HIP1, HMGCR, HNRNPA2B1, HO…	[ACAP1, AGFG1, ALKBH5, AP2S1, APEX1, ARF5, ARHGAP1, ARRB1, ATG16L2, ATPIF1, BNIP3L, C2CD5, CD74, CNIH4, COMMD1, CSF1R, CSK, ENY2, ERP29, FAM53B, FAM89B, FAU, FCN1, FLOT2, FYB, FYN, GNAI2, GSDMD, HADH, HHEX, HSPB1, IDH2, IRS2, JAK2, KDELR1, LRRK2, MAP4K2, MAPK3, MIDN, MRPL23, MVP, MYADM, MYCBP2, NACA, NAPSA, NAPSB, NCF1, NDUFA2, NUCB1, NUP214, NUP85, NXT1, OXA1L, PAK1, PARK7, PCM1, PIK3R2, PIN1, P…	50.2994	49.7006	[ABCA1, ACAP1, ADAM8, ADORA2A, AFTPH, AGFG1, AKR1B1, ALKBH5, ANXA2, AP2S1, APBA3, APEX1, ARCN1, ARF1, ARF4, ARF5, ARFGAP3, ARHGAP1, ARHGEF2, ARL6IP1, ARRB1, ATG16L2, ATP6V1B2, ATP6V1D, ATP6V1E1, ATP6V1F, ATP6V1H, ATPIF1, AZIN1, BAG3, BCAP31, BID, BNIP3L, C2CD5, CCDC93, CCL3, CCR7, CCT2, CD58, CD63, CD74, CDC37, CDKN1A, CHMP2B, CHMP4B, CHMP5, CHORDC1, CLASP2, CLEC5A, CNIH4, COMMD1, CSF1R, CSK, DDX…
GO:0045184	establishment of protein localization	GO_BiologicalProcess-GOA_10.07.2017_00h00	1.6e-19	3.3e-16	[3, 4]	Group75	14.7137	334	None Specific Cluster	[ABCA1, ADAM8, ADORA2A, AFTPH, AKR1B1, ANXA2, APBA3, ARCN1, ARF1, ARF4, ARFGAP3, ARHGEF2, ARL6IP1, ATP6V1B2, ATP6V1D, ATP6V1E1, ATP6V1F, ATP6V1H, AZIN1, BAG3, BCAP31, BID, CCDC93, CCL3, CCR7, CCT2, CD58, CD63, CDC37, CDKN1A, CHMP2B, CHMP4B, CHMP5, CHORDC1, CLASP2, CLEC5A, DDX39A, DKC1, DNAJA1, DUSP16, EDEM1, EGR2, EHD1, EMD, F3, FFAR2, FLOT1, GNPDA1, HAVCR2, HGS, HIF1A, HIP1, HMGCR, HNRNPA2B1, HO…	[ACAP1, AGFG1, ALKBH5, AP2S1, APEX1, ARF5, ARHGAP1, ARRB1, ATG16L2, ATPIF1, BNIP3L, C2CD5, CD74, CNIH4, COMMD1, CSF1R, CSK, ENY2, ERP29, FAM53B, FAM89B, FAU, FCN1, FLOT2, FYB, FYN, GNAI2, GSDMD, HADH, HHEX, HSPB1, IDH2, IRS2, JAK2, KDELR1, LRRK2, MAP4K2, MAPK3, MIDN, MRPL23, MVP, MYADM, MYCBP2, NACA, NAPSA, NAPSB, NCF1, NDUFA2, NUCB1, NUP214, NUP85, NXT1, OXA1L, PAK1, PARK7, PCM1, PIK3R2, PIN1, P…	50.2994	49.7006	[ABCA1, ACAP1, ADAM8, ADORA2A, AFTPH, AGFG1, AKR1B1, ALKBH5, ANXA2, AP2S1, APBA3, APEX1, ARCN1, ARF1, ARF4, ARF5, ARFGAP3, ARHGAP1, ARHGEF2, ARL6IP1, ARRB1, ATG16L2, ATP6V1B2, ATP6V1D, ATP6V1E1, ATP6V1F, ATP6V1H, ATPIF1, AZIN1, BAG3, BCAP31, BID, BNIP3L, C2CD5, CCDC93, CCL3, CCR7, CCT2, CD58, CD63, CD74, CDC37, CDKN1A, CHMP2B, CHMP4B, CHMP5, CHORDC1, CLASP2, CLEC5A, CNIH4, COMMD1, CSF1R, CSK, DDX…
GO:0045184	establishment of protein localization	GO_BiologicalProcess-GOA_10.07.2017_00h00	1.6e-19	3.3e-16	[3, 4]	Group76	14.7137	334	None Specific Cluster	[ABCA1, ADAM8, ADORA2A, AFTPH, AKR1B1, ANXA2, APBA3, ARCN1, ARF1, ARF4, ARFGAP3, ARHGEF2, ARL6IP1, ATP6V1B2, ATP6V1D, ATP6V1E1, ATP6V1F, ATP6V1H, AZIN1, BAG3, BCAP31, BID, CCDC93, CCL3, CCR7, CCT2, CD58, CD63, CDC37, CDKN1A, CHMP2B, CHMP4B, CHMP5, CHORDC1, CLASP2, CLEC5A, DDX39A, DKC1, DNAJA1, DUSP16, EDEM1, EGR2, EHD1, EMD, F3, FFAR2, FLOT1, GNPDA1, HAVCR2, HGS, HIF1A, HIP1, HMGCR, HNRNPA2B1, HO…	[ACAP1, AGFG1, ALKBH5, AP2S1, APEX1, ARF5, ARHGAP1, ARRB1, ATG16L2, ATPIF1, BNIP3L, C2CD5, CD74, CNIH4, COMMD1, CSF1R, CSK, ENY2, ERP29, FAM53B, FAM89B, FAU, FCN1, FLOT2, FYB, FYN, GNAI2, GSDMD, HADH, HHEX, HSPB1, IDH2, IRS2, JAK2, KDELR1, LRRK2, MAP4K2, MAPK3, MIDN, MRPL23, MVP, MYADM, MYCBP2, NACA, NAPSA, NAPSB, NCF1, NDUFA2, NUCB1, NUP214, NUP85, NXT1, OXA1L, PAK1, PARK7, PCM1, PIK3R2, PIN1, P…	50.2994	49.7006	[ABCA1, ACAP1, ADAM8, ADORA2A, AFTPH, AGFG1, AKR1B1, ALKBH5, ANXA2, AP2S1, APBA3, APEX1, ARCN1, ARF1, ARF4, ARF5, ARFGAP3, ARHGAP1, ARHGEF2, ARL6IP1, ARRB1, ATG16L2, ATP6V1B2, ATP6V1D, ATP6V1E1, ATP6V1F, ATP6V1H, ATPIF1, AZIN1, BAG3, BCAP31, BID, BNIP3L, C2CD5, CCDC93, CCL3, CCR7, CCT2, CD58, CD63, CD74, CDC37, CDKN1A, CHMP2B, CHMP4B, CHMP5, CHORDC1, CLASP2, CLEC5A, CNIH4, COMMD1, CSF1R, CSK, DDX…
GO:1901700	response to oxygen-containing compound	GO_BiologicalProcess-GOA_10.07.2017_00h00	2.3e-19	4.8e-16	[3]	Group69	15.8338	263	None Specific Cluster	[ABCA1, ACOD1, ACSL1, ADA, ADAM17, ADCY3, ADM, ADNP2, AKR1B1, AQP9, ARHGEF2, ASNS, ATP1A1, ATP2B1, ATP6V1B2, ATP6V1D, ATP6V1E1, ATP6V1F, ATP6V1H, BID, CCL2, CCL20, CCL3, CCND1, CCR7, CD55, CD80, CDKN1A, CFLAR, CRK, CRY1, CSF2, CXCL1, CXCL2, CXCL5, CXCL8, DDIT4, EDEM1, EDN1, EGR2, ELK1, EPM2AIP1, FFAR2, GCH1, GCLM, GJB2, GNA15, GNG2, GNPDA1, HAVCR2, HIF1A, HMGCR, HMGCS1, HMOX1, HSP90AB1, HSPH1, IC…	[ACP5, ADCY7, ADRB2, AIF1, APEX1, ARG1, ARRB1, ATP2B4, BTK, C12orf76, C2CD5, CARD9, CAT, CCND3, CD86, CDK19, CDKN2D, COMT, CRLS1, CSK, CST3, CX3CR1, CYBB, DNMT1, DPEP2, DPYSL2, DUSP1, EGR1, ENY2, F5, FOS, FOSB, FOXO4, FYN, GLB1, GNAI2, GNG11, GPX1, GSTP1, H2AFZ, HADH, HHEX, HMGB2, HP, IL18RAP, INPPL1, IRF8, IRS2, JAK2, JUNB, JUND, KLF11, KLF2, KLF4, KLF9, LAMTOR1, LAMTOR2, LAMTOR4, LCN2, LILRB2, …	53.2319	46.7681	[ABCA1, ACOD1, ACP5, ACSL1, ADA, ADAM17, ADCY3, ADCY7, ADM, ADNP2, ADRB2, AIF1, AKR1B1, APEX1, AQP9, ARG1, ARHGEF2, ARRB1, ASNS, ATP1A1, ATP2B1, ATP2B4, ATP6V1B2, ATP6V1D, ATP6V1E1, ATP6V1F, ATP6V1H, BID, BTK, C12orf76, C2CD5, CARD9, CAT, CCL2, CCL20, CCL3, CCND1, CCND3, CCR7, CD55, CD80, CD86, CDK19, CDKN1A, CDKN2D, CFLAR, COMT, CRK, CRLS1, CRY1, CSF2, CSK, CST3, CX3CR1, CXCL1, CXCL2, CXCL5, CXC…
GO:1901700	response to oxygen-containing compound	GO_BiologicalProcess-GOA_10.07.2017_00h00	2.3e-19	4.8e-16	[3]	Group71	15.8338	263	None Specific Cluster	[ABCA1, ACOD1, ACSL1, ADA, ADAM17, ADCY3, ADM, ADNP2, AKR1B1, AQP9, ARHGEF2, ASNS, ATP1A1, ATP2B1, ATP6V1B2, ATP6V1D, ATP6V1E1, ATP6V1F, ATP6V1H, BID, CCL2, CCL20, CCL3, CCND1, CCR7, CD55, CD80, CDKN1A, CFLAR, CRK, CRY1, CSF2, CXCL1, CXCL2, CXCL5, CXCL8, DDIT4, EDEM1, EDN1, EGR2, ELK1, EPM2AIP1, FFAR2, GCH1, GCLM, GJB2, GNA15, GNG2, GNPDA1, HAVCR2, HIF1A, HMGCR, HMGCS1, HMOX1, HSP90AB1, HSPH1, IC…	[ACP5, ADCY7, ADRB2, AIF1, APEX1, ARG1, ARRB1, ATP2B4, BTK, C12orf76, C2CD5, CARD9, CAT, CCND3, CD86, CDK19, CDKN2D, COMT, CRLS1, CSK, CST3, CX3CR1, CYBB, DNMT1, DPEP2, DPYSL2, DUSP1, EGR1, ENY2, F5, FOS, FOSB, FOXO4, FYN, GLB1, GNAI2, GNG11, GPX1, GSTP1, H2AFZ, HADH, HHEX, HMGB2, HP, IL18RAP, INPPL1, IRF8, IRS2, JAK2, JUNB, JUND, KLF11, KLF2, KLF4, KLF9, LAMTOR1, LAMTOR2, LAMTOR4, LCN2, LILRB2, …	53.2319	46.7681	[ABCA1, ACOD1, ACP5, ACSL1, ADA, ADAM17, ADCY3, ADCY7, ADM, ADNP2, ADRB2, AIF1, AKR1B1, APEX1, AQP9, ARG1, ARHGEF2, ARRB1, ASNS, ATP1A1, ATP2B1, ATP2B4, ATP6V1B2, ATP6V1D, ATP6V1E1, ATP6V1F, ATP6V1H, BID, BTK, C12orf76, C2CD5, CARD9, CAT, CCL2, CCL20, CCL3, CCND1, CCND3, CCR7, CD55, CD80, CD86, CDK19, CDKN1A, CDKN2D, CFLAR, COMT, CRK, CRLS1, CRY1, CSF2, CSK, CST3, CX3CR1, CXCL1, CXCL2, CXCL5, CXC…
GO:1901700	response to oxygen-containing compound	GO_BiologicalProcess-GOA_10.07.2017_00h00	2.3e-19	4.8e-16	[3]	Group77	15.8338	263	None Specific Cluster	[ABCA1, ACOD1, ACSL1, ADA, ADAM17, ADCY3, ADM, ADNP2, AKR1B1, AQP9, ARHGEF2, ASNS, ATP1A1, ATP2B1, ATP6V1B2, ATP6V1D, ATP6V1E1, ATP6V1F, ATP6V1H, BID, CCL2, CCL20, CCL3, CCND1, CCR7, CD55, CD80, CDKN1A, CFLAR, CRK, CRY1, CSF2, CXCL1, CXCL2, CXCL5, CXCL8, DDIT4, EDEM1, EDN1, EGR2, ELK1, EPM2AIP1, FFAR2, GCH1, GCLM, GJB2, GNA15, GNG2, GNPDA1, HAVCR2, HIF1A, HMGCR, HMGCS1, HMOX1, HSP90AB1, HSPH1, IC…	[ACP5, ADCY7, ADRB2, AIF1, APEX1, ARG1, ARRB1, ATP2B4, BTK, C12orf76, C2CD5, CARD9, CAT, CCND3, CD86, CDK19, CDKN2D, COMT, CRLS1, CSK, CST3, CX3CR1, CYBB, DNMT1, DPEP2, DPYSL2, DUSP1, EGR1, ENY2, F5, FOS, FOSB, FOXO4, FYN, GLB1, GNAI2, GNG11, GPX1, GSTP1, H2AFZ, HADH, HHEX, HMGB2, HP, IL18RAP, INPPL1, IRF8, IRS2, JAK2, JUNB, JUND, KLF11, KLF2, KLF4, KLF9, LAMTOR1, LAMTOR2, LAMTOR4, LCN2, LILRB2, …	53.2319	46.7681	[ABCA1, ACOD1, ACP5, ACSL1, ADA, ADAM17, ADCY3, ADCY7, ADM, ADNP2, ADRB2, AIF1, AKR1B1, APEX1, AQP9, ARG1, ARHGEF2, ARRB1, ASNS, ATP1A1, ATP2B1, ATP2B4, ATP6V1B2, ATP6V1D, ATP6V1E1, ATP6V1F, ATP6V1H, BID, BTK, C12orf76, C2CD5, CARD9, CAT, CCL2, CCL20, CCL3, CCND1, CCND3, CCR7, CD55, CD80, CD86, CDK19, CDKN1A, CDKN2D, CFLAR, COMT, CRK, CRLS1, CRY1, CSF2, CSK, CST3, CX3CR1, CXCL1, CXCL2, CXCL5, CXC…
GO:1901700	response to oxygen-containing compound	GO_BiologicalProcess-GOA_10.07.2017_00h00	2.3e-19	4.8e-16	[3]	Group78	15.8338	263	None Specific Cluster	[ABCA1, ACOD1, ACSL1, ADA, ADAM17, ADCY3, ADM, ADNP2, AKR1B1, AQP9, ARHGEF2, ASNS, ATP1A1, ATP2B1, ATP6V1B2, ATP6V1D, ATP6V1E1, ATP6V1F, ATP6V1H, BID, CCL2, CCL20, CCL3, CCND1, CCR7, CD55, CD80, CDKN1A, CFLAR, CRK, CRY1, CSF2, CXCL1, CXCL2, CXCL5, CXCL8, DDIT4, EDEM1, EDN1, EGR2, ELK1, EPM2AIP1, FFAR2, GCH1, GCLM, GJB2, GNA15, GNG2, GNPDA1, HAVCR2, HIF1A, HMGCR, HMGCS1, HMOX1, HSP90AB1, HSPH1, IC…	[ACP5, ADCY7, ADRB2, AIF1, APEX1, ARG1, ARRB1, ATP2B4, BTK, C12orf76, C2CD5, CARD9, CAT, CCND3, CD86, CDK19, CDKN2D, COMT, CRLS1, CSK, CST3, CX3CR1, CYBB, DNMT1, DPEP2, DPYSL2, DUSP1, EGR1, ENY2, F5, FOS, FOSB, FOXO4, FYN, GLB1, GNAI2, GNG11, GPX1, GSTP1, H2AFZ, HADH, HHEX, HMGB2, HP, IL18RAP, INPPL1, IRF8, IRS2, JAK2, JUNB, JUND, KLF11, KLF2, KLF4, KLF9, LAMTOR1, LAMTOR2, LAMTOR4, LCN2, LILRB2, …	53.2319	46.7681	[ABCA1, ACOD1, ACP5, ACSL1, ADA, ADAM17, ADCY3, ADCY7, ADM, ADNP2, ADRB2, AIF1, AKR1B1, APEX1, AQP9, ARG1, ARHGEF2, ARRB1, ASNS, ATP1A1, ATP2B1, ATP2B4, ATP6V1B2, ATP6V1D, ATP6V1E1, ATP6V1F, ATP6V1H, BID, BTK, C12orf76, C2CD5, CARD9, CAT, CCL2, CCL20, CCL3, CCND1, CCND3, CCR7, CD55, CD80, CD86, CDK19, CDKN1A, CDKN2D, CFLAR, COMT, CRK, CRLS1, CRY1, CSF2, CSK, CST3, CX3CR1, CXCL1, CXCL2, CXCL5, CXC…
GO:0016310	phosphorylation	GO_BiologicalProcess-GOA_10.07.2017_00h00	4e-19	8.2e-16	[5]	Group68	14.414	353	None Specific Cluster	[ACOD1, ACSL1, ACVR1, ADAM17, ADAM8, ADCK2, ADCY3, ADORA2A, AGK, AK4, AKR1B1, ANKLE2, ANXA2, ARHGEF2, BCAR3, BID, CCL14, CCL2, CCL20, CCL3, CCL3L1, CCL4L1, CCL7, CCL8, CCND1, CCR7, CD44, CD80, CD81, CDC37, CDKN1A, CFLAR, CHORDC1, CRK, CRY1, CSF2, CSNK1A1, CSNK1E, DDIT4, DLD, DNAJA1, DUSP16, DUSP5, DVL3, EDN1, FLOT1, FNIP2, GADD45B, GARS, GK, GMFB, GNPDA1, GTF2H1, GTPBP4, HAVCR2, HGS, HIF1A, HIPK2…	[ADCY7, ADRB2, AIF1, ARHGEF6, ARRB1, ATP2B4, ATP5C1, ATP5D, BRAT1, BRSK1, BTK, CALM3, CARD9, CCDC6, CCDC88C, CCND3, CD300A, CD74, CD86, CDK19, CDK2AP1, CDK5RAP3, CDKN1C, CDKN2D, CEBPA, CHCHD10, CLEC1B, COQ8A, COX5A, COX5B, COX6B1, COX6C, COX7B, COX7C, COX8A, CPNE3, CSF1R, CSK, CTDSP2, DNAJC10, DUS2, DUSP1, DUSP22, EGR1, EIF2AK1, ERP29, FABP4, FAM212A, FBP1, FES, FGD2, FN3KRP, FYB, FYN, GALK1, GFR…	48.4419	51.5581	[ACOD1, ACSL1, ACVR1, ADAM17, ADAM8, ADCK2, ADCY3, ADCY7, ADORA2A, ADRB2, AGK, AIF1, AK4, AKR1B1, ANKLE2, ANXA2, ARHGEF2, ARHGEF6, ARRB1, ATP2B4, ATP5C1, ATP5D, BCAR3, BID, BRAT1, BRSK1, BTK, CALM3, CARD9, CCDC6, CCDC88C, CCL14, CCL2, CCL20, CCL3, CCL3L1, CCL4L1, CCL7, CCL8, CCND1, CCND3, CCR7, CD300A, CD44, CD74, CD80, CD81, CD86, CDC37, CDK19, CDK2AP1, CDK5RAP3, CDKN1A, CDKN1C, CDKN2D, CEBPA, C…
GO:0016310	phosphorylation	GO_BiologicalProcess-GOA_10.07.2017_00h00	4e-19	8.2e-16	[5]	Group78	14.414	353	None Specific Cluster	[ACOD1, ACSL1, ACVR1, ADAM17, ADAM8, ADCK2, ADCY3, ADORA2A, AGK, AK4, AKR1B1, ANKLE2, ANXA2, ARHGEF2, BCAR3, BID, CCL14, CCL2, CCL20, CCL3, CCL3L1, CCL4L1, CCL7, CCL8, CCND1, CCR7, CD44, CD80, CD81, CDC37, CDKN1A, CFLAR, CHORDC1, CRK, CRY1, CSF2, CSNK1A1, CSNK1E, DDIT4, DLD, DNAJA1, DUSP16, DUSP5, DVL3, EDN1, FLOT1, FNIP2, GADD45B, GARS, GK, GMFB, GNPDA1, GTF2H1, GTPBP4, HAVCR2, HGS, HIF1A, HIPK2…	[ADCY7, ADRB2, AIF1, ARHGEF6, ARRB1, ATP2B4, ATP5C1, ATP5D, BRAT1, BRSK1, BTK, CALM3, CARD9, CCDC6, CCDC88C, CCND3, CD300A, CD74, CD86, CDK19, CDK2AP1, CDK5RAP3, CDKN1C, CDKN2D, CEBPA, CHCHD10, CLEC1B, COQ8A, COX5A, COX5B, COX6B1, COX6C, COX7B, COX7C, COX8A, CPNE3, CSF1R, CSK, CTDSP2, DNAJC10, DUS2, DUSP1, DUSP22, EGR1, EIF2AK1, ERP29, FABP4, FAM212A, FBP1, FES, FGD2, FN3KRP, FYB, FYN, GALK1, GFR…	48.4419	51.5581	[ACOD1, ACSL1, ACVR1, ADAM17, ADAM8, ADCK2, ADCY3, ADCY7, ADORA2A, ADRB2, AGK, AIF1, AK4, AKR1B1, ANKLE2, ANXA2, ARHGEF2, ARHGEF6, ARRB1, ATP2B4, ATP5C1, ATP5D, BCAR3, BID, BRAT1, BRSK1, BTK, CALM3, CARD9, CCDC6, CCDC88C, CCL14, CCL2, CCL20, CCL3, CCL3L1, CCL4L1, CCL7, CCL8, CCND1, CCND3, CCR7, CD300A, CD44, CD74, CD80, CD81, CD86, CDC37, CDK19, CDK2AP1, CDK5RAP3, CDKN1A, CDKN1C, CDKN2D, CEBPA, C…
GO:0046907	intracellular transport	GO_BiologicalProcess-GOA_10.07.2017_00h00	4.6e-19	9.4e-16	[3, 4]	Group52	15.0699	302	None Specific Cluster	[ABCA1, ADGRE2, ANXA2, ARCN1, ARF1, ARF4, ARFGAP3, ARHGEF2, ARL6IP1, ATXN1, AZIN1, BAG3, BCAP31, BID, CCL14, CD55, CD63, CDC37, CDKN1A, CES1, CHMP2B, CHMP4B, CHMP5, CHORDC1, DDX39A, DENND5A, DNAJC5, DUSP16, EDEM1, EGR2, EHD1, EMD, HGS, HIF1A, HIP1, HMOX1, HNRNPA2B1, HOMER3, HSP90AA1, HSP90AB1, HSPA1A, HSPA8, IFIT1, IL1B, IL23A, IL6, INSIG1, IPO11, ITGAX, KIF5B, KPNA4, LDLR, LITAF, LMNA, LPAR1, LY…	[ADRB2, AGFG1, ALKBH5, AP2S1, APEX1, ARHGAP1, ATP5A1, ATP5C1, ATP5D, ATP5E, ATP5G2, ATP5H, ATP5I, ATP5J, ATP5J2, ATP5L, ATP5O, ATPIF1, BLOC1S1, BNIP3L, BTK, C2CD5, CCDC88C, CD300A, CD74, CD84, CNIH4, CORO1A, COX5B, CTDSP2, CTSC, DCTN3, DNM3, DPY30, DPYSL2, ENY2, ERP29, F5, FAM53B, FAM89B, FAU, FES, FYB, FYN, HEBP2, HHEX, HSPB1, JAK2, KDELR1, LRRK2, MAPK3, MID1IP1, MPC1, MPPE1, MRPL23, MYADM, NAPS…	43.0464	56.9536	[ABCA1, ADGRE2, ADRB2, AGFG1, ALKBH5, ANXA2, AP2S1, APEX1, ARCN1, ARF1, ARF4, ARFGAP3, ARHGAP1, ARHGEF2, ARL6IP1, ATP5A1, ATP5C1, ATP5D, ATP5E, ATP5G2, ATP5H, ATP5I, ATP5J, ATP5J2, ATP5L, ATP5O, ATPIF1, ATXN1, AZIN1, BAG3, BCAP31, BID, BLOC1S1, BNIP3L, BTK, C2CD5, CCDC88C, CCL14, CD300A, CD55, CD63, CD74, CD84, CDC37, CDKN1A, CES1, CHMP2B, CHMP4B, CHMP5, CHORDC1, CNIH4, CORO1A, COX5B, CTDSP2, CTS…
GO:0046907	intracellular transport	GO_BiologicalProcess-GOA_10.07.2017_00h00	4.6e-19	9.4e-16	[3, 4]	Group75	15.0699	302	None Specific Cluster	[ABCA1, ADGRE2, ANXA2, ARCN1, ARF1, ARF4, ARFGAP3, ARHGEF2, ARL6IP1, ATXN1, AZIN1, BAG3, BCAP31, BID, CCL14, CD55, CD63, CDC37, CDKN1A, CES1, CHMP2B, CHMP4B, CHMP5, CHORDC1, DDX39A, DENND5A, DNAJC5, DUSP16, EDEM1, EGR2, EHD1, EMD, HGS, HIF1A, HIP1, HMOX1, HNRNPA2B1, HOMER3, HSP90AA1, HSP90AB1, HSPA1A, HSPA8, IFIT1, IL1B, IL23A, IL6, INSIG1, IPO11, ITGAX, KIF5B, KPNA4, LDLR, LITAF, LMNA, LPAR1, LY…	[ADRB2, AGFG1, ALKBH5, AP2S1, APEX1, ARHGAP1, ATP5A1, ATP5C1, ATP5D, ATP5E, ATP5G2, ATP5H, ATP5I, ATP5J, ATP5J2, ATP5L, ATP5O, ATPIF1, BLOC1S1, BNIP3L, BTK, C2CD5, CCDC88C, CD300A, CD74, CD84, CNIH4, CORO1A, COX5B, CTDSP2, CTSC, DCTN3, DNM3, DPY30, DPYSL2, ENY2, ERP29, F5, FAM53B, FAM89B, FAU, FES, FYB, FYN, HEBP2, HHEX, HSPB1, JAK2, KDELR1, LRRK2, MAPK3, MID1IP1, MPC1, MPPE1, MRPL23, MYADM, NAPS…	43.0464	56.9536	[ABCA1, ADGRE2, ADRB2, AGFG1, ALKBH5, ANXA2, AP2S1, APEX1, ARCN1, ARF1, ARF4, ARFGAP3, ARHGAP1, ARHGEF2, ARL6IP1, ATP5A1, ATP5C1, ATP5D, ATP5E, ATP5G2, ATP5H, ATP5I, ATP5J, ATP5J2, ATP5L, ATP5O, ATPIF1, ATXN1, AZIN1, BAG3, BCAP31, BID, BLOC1S1, BNIP3L, BTK, C2CD5, CCDC88C, CCL14, CD300A, CD55, CD63, CD74, CD84, CDC37, CDKN1A, CES1, CHMP2B, CHMP4B, CHMP5, CHORDC1, CNIH4, CORO1A, COX5B, CTDSP2, CTS…
GO:0046907	intracellular transport	GO_BiologicalProcess-GOA_10.07.2017_00h00	4.6e-19	9.4e-16	[3, 4]	Group76	15.0699	302	None Specific Cluster	[ABCA1, ADGRE2, ANXA2, ARCN1, ARF1, ARF4, ARFGAP3, ARHGEF2, ARL6IP1, ATXN1, AZIN1, BAG3, BCAP31, BID, CCL14, CD55, CD63, CDC37, CDKN1A, CES1, CHMP2B, CHMP4B, CHMP5, CHORDC1, DDX39A, DENND5A, DNAJC5, DUSP16, EDEM1, EGR2, EHD1, EMD, HGS, HIF1A, HIP1, HMOX1, HNRNPA2B1, HOMER3, HSP90AA1, HSP90AB1, HSPA1A, HSPA8, IFIT1, IL1B, IL23A, IL6, INSIG1, IPO11, ITGAX, KIF5B, KPNA4, LDLR, LITAF, LMNA, LPAR1, LY…	[ADRB2, AGFG1, ALKBH5, AP2S1, APEX1, ARHGAP1, ATP5A1, ATP5C1, ATP5D, ATP5E, ATP5G2, ATP5H, ATP5I, ATP5J, ATP5J2, ATP5L, ATP5O, ATPIF1, BLOC1S1, BNIP3L, BTK, C2CD5, CCDC88C, CD300A, CD74, CD84, CNIH4, CORO1A, COX5B, CTDSP2, CTSC, DCTN3, DNM3, DPY30, DPYSL2, ENY2, ERP29, F5, FAM53B, FAM89B, FAU, FES, FYB, FYN, HEBP2, HHEX, HSPB1, JAK2, KDELR1, LRRK2, MAPK3, MID1IP1, MPC1, MPPE1, MRPL23, MYADM, NAPS…	43.0464	56.9536	[ABCA1, ADGRE2, ADRB2, AGFG1, ALKBH5, ANXA2, AP2S1, APEX1, ARCN1, ARF1, ARF4, ARFGAP3, ARHGAP1, ARHGEF2, ARL6IP1, ATP5A1, ATP5C1, ATP5D, ATP5E, ATP5G2, ATP5H, ATP5I, ATP5J, ATP5J2, ATP5L, ATP5O, ATPIF1, ATXN1, AZIN1, BAG3, BCAP31, BID, BLOC1S1, BNIP3L, BTK, C2CD5, CCDC88C, CCL14, CD300A, CD55, CD63, CD74, CD84, CDC37, CDKN1A, CES1, CHMP2B, CHMP4B, CHMP5, CHORDC1, CNIH4, CORO1A, COX5B, CTDSP2, CTS…
GO:0010941	regulation of cell death	GO_BiologicalProcess-GOA_10.07.2017_00h00	5.7e-19	1.1e-15	[3, 4]	Group74	15.6177	268	None Specific Cluster	[ACSL5, ACVR1, ADA, ADAM17, ADAM8, ADM, ADNP2, ADORA2A, AKR1B1, ANKLE2, ANXA5, ARF4, ARHGDIA, ARHGEF2, ARL6IP1, ASNS, ATF5, BAG3, BCAP31, BID, BIRC3, CCL2, CCL3, CCR7, CD44, CDKN1A, CFLAR, CHMP4B, CHORDC1, CLEC5A, CRADD, CSF2, DCUN1D3, DDIT4, DFNA5, DLL1, DNAJA1, DNAJB6, DNAJC5, EDN1, EGLN2, ELK1, F3, FAM129B, GADD45B, GCLM, GNPDA1, GRINA, HIF1A, HIP1, HIPK2, HMGCR, HMOX1, HSP90AB1, HSPA1A, HSPA1…	[AIF1, ALOX12, APAF1, APEX1, ARHGEF18, ARHGEF3, ARHGEF6, ARRB1, ATPIF1, BNIP3L, BTK, CARD9, CASP2, CAST, CAT, CBX4, CD74, CDK19, CDKN2D, CIDEB, CORO1A, CSF1R, CST3, CTSC, CX3CR1, DOCK8, DUS2, DUSP1, EGR1, ERCC5, ERP29, FGD2, FGD3, FOS, FYN, GIMAP8, GPNMB, GPX1, GSTP1, HDAC1, HEBP2, HIGD2A, HMGB2, HP, HSPB1, IGBP1, INPP5D, IRS2, JAK2, JUNB, JUND, KLF11, KLF4, LRPAP1, LRRK2, MAP3K1, MAP4K1, MAP4K2,…	58.9552	41.0448	[ACSL5, ACVR1, ADA, ADAM17, ADAM8, ADM, ADNP2, ADORA2A, AIF1, AKR1B1, ALOX12, ANKLE2, ANXA5, APAF1, APEX1, ARF4, ARHGDIA, ARHGEF18, ARHGEF2, ARHGEF3, ARHGEF6, ARL6IP1, ARRB1, ASNS, ATF5, ATPIF1, BAG3, BCAP31, BID, BIRC3, BNIP3L, BTK, CARD9, CASP2, CAST, CAT, CBX4, CCL2, CCL3, CCR7, CD44, CD74, CDK19, CDKN1A, CDKN2D, CFLAR, CHMP4B, CHORDC1, CIDEB, CLEC5A, CORO1A, CRADD, CSF1R, CSF2, CST3, CTSC, CX…
GO:0010941	regulation of cell death	GO_BiologicalProcess-GOA_10.07.2017_00h00	5.7e-19	1.1e-15	[3, 4]	Group78	15.6177	268	None Specific Cluster	[ACSL5, ACVR1, ADA, ADAM17, ADAM8, ADM, ADNP2, ADORA2A, AKR1B1, ANKLE2, ANXA5, ARF4, ARHGDIA, ARHGEF2, ARL6IP1, ASNS, ATF5, BAG3, BCAP31, BID, BIRC3, CCL2, CCL3, CCR7, CD44, CDKN1A, CFLAR, CHMP4B, CHORDC1, CLEC5A, CRADD, CSF2, DCUN1D3, DDIT4, DFNA5, DLL1, DNAJA1, DNAJB6, DNAJC5, EDN1, EGLN2, ELK1, F3, FAM129B, GADD45B, GCLM, GNPDA1, GRINA, HIF1A, HIP1, HIPK2, HMGCR, HMOX1, HSP90AB1, HSPA1A, HSPA1…	[AIF1, ALOX12, APAF1, APEX1, ARHGEF18, ARHGEF3, ARHGEF6, ARRB1, ATPIF1, BNIP3L, BTK, CARD9, CASP2, CAST, CAT, CBX4, CD74, CDK19, CDKN2D, CIDEB, CORO1A, CSF1R, CST3, CTSC, CX3CR1, DOCK8, DUS2, DUSP1, EGR1, ERCC5, ERP29, FGD2, FGD3, FOS, FYN, GIMAP8, GPNMB, GPX1, GSTP1, HDAC1, HEBP2, HIGD2A, HMGB2, HP, HSPB1, IGBP1, INPP5D, IRS2, JAK2, JUNB, JUND, KLF11, KLF4, LRPAP1, LRRK2, MAP3K1, MAP4K1, MAP4K2,…	58.9552	41.0448	[ACSL5, ACVR1, ADA, ADAM17, ADAM8, ADM, ADNP2, ADORA2A, AIF1, AKR1B1, ALOX12, ANKLE2, ANXA5, APAF1, APEX1, ARF4, ARHGDIA, ARHGEF18, ARHGEF2, ARHGEF3, ARHGEF6, ARL6IP1, ARRB1, ASNS, ATF5, ATPIF1, BAG3, BCAP31, BID, BIRC3, BNIP3L, BTK, CARD9, CASP2, CAST, CAT, CBX4, CCL2, CCL3, CCR7, CD44, CD74, CDK19, CDKN1A, CDKN2D, CFLAR, CHMP4B, CHORDC1, CIDEB, CLEC5A, CORO1A, CRADD, CSF1R, CSF2, CST3, CTSC, CX…
GO:0072657	protein localization to membrane	GO_BiologicalProcess-GOA_10.07.2017_00h00	8.1e-19	1.6e-15	[5]	Group32	21.6514	118	Specific for Cluster #2	[AKR1B1, ANXA2, ARL6IP1, ATP1B3, BID, CHMP4B, CHORDC1, CLASP2, FERMT2, FLOT1, HGS, HSP90AA1, ITGB1, KIF5B, MOAP1, NPC1, NUMB, OPTN, PID1, PMAIP1, PPFIA1, PPP3CC, PRKCH, PRNP, RAB10, RAB8B, RABGEF1, RAPGEF2, RDX, RHOQ, RILPL2, SDCBP, SEC61A1, SH3GLB1, STX3, STX4, TMBIM1, TNF, TP53BP1, TP53BP2, YWHAG]	[C2CD5, CSK, CTDSP2, FAU, FLOT2, FYB, FYN, ITGA4, ITGAL, ITGB2, MRPL23, MYADM, NCF1, OXA1L, PAK1, PPP2R5A, RAB40C, RILPL1, RPL11, RPL12, RPL13A, RPL17, RPL18, RPL18A, RPL19, RPL21, RPL23, RPL26, RPL27, RPL27A, RPL30, RPL31, RPL32, RPL35, RPL35A, RPL36, RPL37A, RPL38, RPL39, RPL41, RPLP1, RPLP2, RPS10, RPS11, RPS12, RPS13, RPS14, RPS15, RPS15A, RPS17, RPS18, RPS19, RPS2, RPS21, RPS23, RPS24, RPS25…	34.7458	65.2542	[AKR1B1, ANXA2, ARL6IP1, ATP1B3, BID, C2CD5, CHMP4B, CHORDC1, CLASP2, CSK, CTDSP2, FAU, FERMT2, FLOT1, FLOT2, FYB, FYN, HGS, HSP90AA1, ITGA4, ITGAL, ITGB1, ITGB2, KIF5B, MOAP1, MRPL23, MYADM, NCF1, NPC1, NUMB, OPTN, OXA1L, PAK1, PID1, PMAIP1, PPFIA1, PPP2R5A, PPP3CC, PRKCH, PRNP, RAB10, RAB40C, RAB8B, RABGEF1, RAPGEF2, RDX, RHOQ, RILPL1, RILPL2, RPL11, RPL12, RPL13A, RPL17, RPL18, RPL18A, RPL19, …
GO:0072657	protein localization to membrane	GO_BiologicalProcess-GOA_10.07.2017_00h00	8.1e-19	1.6e-15	[5]	Group75	21.6514	118	Specific for Cluster #2	[AKR1B1, ANXA2, ARL6IP1, ATP1B3, BID, CHMP4B, CHORDC1, CLASP2, FERMT2, FLOT1, HGS, HSP90AA1, ITGB1, KIF5B, MOAP1, NPC1, NUMB, OPTN, PID1, PMAIP1, PPFIA1, PPP3CC, PRKCH, PRNP, RAB10, RAB8B, RABGEF1, RAPGEF2, RDX, RHOQ, RILPL2, SDCBP, SEC61A1, SH3GLB1, STX3, STX4, TMBIM1, TNF, TP53BP1, TP53BP2, YWHAG]	[C2CD5, CSK, CTDSP2, FAU, FLOT2, FYB, FYN, ITGA4, ITGAL, ITGB2, MRPL23, MYADM, NCF1, OXA1L, PAK1, PPP2R5A, RAB40C, RILPL1, RPL11, RPL12, RPL13A, RPL17, RPL18, RPL18A, RPL19, RPL21, RPL23, RPL26, RPL27, RPL27A, RPL30, RPL31, RPL32, RPL35, RPL35A, RPL36, RPL37A, RPL38, RPL39, RPL41, RPLP1, RPLP2, RPS10, RPS11, RPS12, RPS13, RPS14, RPS15, RPS15A, RPS17, RPS18, RPS19, RPS2, RPS21, RPS23, RPS24, RPS25…	34.7458	65.2542	[AKR1B1, ANXA2, ARL6IP1, ATP1B3, BID, C2CD5, CHMP4B, CHORDC1, CLASP2, CSK, CTDSP2, FAU, FERMT2, FLOT1, FLOT2, FYB, FYN, HGS, HSP90AA1, ITGA4, ITGAL, ITGB1, ITGB2, KIF5B, MOAP1, MRPL23, MYADM, NCF1, NPC1, NUMB, OPTN, OXA1L, PAK1, PID1, PMAIP1, PPFIA1, PPP2R5A, PPP3CC, PRKCH, PRNP, RAB10, RAB40C, RAB8B, RABGEF1, RAPGEF2, RDX, RHOQ, RILPL1, RILPL2, RPL11, RPL12, RPL13A, RPL17, RPL18, RPL18A, RPL19, …
GO:0072657	protein localization to membrane	GO_BiologicalProcess-GOA_10.07.2017_00h00	8.1e-19	1.6e-15	[5]	Group76	21.6514	118	Specific for Cluster #2	[AKR1B1, ANXA2, ARL6IP1, ATP1B3, BID, CHMP4B, CHORDC1, CLASP2, FERMT2, FLOT1, HGS, HSP90AA1, ITGB1, KIF5B, MOAP1, NPC1, NUMB, OPTN, PID1, PMAIP1, PPFIA1, PPP3CC, PRKCH, PRNP, RAB10, RAB8B, RABGEF1, RAPGEF2, RDX, RHOQ, RILPL2, SDCBP, SEC61A1, SH3GLB1, STX3, STX4, TMBIM1, TNF, TP53BP1, TP53BP2, YWHAG]	[C2CD5, CSK, CTDSP2, FAU, FLOT2, FYB, FYN, ITGA4, ITGAL, ITGB2, MRPL23, MYADM, NCF1, OXA1L, PAK1, PPP2R5A, RAB40C, RILPL1, RPL11, RPL12, RPL13A, RPL17, RPL18, RPL18A, RPL19, RPL21, RPL23, RPL26, RPL27, RPL27A, RPL30, RPL31, RPL32, RPL35, RPL35A, RPL36, RPL37A, RPL38, RPL39, RPL41, RPLP1, RPLP2, RPS10, RPS11, RPS12, RPS13, RPS14, RPS15, RPS15A, RPS17, RPS18, RPS19, RPS2, RPS21, RPS23, RPS24, RPS25…	34.7458	65.2542	[AKR1B1, ANXA2, ARL6IP1, ATP1B3, BID, C2CD5, CHMP4B, CHORDC1, CLASP2, CSK, CTDSP2, FAU, FERMT2, FLOT1, FLOT2, FYB, FYN, HGS, HSP90AA1, ITGA4, ITGAL, ITGB1, ITGB2, KIF5B, MOAP1, MRPL23, MYADM, NCF1, NPC1, NUMB, OPTN, OXA1L, PAK1, PID1, PMAIP1, PPFIA1, PPP2R5A, PPP3CC, PRKCH, PRNP, RAB10, RAB40C, RAB8B, RABGEF1, RAPGEF2, RDX, RHOQ, RILPL1, RILPL2, RPL11, RPL12, RPL13A, RPL17, RPL18, RPL18A, RPL19, …
GO:0019439	aromatic compound catabolic process	GO_BiologicalProcess-GOA_10.07.2017_00h00	1e-18	2.1e-15	[4]	Group62	22.766	107	Specific for Cluster #2	[ADA, AGO2, DCP1A, DCP2, ETF1, HMOX1, HSPA1A, HSPA1B, ISG20, KMO, KYNU, MGAT1, NT5E, PABPC4, PCID2, PDE7A, PELO, PNP, PPP2R2A, SMG9, SMPDL3A, UPB1, UPP1, VCP, ZC3H12A, ZHX2]	[ADA2, APAF1, BLVRB, CDA, COMT, DERA, DPYD, EIF3E, ENTPD1, FAU, GPX1, H1F0, HAL, HINT1, HMGB2, LSM2, LSM3, LSM4, LSM5, MRPL23, NT5C3A, PAPD5, POLR2G, RNASE2, RNASE6, RNASEH2B, RNASET2, RPL11, RPL12, RPL13A, RPL17, RPL18, RPL18A, RPL19, RPL21, RPL23, RPL26, RPL27, RPL27A, RPL30, RPL31, RPL32, RPL35, RPL35A, RPL36, RPL37A, RPL38, RPL39, RPL41, RPLP1, RPLP2, RPS10, RPS11, RPS12, RPS13, RPS14, RPS15,…	24.2991	75.7009	[ADA, ADA2, AGO2, APAF1, BLVRB, CDA, COMT, DCP1A, DCP2, DERA, DPYD, EIF3E, ENTPD1, ETF1, FAU, GPX1, H1F0, HAL, HINT1, HMGB2, HMOX1, HSPA1A, HSPA1B, ISG20, KMO, KYNU, LSM2, LSM3, LSM4, LSM5, MGAT1, MRPL23, NT5C3A, NT5E, PABPC4, PAPD5, PCID2, PDE7A, PELO, PNP, POLR2G, PPP2R2A, RNASE2, RNASE6, RNASEH2B, RNASET2, RPL11, RPL12, RPL13A, RPL17, RPL18, RPL18A, RPL19, RPL21, RPL23, RPL26, RPL27, RPL27A, R…
GO:0019439	aromatic compound catabolic process	GO_BiologicalProcess-GOA_10.07.2017_00h00	1e-18	2.1e-15	[4]	Group76	22.766	107	Specific for Cluster #2	[ADA, AGO2, DCP1A, DCP2, ETF1, HMOX1, HSPA1A, HSPA1B, ISG20, KMO, KYNU, MGAT1, NT5E, PABPC4, PCID2, PDE7A, PELO, PNP, PPP2R2A, SMG9, SMPDL3A, UPB1, UPP1, VCP, ZC3H12A, ZHX2]	[ADA2, APAF1, BLVRB, CDA, COMT, DERA, DPYD, EIF3E, ENTPD1, FAU, GPX1, H1F0, HAL, HINT1, HMGB2, LSM2, LSM3, LSM4, LSM5, MRPL23, NT5C3A, PAPD5, POLR2G, RNASE2, RNASE6, RNASEH2B, RNASET2, RPL11, RPL12, RPL13A, RPL17, RPL18, RPL18A, RPL19, RPL21, RPL23, RPL26, RPL27, RPL27A, RPL30, RPL31, RPL32, RPL35, RPL35A, RPL36, RPL37A, RPL38, RPL39, RPL41, RPLP1, RPLP2, RPS10, RPS11, RPS12, RPS13, RPS14, RPS15,…	24.2991	75.7009	[ADA, ADA2, AGO2, APAF1, BLVRB, CDA, COMT, DCP1A, DCP2, DERA, DPYD, EIF3E, ENTPD1, ETF1, FAU, GPX1, H1F0, HAL, HINT1, HMGB2, HMOX1, HSPA1A, HSPA1B, ISG20, KMO, KYNU, LSM2, LSM3, LSM4, LSM5, MGAT1, MRPL23, NT5C3A, NT5E, PABPC4, PAPD5, PCID2, PDE7A, PELO, PNP, POLR2G, PPP2R2A, RNASE2, RNASE6, RNASEH2B, RNASET2, RPL11, RPL12, RPL13A, RPL17, RPL18, RPL18A, RPL19, RPL21, RPL23, RPL26, RPL27, RPL27A, R…
GO:0048522	positive regulation of cellular process	GO_BiologicalProcess-GOA_10.07.2017_00h00	1e-18	2.1e-15	[2, 3, 4]	Group58	12.3466	634	None Specific Cluster	[ABCA1, ACOD1, ACSL1, ACTR3, ACVR1, ADA, ADAM17, ADAM8, ADCY3, ADM, ADNP2, ADORA2A, ADRM1, AGO2, AKR1B1, ANKLE2, ANXA2, ARF1, ARF4, ARHGDIA, ARHGEF2, ARRDC4, ASNS, ATF5, ATP1B3, ATP2C1, BANP, BCAP31, BCAR3, BID, BIRC3, C3AR1, CCL14, CCL2, CCL20, CCL3, CCL3L1, CCL4L1, CCL7, CCL8, CCND1, CCR7, CCT2, CD44, CD53, CD55, CD58, CD63, CD80, CD81, CD83, CDC37, CDC42EP2, CDK5RAP2, CDKN1A, CFLAR, CHORDC1, C…	[ABHD5, ACPP, ADCY7, ADRB2, AIF1, AKNA, ALOX12, ANXA3, APAF1, APEX1, ARG1, ARHGAP1, ARHGAP4, ARHGEF18, ARHGEF3, ARHGEF6, ARRB1, ATP2B4, ATP5A1, ATPIF1, ATRAID, BNIP3L, BRAT1, BST2, BTK, C14orf166, C2CD5, CAPN1, CAPNS1, CARD9, CASP2, CAT, CCND3, CCPG1, CCR2, CD300A, CD300LF, CD46, CD74, CD86, CDK19, CDK2AP1, CDK5RAP3, CDKN1C, CEBPA, CEBPD, CHN2, CHSY1, CIDEB, COMMD1, COMT, CORO1A, CORO1B, CPNE3, C…	52.6814	47.3186	[ABCA1, ABHD5, ACOD1, ACPP, ACSL1, ACTR3, ACVR1, ADA, ADAM17, ADAM8, ADCY3, ADCY7, ADM, ADNP2, ADORA2A, ADRB2, ADRM1, AGO2, AIF1, AKNA, AKR1B1, ALOX12, ANKLE2, ANXA2, ANXA3, APAF1, APEX1, ARF1, ARF4, ARG1, ARHGAP1, ARHGAP4, ARHGDIA, ARHGEF18, ARHGEF2, ARHGEF3, ARHGEF6, ARRB1, ARRDC4, ASNS, ATF5, ATP1B3, ATP2B4, ATP2C1, ATP5A1, ATPIF1, ATRAID, BANP, BCAP31, BCAR3, BID, BIRC3, BNIP3L, BRAT1, BST2, …
GO:0048522	positive regulation of cellular process	GO_BiologicalProcess-GOA_10.07.2017_00h00	1e-18	2.1e-15	[2, 3, 4]	Group69	12.3466	634	None Specific Cluster	[ABCA1, ACOD1, ACSL1, ACTR3, ACVR1, ADA, ADAM17, ADAM8, ADCY3, ADM, ADNP2, ADORA2A, ADRM1, AGO2, AKR1B1, ANKLE2, ANXA2, ARF1, ARF4, ARHGDIA, ARHGEF2, ARRDC4, ASNS, ATF5, ATP1B3, ATP2C1, BANP, BCAP31, BCAR3, BID, BIRC3, C3AR1, CCL14, CCL2, CCL20, CCL3, CCL3L1, CCL4L1, CCL7, CCL8, CCND1, CCR7, CCT2, CD44, CD53, CD55, CD58, CD63, CD80, CD81, CD83, CDC37, CDC42EP2, CDK5RAP2, CDKN1A, CFLAR, CHORDC1, C…	[ABHD5, ACPP, ADCY7, ADRB2, AIF1, AKNA, ALOX12, ANXA3, APAF1, APEX1, ARG1, ARHGAP1, ARHGAP4, ARHGEF18, ARHGEF3, ARHGEF6, ARRB1, ATP2B4, ATP5A1, ATPIF1, ATRAID, BNIP3L, BRAT1, BST2, BTK, C14orf166, C2CD5, CAPN1, CAPNS1, CARD9, CASP2, CAT, CCND3, CCPG1, CCR2, CD300A, CD300LF, CD46, CD74, CD86, CDK19, CDK2AP1, CDK5RAP3, CDKN1C, CEBPA, CEBPD, CHN2, CHSY1, CIDEB, COMMD1, COMT, CORO1A, CORO1B, CPNE3, C…	52.6814	47.3186	[ABCA1, ABHD5, ACOD1, ACPP, ACSL1, ACTR3, ACVR1, ADA, ADAM17, ADAM8, ADCY3, ADCY7, ADM, ADNP2, ADORA2A, ADRB2, ADRM1, AGO2, AIF1, AKNA, AKR1B1, ALOX12, ANKLE2, ANXA2, ANXA3, APAF1, APEX1, ARF1, ARF4, ARG1, ARHGAP1, ARHGAP4, ARHGDIA, ARHGEF18, ARHGEF2, ARHGEF3, ARHGEF6, ARRB1, ARRDC4, ASNS, ATF5, ATP1B3, ATP2B4, ATP2C1, ATP5A1, ATPIF1, ATRAID, BANP, BCAP31, BCAR3, BID, BIRC3, BNIP3L, BRAT1, BST2, …
GO:0048522	positive regulation of cellular process	GO_BiologicalProcess-GOA_10.07.2017_00h00	1e-18	2.1e-15	[2, 3, 4]	Group78	12.3466	634	None Specific Cluster	[ABCA1, ACOD1, ACSL1, ACTR3, ACVR1, ADA, ADAM17, ADAM8, ADCY3, ADM, ADNP2, ADORA2A, ADRM1, AGO2, AKR1B1, ANKLE2, ANXA2, ARF1, ARF4, ARHGDIA, ARHGEF2, ARRDC4, ASNS, ATF5, ATP1B3, ATP2C1, BANP, BCAP31, BCAR3, BID, BIRC3, C3AR1, CCL14, CCL2, CCL20, CCL3, CCL3L1, CCL4L1, CCL7, CCL8, CCND1, CCR7, CCT2, CD44, CD53, CD55, CD58, CD63, CD80, CD81, CD83, CDC37, CDC42EP2, CDK5RAP2, CDKN1A, CFLAR, CHORDC1, C…	[ABHD5, ACPP, ADCY7, ADRB2, AIF1, AKNA, ALOX12, ANXA3, APAF1, APEX1, ARG1, ARHGAP1, ARHGAP4, ARHGEF18, ARHGEF3, ARHGEF6, ARRB1, ATP2B4, ATP5A1, ATPIF1, ATRAID, BNIP3L, BRAT1, BST2, BTK, C14orf166, C2CD5, CAPN1, CAPNS1, CARD9, CASP2, CAT, CCND3, CCPG1, CCR2, CD300A, CD300LF, CD46, CD74, CD86, CDK19, CDK2AP1, CDK5RAP3, CDKN1C, CEBPA, CEBPD, CHN2, CHSY1, CIDEB, COMMD1, COMT, CORO1A, CORO1B, CPNE3, C…	52.6814	47.3186	[ABCA1, ABHD5, ACOD1, ACPP, ACSL1, ACTR3, ACVR1, ADA, ADAM17, ADAM8, ADCY3, ADCY7, ADM, ADNP2, ADORA2A, ADRB2, ADRM1, AGO2, AIF1, AKNA, AKR1B1, ALOX12, ANKLE2, ANXA2, ANXA3, APAF1, APEX1, ARF1, ARF4, ARG1, ARHGAP1, ARHGAP4, ARHGDIA, ARHGEF18, ARHGEF2, ARHGEF3, ARHGEF6, ARRB1, ARRDC4, ASNS, ATF5, ATP1B3, ATP2B4, ATP2C1, ATP5A1, ATPIF1, ATRAID, BANP, BCAP31, BCAR3, BID, BIRC3, BNIP3L, BRAT1, BST2, …
GO:0006915	apoptotic process	GO_BiologicalProcess-GOA_10.07.2017_00h00	1e-18	2.1e-15	[5]	Group37	15.0478	299	None Specific Cluster	[ACSL5, ACVR1, ADA, ADAM17, ADAM8, ADM, ADORA2A, AEN, AKR1B1, ANKLE2, ANXA5, ARF4, ARHGDIA, ARHGEF2, ARL6IP1, ASNS, ATF5, BAG3, BCAP31, BID, BIRC3, CCL2, CCL3, CCR7, CD44, CDKN1A, CFLAR, CLEC5A, CRADD, CSF2, CTSL, CUL4A, DCUN1D3, DDIT4, DFNA5, DLL1, DNAJA1, DNAJB6, DNAJC5, DRAM1, EDN1, EGLN2, F3, FAM129B, FNIP2, GADD45B, GCLM, GHITM, GNPDA1, GRINA, GTPBP4, HIF1A, HIP1, HIPK2, HMGCR, HMOX1, HSP90A…	[AIF1, ALOX12, APAF1, APEX1, ARHGEF18, ARHGEF3, ARHGEF6, ARRB1, ATPIF1, BNIP3L, BRAT1, BTK, CARD9, CASP2, CAST, CAT, CBX4, CD74, CDK19, CDK5RAP3, CDKN2D, CIDEB, CORO1A, CRIP1, CSF1R, CSRNP1, CST3, CTSC, CX3CR1, DNAJC10, DOCK8, DRAM2, DUSP1, DUSP22, EGR1, ERCC5, ERP29, FGD2, FGD3, FYN, GIMAP8, GPX1, GSTP1, H1F0, HDAC1, HIGD2A, HINT1, HMGB2, HSPB1, IFI16, IGBP1, INPP5D, IRS2, ITGB2, JAK2, KDELR1, K…	56.5217	43.4783	[ACSL5, ACVR1, ADA, ADAM17, ADAM8, ADM, ADORA2A, AEN, AIF1, AKR1B1, ALOX12, ANKLE2, ANXA5, APAF1, APEX1, ARF4, ARHGDIA, ARHGEF18, ARHGEF2, ARHGEF3, ARHGEF6, ARL6IP1, ARRB1, ASNS, ATF5, ATPIF1, BAG3, BCAP31, BID, BIRC3, BNIP3L, BRAT1, BTK, CARD9, CASP2, CAST, CAT, CBX4, CCL2, CCL3, CCR7, CD44, CD74, CDK19, CDK5RAP3, CDKN1A, CDKN2D, CFLAR, CIDEB, CLEC5A, CORO1A, CRADD, CRIP1, CSF1R, CSF2, CSRNP1, C…
GO:0006915	apoptotic process	GO_BiologicalProcess-GOA_10.07.2017_00h00	1e-18	2.1e-15	[5]	Group74	15.0478	299	None Specific Cluster	[ACSL5, ACVR1, ADA, ADAM17, ADAM8, ADM, ADORA2A, AEN, AKR1B1, ANKLE2, ANXA5, ARF4, ARHGDIA, ARHGEF2, ARL6IP1, ASNS, ATF5, BAG3, BCAP31, BID, BIRC3, CCL2, CCL3, CCR7, CD44, CDKN1A, CFLAR, CLEC5A, CRADD, CSF2, CTSL, CUL4A, DCUN1D3, DDIT4, DFNA5, DLL1, DNAJA1, DNAJB6, DNAJC5, DRAM1, EDN1, EGLN2, F3, FAM129B, FNIP2, GADD45B, GCLM, GHITM, GNPDA1, GRINA, GTPBP4, HIF1A, HIP1, HIPK2, HMGCR, HMOX1, HSP90A…	[AIF1, ALOX12, APAF1, APEX1, ARHGEF18, ARHGEF3, ARHGEF6, ARRB1, ATPIF1, BNIP3L, BRAT1, BTK, CARD9, CASP2, CAST, CAT, CBX4, CD74, CDK19, CDK5RAP3, CDKN2D, CIDEB, CORO1A, CRIP1, CSF1R, CSRNP1, CST3, CTSC, CX3CR1, DNAJC10, DOCK8, DRAM2, DUSP1, DUSP22, EGR1, ERCC5, ERP29, FGD2, FGD3, FYN, GIMAP8, GPX1, GSTP1, H1F0, HDAC1, HIGD2A, HINT1, HMGB2, HSPB1, IFI16, IGBP1, INPP5D, IRS2, ITGB2, JAK2, KDELR1, K…	56.5217	43.4783	[ACSL5, ACVR1, ADA, ADAM17, ADAM8, ADM, ADORA2A, AEN, AIF1, AKR1B1, ALOX12, ANKLE2, ANXA5, APAF1, APEX1, ARF4, ARHGDIA, ARHGEF18, ARHGEF2, ARHGEF3, ARHGEF6, ARL6IP1, ARRB1, ASNS, ATF5, ATPIF1, BAG3, BCAP31, BID, BIRC3, BNIP3L, BRAT1, BTK, CARD9, CASP2, CAST, CAT, CBX4, CCL2, CCL3, CCR7, CD44, CD74, CDK19, CDK5RAP3, CDKN1A, CDKN2D, CFLAR, CIDEB, CLEC5A, CORO1A, CRADD, CRIP1, CSF1R, CSF2, CSRNP1, C…
GO:0006915	apoptotic process	GO_BiologicalProcess-GOA_10.07.2017_00h00	1e-18	2.1e-15	[5]	Group78	15.0478	299	None Specific Cluster	[ACSL5, ACVR1, ADA, ADAM17, ADAM8, ADM, ADORA2A, AEN, AKR1B1, ANKLE2, ANXA5, ARF4, ARHGDIA, ARHGEF2, ARL6IP1, ASNS, ATF5, BAG3, BCAP31, BID, BIRC3, CCL2, CCL3, CCR7, CD44, CDKN1A, CFLAR, CLEC5A, CRADD, CSF2, CTSL, CUL4A, DCUN1D3, DDIT4, DFNA5, DLL1, DNAJA1, DNAJB6, DNAJC5, DRAM1, EDN1, EGLN2, F3, FAM129B, FNIP2, GADD45B, GCLM, GHITM, GNPDA1, GRINA, GTPBP4, HIF1A, HIP1, HIPK2, HMGCR, HMOX1, HSP90A…	[AIF1, ALOX12, APAF1, APEX1, ARHGEF18, ARHGEF3, ARHGEF6, ARRB1, ATPIF1, BNIP3L, BRAT1, BTK, CARD9, CASP2, CAST, CAT, CBX4, CD74, CDK19, CDK5RAP3, CDKN2D, CIDEB, CORO1A, CRIP1, CSF1R, CSRNP1, CST3, CTSC, CX3CR1, DNAJC10, DOCK8, DRAM2, DUSP1, DUSP22, EGR1, ERCC5, ERP29, FGD2, FGD3, FYN, GIMAP8, GPX1, GSTP1, H1F0, HDAC1, HIGD2A, HINT1, HMGB2, HSPB1, IFI16, IGBP1, INPP5D, IRS2, ITGB2, JAK2, KDELR1, K…	56.5217	43.4783	[ACSL5, ACVR1, ADA, ADAM17, ADAM8, ADM, ADORA2A, AEN, AIF1, AKR1B1, ALOX12, ANKLE2, ANXA5, APAF1, APEX1, ARF4, ARHGDIA, ARHGEF18, ARHGEF2, ARHGEF3, ARHGEF6, ARL6IP1, ARRB1, ASNS, ATF5, ATPIF1, BAG3, BCAP31, BID, BIRC3, BNIP3L, BRAT1, BTK, CARD9, CASP2, CAST, CAT, CBX4, CCL2, CCL3, CCR7, CD44, CD74, CDK19, CDK5RAP3, CDKN1A, CDKN2D, CFLAR, CIDEB, CLEC5A, CORO1A, CRADD, CRIP1, CSF1R, CSF2, CSRNP1, C…
GO:0048518	positive regulation of biological process	GO_BiologicalProcess-GOA_10.07.2017_00h00	1.1e-18	2.3e-15	[1, 2, 3]	Group58	12.0705	699	None Specific Cluster	[ABCA1, ACOD1, ACSL1, ACTR3, ACVR1, ADA, ADAM17, ADAM8, ADCY3, ADGRE2, ADM, ADNP2, ADORA2A, ADRM1, AGO2, AKR1B1, ALOX5AP, ANKLE2, ANXA2, ARF1, ARF4, ARHGDIA, ARHGEF2, ARID5B, ARL6IP1, ARRDC4, ASNS, ATF5, ATP1A1, ATP1B3, ATP2C1, AZIN1, BAG3, BANP, BASP1, BCAP31, BCAR3, BID, BIRC3, C3AR1, CCL14, CCL2, CCL20, CCL3, CCL3L1, CCL4L1, CCL7, CCL8, CCND1, CCR7, CCT2, CD44, CD53, CD55, CD58, CD63, CD80, CD…	[ABHD5, ACPP, ADCY7, ADRB2, AIF1, AKNA, ALOX12, ANXA3, APAF1, APBB1IP, APEX1, ARG1, ARHGAP1, ARHGAP4, ARHGEF18, ARHGEF3, ARHGEF6, ARRB1, ATP2B4, ATP5A1, ATPIF1, ATRAID, BNIP3L, BRAT1, BST2, BTK, C14orf166, C2CD5, CAPN1, CAPNS1, CARD9, CASP2, CAT, CCND3, CCPG1, CCR2, CD300A, CD300LF, CD46, CD74, CD79B, CD84, CD86, CDK19, CDK2AP1, CDK5RAP3, CDKN1C, CEBPA, CEBPD, CFD, CFP, CHN2, CHSY1, CIDEB, CLEC4A…	51.9313	48.0687	[ABCA1, ABHD5, ACOD1, ACPP, ACSL1, ACTR3, ACVR1, ADA, ADAM17, ADAM8, ADCY3, ADCY7, ADGRE2, ADM, ADNP2, ADORA2A, ADRB2, ADRM1, AGO2, AIF1, AKNA, AKR1B1, ALOX12, ALOX5AP, ANKLE2, ANXA2, ANXA3, APAF1, APBB1IP, APEX1, ARF1, ARF4, ARG1, ARHGAP1, ARHGAP4, ARHGDIA, ARHGEF18, ARHGEF2, ARHGEF3, ARHGEF6, ARID5B, ARL6IP1, ARRB1, ARRDC4, ASNS, ATF5, ATP1A1, ATP1B3, ATP2B4, ATP2C1, ATP5A1, ATPIF1, ATRAID, AZI…
GO:0048518	positive regulation of biological process	GO_BiologicalProcess-GOA_10.07.2017_00h00	1.1e-18	2.3e-15	[1, 2, 3]	Group78	12.0705	699	None Specific Cluster	[ABCA1, ACOD1, ACSL1, ACTR3, ACVR1, ADA, ADAM17, ADAM8, ADCY3, ADGRE2, ADM, ADNP2, ADORA2A, ADRM1, AGO2, AKR1B1, ALOX5AP, ANKLE2, ANXA2, ARF1, ARF4, ARHGDIA, ARHGEF2, ARID5B, ARL6IP1, ARRDC4, ASNS, ATF5, ATP1A1, ATP1B3, ATP2C1, AZIN1, BAG3, BANP, BASP1, BCAP31, BCAR3, BID, BIRC3, C3AR1, CCL14, CCL2, CCL20, CCL3, CCL3L1, CCL4L1, CCL7, CCL8, CCND1, CCR7, CCT2, CD44, CD53, CD55, CD58, CD63, CD80, CD…	[ABHD5, ACPP, ADCY7, ADRB2, AIF1, AKNA, ALOX12, ANXA3, APAF1, APBB1IP, APEX1, ARG1, ARHGAP1, ARHGAP4, ARHGEF18, ARHGEF3, ARHGEF6, ARRB1, ATP2B4, ATP5A1, ATPIF1, ATRAID, BNIP3L, BRAT1, BST2, BTK, C14orf166, C2CD5, CAPN1, CAPNS1, CARD9, CASP2, CAT, CCND3, CCPG1, CCR2, CD300A, CD300LF, CD46, CD74, CD79B, CD84, CD86, CDK19, CDK2AP1, CDK5RAP3, CDKN1C, CEBPA, CEBPD, CFD, CFP, CHN2, CHSY1, CIDEB, CLEC4A…	51.9313	48.0687	[ABCA1, ABHD5, ACOD1, ACPP, ACSL1, ACTR3, ACVR1, ADA, ADAM17, ADAM8, ADCY3, ADCY7, ADGRE2, ADM, ADNP2, ADORA2A, ADRB2, ADRM1, AGO2, AIF1, AKNA, AKR1B1, ALOX12, ALOX5AP, ANKLE2, ANXA2, ANXA3, APAF1, APBB1IP, APEX1, ARF1, ARF4, ARG1, ARHGAP1, ARHGAP4, ARHGDIA, ARHGEF18, ARHGEF2, ARHGEF3, ARHGEF6, ARID5B, ARL6IP1, ARRB1, ARRDC4, ASNS, ATF5, ATP1A1, ATP1B3, ATP2B4, ATP2C1, ATP5A1, ATPIF1, ATRAID, AZI…
GO:0044093	positive regulation of molecular function	GO_BiologicalProcess-GOA_10.07.2017_00h00	1.1e-18	2.4e-15	[3]	Group49	14.8701	309	None Specific Cluster	[ACSL1, ADAM17, ADAM8, ADCY3, ADORA2A, ADRM1, AGAP3, AKR1B1, ALOX5AP, ANXA2, ARF1, ARF4, ARFGAP3, ARHGDIA, ARHGEF2, ARID5B, ARRDC4, ATP1B3, AZIN1, BCAP31, BCAR3, BID, CCL14, CCL2, CCL20, CCL3, CCL3L1, CCL4L1, CCL7, CCL8, CCND1, CCR7, CCT2, CD44, CD81, CDC42EP2, CDKN1A, CFLAR, CHORDC1, CRADD, CRK, CSF2, CXCL1, DCP1A, DCUN1D3, DENND5A, DKC1, DNAJA1, DNAJB11, DNAJB4, DNAJB6, DOCK10, DUSP5, DVL3, EDN…	[ABHD5, ACAP1, ADAP2, ADCY7, ADRB2, AGFG1, ALDH1A1, ALOX12, ANXA3, APAF1, APEX1, ARHGAP1, ARHGAP15, ARHGAP19, ARHGAP4, ARHGAP45, ARHGAP9, ARHGDIB, ARHGEF18, ARHGEF3, ARHGEF6, ARRB1, ATP2B4, BTK, CASP2, CAT, CCND3, CD300A, CD74, CHN2, CIDEB, CRBN, CSF1R, CSK, CTSS, CYTH4, DENND6B, DNAJC10, DOCK11, DOCK2, DOCK8, DPEP2, EDF1, EGR1, EIF3E, ERP29, FGD2, FGD3, FYN, GFRA2, GLRX, GMFG, GNAI2, HERC1, HMGB…	55.3398	44.6602	[ABHD5, ACAP1, ACSL1, ADAM17, ADAM8, ADAP2, ADCY3, ADCY7, ADORA2A, ADRB2, ADRM1, AGAP3, AGFG1, AKR1B1, ALDH1A1, ALOX12, ALOX5AP, ANXA2, ANXA3, APAF1, APEX1, ARF1, ARF4, ARFGAP3, ARHGAP1, ARHGAP15, ARHGAP19, ARHGAP4, ARHGAP45, ARHGAP9, ARHGDIA, ARHGDIB, ARHGEF18, ARHGEF2, ARHGEF3, ARHGEF6, ARID5B, ARRB1, ARRDC4, ATP1B3, ATP2B4, AZIN1, BCAP31, BCAR3, BID, BTK, CASP2, CAT, CCL14, CCL2, CCL20, CCL3, …
GO:0044093	positive regulation of molecular function	GO_BiologicalProcess-GOA_10.07.2017_00h00	1.1e-18	2.4e-15	[3]	Group78	14.8701	309	None Specific Cluster	[ACSL1, ADAM17, ADAM8, ADCY3, ADORA2A, ADRM1, AGAP3, AKR1B1, ALOX5AP, ANXA2, ARF1, ARF4, ARFGAP3, ARHGDIA, ARHGEF2, ARID5B, ARRDC4, ATP1B3, AZIN1, BCAP31, BCAR3, BID, CCL14, CCL2, CCL20, CCL3, CCL3L1, CCL4L1, CCL7, CCL8, CCND1, CCR7, CCT2, CD44, CD81, CDC42EP2, CDKN1A, CFLAR, CHORDC1, CRADD, CRK, CSF2, CXCL1, DCP1A, DCUN1D3, DENND5A, DKC1, DNAJA1, DNAJB11, DNAJB4, DNAJB6, DOCK10, DUSP5, DVL3, EDN…	[ABHD5, ACAP1, ADAP2, ADCY7, ADRB2, AGFG1, ALDH1A1, ALOX12, ANXA3, APAF1, APEX1, ARHGAP1, ARHGAP15, ARHGAP19, ARHGAP4, ARHGAP45, ARHGAP9, ARHGDIB, ARHGEF18, ARHGEF3, ARHGEF6, ARRB1, ATP2B4, BTK, CASP2, CAT, CCND3, CD300A, CD74, CHN2, CIDEB, CRBN, CSF1R, CSK, CTSS, CYTH4, DENND6B, DNAJC10, DOCK11, DOCK2, DOCK8, DPEP2, EDF1, EGR1, EIF3E, ERP29, FGD2, FGD3, FYN, GFRA2, GLRX, GMFG, GNAI2, HERC1, HMGB…	55.3398	44.6602	[ABHD5, ACAP1, ACSL1, ADAM17, ADAM8, ADAP2, ADCY3, ADCY7, ADORA2A, ADRB2, ADRM1, AGAP3, AGFG1, AKR1B1, ALDH1A1, ALOX12, ALOX5AP, ANXA2, ANXA3, APAF1, APEX1, ARF1, ARF4, ARFGAP3, ARHGAP1, ARHGAP15, ARHGAP19, ARHGAP4, ARHGAP45, ARHGAP9, ARHGDIA, ARHGDIB, ARHGEF18, ARHGEF2, ARHGEF3, ARHGEF6, ARID5B, ARRB1, ARRDC4, ATP1B3, ATP2B4, AZIN1, BCAP31, BCAR3, BID, BTK, CASP2, CAT, CCL14, CCL2, CCL20, CCL3, …
GO:0008104	protein localization	GO_BiologicalProcess-GOA_10.07.2017_00h00	1.7e-18	3.5e-15	[3]	Group66	13.935	386	None Specific Cluster	[ABCA1, ADAM8, ADORA2A, AFTPH, AKR1B1, ANXA2, APBA3, ARCN1, ARF1, ARF4, ARFGAP3, ARHGDIA, ARHGEF2, ARL6IP1, ATP1B3, ATP6V1B2, ATP6V1D, ATP6V1E1, ATP6V1F, ATP6V1H, AZIN1, BAG3, BANP, BCAP31, BID, CCDC93, CCL3, CCR7, CCT2, CD58, CD63, CD81, CDC37, CDKN1A, CHMP2B, CHMP4B, CHMP5, CHORDC1, CLASP2, CLEC5A, CSNK1E, DCP1A, DDX39A, DKC1, DNAJA1, DNAJB6, DUSP16, DVL3, EDEM1, EGR2, EHD1, EMD, F3, FERMT2, FF…	[ACAP1, AGFG1, ALKBH5, AP2S1, APEX1, ARF5, ARHGAP1, ARRB1, ATG16L2, ATPIF1, BNIP3L, C2CD5, CD74, CDK5RAP3, CNIH4, COMMD1, CORO1B, CSF1R, CSK, CTDSP2, CUTA, ENY2, ERP29, FAM53B, FAM89B, FAU, FBN2, FCN1, FLOT2, FYB, FYN, GNAI2, GPD1L, GSDMD, HADH, HHEX, HSPB1, IDH2, IRS2, ITGA4, ITGAL, ITGB2, JAK2, KDELR1, LAMTOR1, LAMTOR2, LAMTOR4, LRPAP1, LRRK2, MAP4K2, MAPK3, MIDN, MMD, MRPL23, MVP, MYADM, MYCBP…	50.7772	49.2228	[ABCA1, ACAP1, ADAM8, ADORA2A, AFTPH, AGFG1, AKR1B1, ALKBH5, ANXA2, AP2S1, APBA3, APEX1, ARCN1, ARF1, ARF4, ARF5, ARFGAP3, ARHGAP1, ARHGDIA, ARHGEF2, ARL6IP1, ARRB1, ATG16L2, ATP1B3, ATP6V1B2, ATP6V1D, ATP6V1E1, ATP6V1F, ATP6V1H, ATPIF1, AZIN1, BAG3, BANP, BCAP31, BID, BNIP3L, C2CD5, CCDC93, CCL3, CCR7, CCT2, CD58, CD63, CD74, CD81, CDC37, CDK5RAP3, CDKN1A, CHMP2B, CHMP4B, CHMP5, CHORDC1, CLASP2,…
GO:0008104	protein localization	GO_BiologicalProcess-GOA_10.07.2017_00h00	1.7e-18	3.5e-15	[3]	Group75	13.935	386	None Specific Cluster	[ABCA1, ADAM8, ADORA2A, AFTPH, AKR1B1, ANXA2, APBA3, ARCN1, ARF1, ARF4, ARFGAP3, ARHGDIA, ARHGEF2, ARL6IP1, ATP1B3, ATP6V1B2, ATP6V1D, ATP6V1E1, ATP6V1F, ATP6V1H, AZIN1, BAG3, BANP, BCAP31, BID, CCDC93, CCL3, CCR7, CCT2, CD58, CD63, CD81, CDC37, CDKN1A, CHMP2B, CHMP4B, CHMP5, CHORDC1, CLASP2, CLEC5A, CSNK1E, DCP1A, DDX39A, DKC1, DNAJA1, DNAJB6, DUSP16, DVL3, EDEM1, EGR2, EHD1, EMD, F3, FERMT2, FF…	[ACAP1, AGFG1, ALKBH5, AP2S1, APEX1, ARF5, ARHGAP1, ARRB1, ATG16L2, ATPIF1, BNIP3L, C2CD5, CD74, CDK5RAP3, CNIH4, COMMD1, CORO1B, CSF1R, CSK, CTDSP2, CUTA, ENY2, ERP29, FAM53B, FAM89B, FAU, FBN2, FCN1, FLOT2, FYB, FYN, GNAI2, GPD1L, GSDMD, HADH, HHEX, HSPB1, IDH2, IRS2, ITGA4, ITGAL, ITGB2, JAK2, KDELR1, LAMTOR1, LAMTOR2, LAMTOR4, LRPAP1, LRRK2, MAP4K2, MAPK3, MIDN, MMD, MRPL23, MVP, MYADM, MYCBP…	50.7772	49.2228	[ABCA1, ACAP1, ADAM8, ADORA2A, AFTPH, AGFG1, AKR1B1, ALKBH5, ANXA2, AP2S1, APBA3, APEX1, ARCN1, ARF1, ARF4, ARF5, ARFGAP3, ARHGAP1, ARHGDIA, ARHGEF2, ARL6IP1, ARRB1, ATG16L2, ATP1B3, ATP6V1B2, ATP6V1D, ATP6V1E1, ATP6V1F, ATP6V1H, ATPIF1, AZIN1, BAG3, BANP, BCAP31, BID, BNIP3L, C2CD5, CCDC93, CCL3, CCR7, CCT2, CD58, CD63, CD74, CD81, CDC37, CDK5RAP3, CDKN1A, CHMP2B, CHMP4B, CHMP5, CHORDC1, CLASP2,…
GO:0008104	protein localization	GO_BiologicalProcess-GOA_10.07.2017_00h00	1.7e-18	3.5e-15	[3]	Group76	13.935	386	None Specific Cluster	[ABCA1, ADAM8, ADORA2A, AFTPH, AKR1B1, ANXA2, APBA3, ARCN1, ARF1, ARF4, ARFGAP3, ARHGDIA, ARHGEF2, ARL6IP1, ATP1B3, ATP6V1B2, ATP6V1D, ATP6V1E1, ATP6V1F, ATP6V1H, AZIN1, BAG3, BANP, BCAP31, BID, CCDC93, CCL3, CCR7, CCT2, CD58, CD63, CD81, CDC37, CDKN1A, CHMP2B, CHMP4B, CHMP5, CHORDC1, CLASP2, CLEC5A, CSNK1E, DCP1A, DDX39A, DKC1, DNAJA1, DNAJB6, DUSP16, DVL3, EDEM1, EGR2, EHD1, EMD, F3, FERMT2, FF…	[ACAP1, AGFG1, ALKBH5, AP2S1, APEX1, ARF5, ARHGAP1, ARRB1, ATG16L2, ATPIF1, BNIP3L, C2CD5, CD74, CDK5RAP3, CNIH4, COMMD1, CORO1B, CSF1R, CSK, CTDSP2, CUTA, ENY2, ERP29, FAM53B, FAM89B, FAU, FBN2, FCN1, FLOT2, FYB, FYN, GNAI2, GPD1L, GSDMD, HADH, HHEX, HSPB1, IDH2, IRS2, ITGA4, ITGAL, ITGB2, JAK2, KDELR1, LAMTOR1, LAMTOR2, LAMTOR4, LRPAP1, LRRK2, MAP4K2, MAPK3, MIDN, MMD, MRPL23, MVP, MYADM, MYCBP…	50.7772	49.2228	[ABCA1, ACAP1, ADAM8, ADORA2A, AFTPH, AGFG1, AKR1B1, ALKBH5, ANXA2, AP2S1, APBA3, APEX1, ARCN1, ARF1, ARF4, ARF5, ARFGAP3, ARHGAP1, ARHGDIA, ARHGEF2, ARL6IP1, ARRB1, ATG16L2, ATP1B3, ATP6V1B2, ATP6V1D, ATP6V1E1, ATP6V1F, ATP6V1H, ATPIF1, AZIN1, BAG3, BANP, BCAP31, BID, BNIP3L, C2CD5, CCDC93, CCL3, CCR7, CCT2, CD58, CD63, CD74, CD81, CDC37, CDK5RAP3, CDKN1A, CHMP2B, CHMP4B, CHMP5, CHORDC1, CLASP2,…
GO:1901361	organic cyclic compound catabolic process	GO_BiologicalProcess-GOA_10.07.2017_00h00	3.1e-18	6.3e-15	[4]	Group76	21.9368	111	Specific for Cluster #2	[ADA, AGO2, DCP1A, DCP2, ETF1, HMOX1, HSPA1A, HSPA1B, ISG20, KMO, KYNU, MGAT1, NFE2L2, NT5E, PABPC4, PCID2, PDE7A, PELO, PNP, PPP2R2A, SMG9, SMPDL3A, SPP1, UPB1, UPP1, VCP, ZC3H12A, ZHX2]	[ADA2, APAF1, BLVRB, CDA, COMT, DERA, DPYD, EIF3E, ENTPD1, FAU, GPX1, H1F0, HAL, HINT1, HMGB2, HSD17B11, LSM2, LSM3, LSM4, LSM5, MRPL23, NT5C3A, PAPD5, POLR2G, RNASE2, RNASE6, RNASEH2B, RNASET2, RPL11, RPL12, RPL13A, RPL17, RPL18, RPL18A, RPL19, RPL21, RPL23, RPL26, RPL27, RPL27A, RPL30, RPL31, RPL32, RPL35, RPL35A, RPL36, RPL37A, RPL38, RPL39, RPL41, RPLP1, RPLP2, RPS10, RPS11, RPS12, RPS13, RPS…	25.2252	74.7748	[ADA, ADA2, AGO2, APAF1, BLVRB, CDA, COMT, DCP1A, DCP2, DERA, DPYD, EIF3E, ENTPD1, ETF1, FAU, GPX1, H1F0, HAL, HINT1, HMGB2, HMOX1, HSD17B11, HSPA1A, HSPA1B, ISG20, KMO, KYNU, LSM2, LSM3, LSM4, LSM5, MGAT1, MRPL23, NFE2L2, NT5C3A, NT5E, PABPC4, PAPD5, PCID2, PDE7A, PELO, PNP, POLR2G, PPP2R2A, RNASE2, RNASE6, RNASEH2B, RNASET2, RPL11, RPL12, RPL13A, RPL17, RPL18, RPL18A, RPL19, RPL21, RPL23, RPL26…
GO:0031349	positive regulation of defense response	GO_BiologicalProcess-GOA_10.07.2017_00h00	5.2e-18	1e-14	[3, 4, 5, 6]	Group26	22.8507	101	None Specific Cluster	[ACOD1, ADAM8, ALOX5AP, BIRC3, CCL3, CCR7, CTSL, FFAR2, FLOT1, HAVCR2, HSPA1A, HSPA1B, IFIH1, IL1B, IL23A, IL6, IRAK1, IRAK2, IRAK3, LDLR, LGMN, LPL, LYN, MAPK13, NFKB1, OPTN, OSM, PIK3AP1, PLA2G7, PSMA1, PSMA6, PSMC1, PSMD1, PSMD14, PSMD7, PTGS2, RASGRP1, RELB, RIPK2, RSAD2, SRC, TANK, TBK1, TICAM1, TLR2, TNF, TNFAIP3, TNIP1, TNIP3, VAV1, WDFY1, WNT5A, ZP3]	[BTK, CARD9, CCR2, CD300A, CD300LF, CD86, CDK19, CLEC4A, CLEC4D, CNPY3, CTSS, FABP4, FCN1, FYN, GPSM3, HMGB2, ICAM2, IFI16, ITGAM, ITGB2, JAK2, LY96, MAP3K1, MAPK3, MAPKAPK3, NDUFA2, PAK1, PARK7, PGLYRP1, PSMB10, PSMB3, PSMB8, PSME1, PSME2, PYCARD, RPS19, RPS27A, RPSA, S100A12, S100A8, SLC25A6, TLR1, TLR5, TLR6, TLR8, TMEM173, UNC93B1, VAMP8]	52.4752	47.5248	[ACOD1, ADAM8, ALOX5AP, BIRC3, BTK, CARD9, CCL3, CCR2, CCR7, CD300A, CD300LF, CD86, CDK19, CLEC4A, CLEC4D, CNPY3, CTSL, CTSS, FABP4, FCN1, FFAR2, FLOT1, FYN, GPSM3, HAVCR2, HMGB2, HSPA1A, HSPA1B, ICAM2, IFI16, IFIH1, IL1B, IL23A, IL6, IRAK1, IRAK2, IRAK3, ITGAM, ITGB2, JAK2, LDLR, LGMN, LPL, LY96, LYN, MAP3K1, MAPK13, MAPK3, MAPKAPK3, NDUFA2, NFKB1, OPTN, OSM, PAK1, PARK7, PGLYRP1, PIK3AP1, PLA2G…
GO:0031349	positive regulation of defense response	GO_BiologicalProcess-GOA_10.07.2017_00h00	5.2e-18	1e-14	[3, 4, 5, 6]	Group55	22.8507	101	None Specific Cluster	[ACOD1, ADAM8, ALOX5AP, BIRC3, CCL3, CCR7, CTSL, FFAR2, FLOT1, HAVCR2, HSPA1A, HSPA1B, IFIH1, IL1B, IL23A, IL6, IRAK1, IRAK2, IRAK3, LDLR, LGMN, LPL, LYN, MAPK13, NFKB1, OPTN, OSM, PIK3AP1, PLA2G7, PSMA1, PSMA6, PSMC1, PSMD1, PSMD14, PSMD7, PTGS2, RASGRP1, RELB, RIPK2, RSAD2, SRC, TANK, TBK1, TICAM1, TLR2, TNF, TNFAIP3, TNIP1, TNIP3, VAV1, WDFY1, WNT5A, ZP3]	[BTK, CARD9, CCR2, CD300A, CD300LF, CD86, CDK19, CLEC4A, CLEC4D, CNPY3, CTSS, FABP4, FCN1, FYN, GPSM3, HMGB2, ICAM2, IFI16, ITGAM, ITGB2, JAK2, LY96, MAP3K1, MAPK3, MAPKAPK3, NDUFA2, PAK1, PARK7, PGLYRP1, PSMB10, PSMB3, PSMB8, PSME1, PSME2, PYCARD, RPS19, RPS27A, RPSA, S100A12, S100A8, SLC25A6, TLR1, TLR5, TLR6, TLR8, TMEM173, UNC93B1, VAMP8]	52.4752	47.5248	[ACOD1, ADAM8, ALOX5AP, BIRC3, BTK, CARD9, CCL3, CCR2, CCR7, CD300A, CD300LF, CD86, CDK19, CLEC4A, CLEC4D, CNPY3, CTSL, CTSS, FABP4, FCN1, FFAR2, FLOT1, FYN, GPSM3, HAVCR2, HMGB2, HSPA1A, HSPA1B, ICAM2, IFI16, IFIH1, IL1B, IL23A, IL6, IRAK1, IRAK2, IRAK3, ITGAM, ITGB2, JAK2, LDLR, LGMN, LPL, LY96, LYN, MAP3K1, MAPK13, MAPK3, MAPKAPK3, NDUFA2, NFKB1, OPTN, OSM, PAK1, PARK7, PGLYRP1, PIK3AP1, PLA2G…
GO:0031349	positive regulation of defense response	GO_BiologicalProcess-GOA_10.07.2017_00h00	5.2e-18	1e-14	[3, 4, 5, 6]	Group72	22.8507	101	None Specific Cluster	[ACOD1, ADAM8, ALOX5AP, BIRC3, CCL3, CCR7, CTSL, FFAR2, FLOT1, HAVCR2, HSPA1A, HSPA1B, IFIH1, IL1B, IL23A, IL6, IRAK1, IRAK2, IRAK3, LDLR, LGMN, LPL, LYN, MAPK13, NFKB1, OPTN, OSM, PIK3AP1, PLA2G7, PSMA1, PSMA6, PSMC1, PSMD1, PSMD14, PSMD7, PTGS2, RASGRP1, RELB, RIPK2, RSAD2, SRC, TANK, TBK1, TICAM1, TLR2, TNF, TNFAIP3, TNIP1, TNIP3, VAV1, WDFY1, WNT5A, ZP3]	[BTK, CARD9, CCR2, CD300A, CD300LF, CD86, CDK19, CLEC4A, CLEC4D, CNPY3, CTSS, FABP4, FCN1, FYN, GPSM3, HMGB2, ICAM2, IFI16, ITGAM, ITGB2, JAK2, LY96, MAP3K1, MAPK3, MAPKAPK3, NDUFA2, PAK1, PARK7, PGLYRP1, PSMB10, PSMB3, PSMB8, PSME1, PSME2, PYCARD, RPS19, RPS27A, RPSA, S100A12, S100A8, SLC25A6, TLR1, TLR5, TLR6, TLR8, TMEM173, UNC93B1, VAMP8]	52.4752	47.5248	[ACOD1, ADAM8, ALOX5AP, BIRC3, BTK, CARD9, CCL3, CCR2, CCR7, CD300A, CD300LF, CD86, CDK19, CLEC4A, CLEC4D, CNPY3, CTSL, CTSS, FABP4, FCN1, FFAR2, FLOT1, FYN, GPSM3, HAVCR2, HMGB2, HSPA1A, HSPA1B, ICAM2, IFI16, IFIH1, IL1B, IL23A, IL6, IRAK1, IRAK2, IRAK3, ITGAM, ITGB2, JAK2, LDLR, LGMN, LPL, LY96, LYN, MAP3K1, MAPK13, MAPK3, MAPKAPK3, NDUFA2, NFKB1, OPTN, OSM, PAK1, PARK7, PGLYRP1, PIK3AP1, PLA2G…
GO:0031349	positive regulation of defense response	GO_BiologicalProcess-GOA_10.07.2017_00h00	5.2e-18	1e-14	[3, 4, 5, 6]	Group77	22.8507	101	None Specific Cluster	[ACOD1, ADAM8, ALOX5AP, BIRC3, CCL3, CCR7, CTSL, FFAR2, FLOT1, HAVCR2, HSPA1A, HSPA1B, IFIH1, IL1B, IL23A, IL6, IRAK1, IRAK2, IRAK3, LDLR, LGMN, LPL, LYN, MAPK13, NFKB1, OPTN, OSM, PIK3AP1, PLA2G7, PSMA1, PSMA6, PSMC1, PSMD1, PSMD14, PSMD7, PTGS2, RASGRP1, RELB, RIPK2, RSAD2, SRC, TANK, TBK1, TICAM1, TLR2, TNF, TNFAIP3, TNIP1, TNIP3, VAV1, WDFY1, WNT5A, ZP3]	[BTK, CARD9, CCR2, CD300A, CD300LF, CD86, CDK19, CLEC4A, CLEC4D, CNPY3, CTSS, FABP4, FCN1, FYN, GPSM3, HMGB2, ICAM2, IFI16, ITGAM, ITGB2, JAK2, LY96, MAP3K1, MAPK3, MAPKAPK3, NDUFA2, PAK1, PARK7, PGLYRP1, PSMB10, PSMB3, PSMB8, PSME1, PSME2, PYCARD, RPS19, RPS27A, RPSA, S100A12, S100A8, SLC25A6, TLR1, TLR5, TLR6, TLR8, TMEM173, UNC93B1, VAMP8]	52.4752	47.5248	[ACOD1, ADAM8, ALOX5AP, BIRC3, BTK, CARD9, CCL3, CCR2, CCR7, CD300A, CD300LF, CD86, CDK19, CLEC4A, CLEC4D, CNPY3, CTSL, CTSS, FABP4, FCN1, FFAR2, FLOT1, FYN, GPSM3, HAVCR2, HMGB2, HSPA1A, HSPA1B, ICAM2, IFI16, IFIH1, IL1B, IL23A, IL6, IRAK1, IRAK2, IRAK3, ITGAM, ITGB2, JAK2, LDLR, LGMN, LPL, LY96, LYN, MAP3K1, MAPK13, MAPK3, MAPKAPK3, NDUFA2, NFKB1, OPTN, OSM, PAK1, PARK7, PGLYRP1, PIK3AP1, PLA2G…
GO:0044265	cellular macromolecule catabolic process	GO_BiologicalProcess-GOA_10.07.2017_00h00	6.7e-18	1.3e-14	[4, 5]	Group76	17.6529	179	Specific for Cluster #2	[ABTB2, ADRM1, AGO2, ANXA2, BCAP31, CD81, CHMP4B, CSNK1A1, CSNK1E, CTSL, CUL4A, DCP1A, DCP2, DNAJB9, EDEM1, ETF1, GNA12, HPSE, HSP90AB1, HSPA1A, HSPA1B, ISG15, ISG20, KBTBD8, LAMP3, LDLR, LGMN, NEU4, NFE2L2, PABPC4, PCID2, PELO, PMAIP1, PPP2CB, PPP2R2A, PSMA1, PSMA6, PSMC1, PSMD1, PSMD14, PSMD7, RDX, RNF103, RNF144B, RNF145, RNF19B, SDCBP, SELENOS, SIRT1, SMAD7, SMG9, SQSTM1, TNFAIP3, TP53BP1, TP…	[AP2S1, APAF1, ARRB1, ATPIF1, ATRAID, BNIP3L, BTBD2, CDK5RAP3, CEBPA, COMMD1, COPS3, CRBN, CST3, CTSC, CTSS, DNAJC10, EIF3E, FAU, GPX1, H1F0, HMGB2, KLHL42, LRRK2, LSM2, LSM3, LSM4, LSM5, MAN1B1, MRPL23, MYLIP, NEDD8, NSFL1C, PAPD5, PARK7, POLR2G, PPT1, PSMB10, PSMB3, PSMB8, PSME1, PSME2, RBX1, RNASE2, RNASE6, RNASEH2B, RNASET2, RNF114, RNF138, RNF181, RNF24, RNF44, RPL11, RPL12, RPL13A, RPL17, R…	38.5475	61.4525	[ABTB2, ADRM1, AGO2, ANXA2, AP2S1, APAF1, ARRB1, ATPIF1, ATRAID, BCAP31, BNIP3L, BTBD2, CD81, CDK5RAP3, CEBPA, CHMP4B, COMMD1, COPS3, CRBN, CSNK1A1, CSNK1E, CST3, CTSC, CTSL, CTSS, CUL4A, DCP1A, DCP2, DNAJB9, DNAJC10, EDEM1, EIF3E, ETF1, FAU, GNA12, GPX1, H1F0, HMGB2, HPSE, HSP90AB1, HSPA1A, HSPA1B, ISG15, ISG20, KBTBD8, KLHL42, LAMP3, LDLR, LGMN, LRRK2, LSM2, LSM3, LSM4, LSM5, MAN1B1, MRPL23, MY…
GO:0001816	cytokine production	GO_BiologicalProcess-GOA_10.07.2017_00h00	9.5e-18	1.9e-14	[3]	Group28	19.4175	140	None Specific Cluster	[ABCA1, ACOD1, ADAM17, ADAM8, ARHGEF2, BIRC3, C3AR1, CCL20, CCL3, CCR7, CD55, CD58, CD80, CD83, CLEC5A, CSF2, DLL1, EBI3, FFAR2, FLOT1, HAVCR2, HIF1A, HMOX1, HPSE, HSP90AB1, HSPA1A, HSPA1B, IFIH1, IL1A, IL1B, IL23A, IL6, IL6R, IRAK1, IRAK3, ISG15, ITGAV, LCP2, LITAF, LPL, LTB, LYN, MAP2K3, MAPK13, NFAT5, NFKB1, NFKB2, NOTCH1, PNP, PRNP, PTGS2, RABGEF1, RASGRP1, REL, RELB, RIPK2, RSAD2, SELENOS, S…	[ACP5, ARRB1, BST2, BTK, CARD9, CCR2, CD46, CD74, CD84, CD86, CSF1R, CSK, CYBB, EGR1, FABP4, FCN1, GPNMB, GPSM3, GSDMD, GSTP1, HLA-DPA1, HMGB2, HSPB1, IFI16, INPP5D, IRF8, JAK2, KDELR1, KLF2, KLF4, LILRB2, LIPA, LOC100130520, LY96, MAPK3, NCKAP1L, NDUFA2, PARK7, PGLYRP1, PIN1, POLR1D, POLR2F, POLR3GL, PYCARD, RARA, RPS27A, RPS3, RPS6KA4, RPSA, S100A12, S100A8, SULF2, SYT11, TLR1, TLR5, TLR6, TLR8…	55.7143	44.2857	[ABCA1, ACOD1, ACP5, ADAM17, ADAM8, ARHGEF2, ARRB1, BIRC3, BST2, BTK, C3AR1, CARD9, CCL20, CCL3, CCR2, CCR7, CD46, CD55, CD58, CD74, CD80, CD83, CD84, CD86, CLEC5A, CSF1R, CSF2, CSK, CYBB, DLL1, EBI3, EGR1, FABP4, FCN1, FFAR2, FLOT1, GPNMB, GPSM3, GSDMD, GSTP1, HAVCR2, HIF1A, HLA-DPA1, HMGB2, HMOX1, HPSE, HSP90AB1, HSPA1A, HSPA1B, HSPB1, IFI16, IFIH1, IL1A, IL1B, IL23A, IL6, IL6R, INPP5D, IRAK1, …
GO:0001816	cytokine production	GO_BiologicalProcess-GOA_10.07.2017_00h00	9.5e-18	1.9e-14	[3]	Group55	19.4175	140	None Specific Cluster	[ABCA1, ACOD1, ADAM17, ADAM8, ARHGEF2, BIRC3, C3AR1, CCL20, CCL3, CCR7, CD55, CD58, CD80, CD83, CLEC5A, CSF2, DLL1, EBI3, FFAR2, FLOT1, HAVCR2, HIF1A, HMOX1, HPSE, HSP90AB1, HSPA1A, HSPA1B, IFIH1, IL1A, IL1B, IL23A, IL6, IL6R, IRAK1, IRAK3, ISG15, ITGAV, LCP2, LITAF, LPL, LTB, LYN, MAP2K3, MAPK13, NFAT5, NFKB1, NFKB2, NOTCH1, PNP, PRNP, PTGS2, RABGEF1, RASGRP1, REL, RELB, RIPK2, RSAD2, SELENOS, S…	[ACP5, ARRB1, BST2, BTK, CARD9, CCR2, CD46, CD74, CD84, CD86, CSF1R, CSK, CYBB, EGR1, FABP4, FCN1, GPNMB, GPSM3, GSDMD, GSTP1, HLA-DPA1, HMGB2, HSPB1, IFI16, INPP5D, IRF8, JAK2, KDELR1, KLF2, KLF4, LILRB2, LIPA, LOC100130520, LY96, MAPK3, NCKAP1L, NDUFA2, PARK7, PGLYRP1, PIN1, POLR1D, POLR2F, POLR3GL, PYCARD, RARA, RPS27A, RPS3, RPS6KA4, RPSA, S100A12, S100A8, SULF2, SYT11, TLR1, TLR5, TLR6, TLR8…	55.7143	44.2857	[ABCA1, ACOD1, ACP5, ADAM17, ADAM8, ARHGEF2, ARRB1, BIRC3, BST2, BTK, C3AR1, CARD9, CCL20, CCL3, CCR2, CCR7, CD46, CD55, CD58, CD74, CD80, CD83, CD84, CD86, CLEC5A, CSF1R, CSF2, CSK, CYBB, DLL1, EBI3, EGR1, FABP4, FCN1, FFAR2, FLOT1, GPNMB, GPSM3, GSDMD, GSTP1, HAVCR2, HIF1A, HLA-DPA1, HMGB2, HMOX1, HPSE, HSP90AB1, HSPA1A, HSPA1B, HSPB1, IFI16, IFIH1, IL1A, IL1B, IL23A, IL6, IL6R, INPP5D, IRAK1, …
GO:0001816	cytokine production	GO_BiologicalProcess-GOA_10.07.2017_00h00	9.5e-18	1.9e-14	[3]	Group58	19.4175	140	None Specific Cluster	[ABCA1, ACOD1, ADAM17, ADAM8, ARHGEF2, BIRC3, C3AR1, CCL20, CCL3, CCR7, CD55, CD58, CD80, CD83, CLEC5A, CSF2, DLL1, EBI3, FFAR2, FLOT1, HAVCR2, HIF1A, HMOX1, HPSE, HSP90AB1, HSPA1A, HSPA1B, IFIH1, IL1A, IL1B, IL23A, IL6, IL6R, IRAK1, IRAK3, ISG15, ITGAV, LCP2, LITAF, LPL, LTB, LYN, MAP2K3, MAPK13, NFAT5, NFKB1, NFKB2, NOTCH1, PNP, PRNP, PTGS2, RABGEF1, RASGRP1, REL, RELB, RIPK2, RSAD2, SELENOS, S…	[ACP5, ARRB1, BST2, BTK, CARD9, CCR2, CD46, CD74, CD84, CD86, CSF1R, CSK, CYBB, EGR1, FABP4, FCN1, GPNMB, GPSM3, GSDMD, GSTP1, HLA-DPA1, HMGB2, HSPB1, IFI16, INPP5D, IRF8, JAK2, KDELR1, KLF2, KLF4, LILRB2, LIPA, LOC100130520, LY96, MAPK3, NCKAP1L, NDUFA2, PARK7, PGLYRP1, PIN1, POLR1D, POLR2F, POLR3GL, PYCARD, RARA, RPS27A, RPS3, RPS6KA4, RPSA, S100A12, S100A8, SULF2, SYT11, TLR1, TLR5, TLR6, TLR8…	55.7143	44.2857	[ABCA1, ACOD1, ACP5, ADAM17, ADAM8, ARHGEF2, ARRB1, BIRC3, BST2, BTK, C3AR1, CARD9, CCL20, CCL3, CCR2, CCR7, CD46, CD55, CD58, CD74, CD80, CD83, CD84, CD86, CLEC5A, CSF1R, CSF2, CSK, CYBB, DLL1, EBI3, EGR1, FABP4, FCN1, FFAR2, FLOT1, GPNMB, GPSM3, GSDMD, GSTP1, HAVCR2, HIF1A, HLA-DPA1, HMGB2, HMOX1, HPSE, HSP90AB1, HSPA1A, HSPA1B, HSPB1, IFI16, IFIH1, IL1A, IL1B, IL23A, IL6, IL6R, INPP5D, IRAK1, …
GO:0001816	cytokine production	GO_BiologicalProcess-GOA_10.07.2017_00h00	9.5e-18	1.9e-14	[3]	Group71	19.4175	140	None Specific Cluster	[ABCA1, ACOD1, ADAM17, ADAM8, ARHGEF2, BIRC3, C3AR1, CCL20, CCL3, CCR7, CD55, CD58, CD80, CD83, CLEC5A, CSF2, DLL1, EBI3, FFAR2, FLOT1, HAVCR2, HIF1A, HMOX1, HPSE, HSP90AB1, HSPA1A, HSPA1B, IFIH1, IL1A, IL1B, IL23A, IL6, IL6R, IRAK1, IRAK3, ISG15, ITGAV, LCP2, LITAF, LPL, LTB, LYN, MAP2K3, MAPK13, NFAT5, NFKB1, NFKB2, NOTCH1, PNP, PRNP, PTGS2, RABGEF1, RASGRP1, REL, RELB, RIPK2, RSAD2, SELENOS, S…	[ACP5, ARRB1, BST2, BTK, CARD9, CCR2, CD46, CD74, CD84, CD86, CSF1R, CSK, CYBB, EGR1, FABP4, FCN1, GPNMB, GPSM3, GSDMD, GSTP1, HLA-DPA1, HMGB2, HSPB1, IFI16, INPP5D, IRF8, JAK2, KDELR1, KLF2, KLF4, LILRB2, LIPA, LOC100130520, LY96, MAPK3, NCKAP1L, NDUFA2, PARK7, PGLYRP1, PIN1, POLR1D, POLR2F, POLR3GL, PYCARD, RARA, RPS27A, RPS3, RPS6KA4, RPSA, S100A12, S100A8, SULF2, SYT11, TLR1, TLR5, TLR6, TLR8…	55.7143	44.2857	[ABCA1, ACOD1, ACP5, ADAM17, ADAM8, ARHGEF2, ARRB1, BIRC3, BST2, BTK, C3AR1, CARD9, CCL20, CCL3, CCR2, CCR7, CD46, CD55, CD58, CD74, CD80, CD83, CD84, CD86, CLEC5A, CSF1R, CSF2, CSK, CYBB, DLL1, EBI3, EGR1, FABP4, FCN1, FFAR2, FLOT1, GPNMB, GPSM3, GSDMD, GSTP1, HAVCR2, HIF1A, HLA-DPA1, HMGB2, HMOX1, HPSE, HSP90AB1, HSPA1A, HSPA1B, HSPB1, IFI16, IFIH1, IL1A, IL1B, IL23A, IL6, IL6R, INPP5D, IRAK1, …
GO:0001816	cytokine production	GO_BiologicalProcess-GOA_10.07.2017_00h00	9.5e-18	1.9e-14	[3]	Group75	19.4175	140	None Specific Cluster	[ABCA1, ACOD1, ADAM17, ADAM8, ARHGEF2, BIRC3, C3AR1, CCL20, CCL3, CCR7, CD55, CD58, CD80, CD83, CLEC5A, CSF2, DLL1, EBI3, FFAR2, FLOT1, HAVCR2, HIF1A, HMOX1, HPSE, HSP90AB1, HSPA1A, HSPA1B, IFIH1, IL1A, IL1B, IL23A, IL6, IL6R, IRAK1, IRAK3, ISG15, ITGAV, LCP2, LITAF, LPL, LTB, LYN, MAP2K3, MAPK13, NFAT5, NFKB1, NFKB2, NOTCH1, PNP, PRNP, PTGS2, RABGEF1, RASGRP1, REL, RELB, RIPK2, RSAD2, SELENOS, S…	[ACP5, ARRB1, BST2, BTK, CARD9, CCR2, CD46, CD74, CD84, CD86, CSF1R, CSK, CYBB, EGR1, FABP4, FCN1, GPNMB, GPSM3, GSDMD, GSTP1, HLA-DPA1, HMGB2, HSPB1, IFI16, INPP5D, IRF8, JAK2, KDELR1, KLF2, KLF4, LILRB2, LIPA, LOC100130520, LY96, MAPK3, NCKAP1L, NDUFA2, PARK7, PGLYRP1, PIN1, POLR1D, POLR2F, POLR3GL, PYCARD, RARA, RPS27A, RPS3, RPS6KA4, RPSA, S100A12, S100A8, SULF2, SYT11, TLR1, TLR5, TLR6, TLR8…	55.7143	44.2857	[ABCA1, ACOD1, ACP5, ADAM17, ADAM8, ARHGEF2, ARRB1, BIRC3, BST2, BTK, C3AR1, CARD9, CCL20, CCL3, CCR2, CCR7, CD46, CD55, CD58, CD74, CD80, CD83, CD84, CD86, CLEC5A, CSF1R, CSF2, CSK, CYBB, DLL1, EBI3, EGR1, FABP4, FCN1, FFAR2, FLOT1, GPNMB, GPSM3, GSDMD, GSTP1, HAVCR2, HIF1A, HLA-DPA1, HMGB2, HMOX1, HPSE, HSP90AB1, HSPA1A, HSPA1B, HSPB1, IFI16, IFIH1, IL1A, IL1B, IL23A, IL6, IL6R, INPP5D, IRAK1, …
GO:0001816	cytokine production	GO_BiologicalProcess-GOA_10.07.2017_00h00	9.5e-18	1.9e-14	[3]	Group77	19.4175	140	None Specific Cluster	[ABCA1, ACOD1, ADAM17, ADAM8, ARHGEF2, BIRC3, C3AR1, CCL20, CCL3, CCR7, CD55, CD58, CD80, CD83, CLEC5A, CSF2, DLL1, EBI3, FFAR2, FLOT1, HAVCR2, HIF1A, HMOX1, HPSE, HSP90AB1, HSPA1A, HSPA1B, IFIH1, IL1A, IL1B, IL23A, IL6, IL6R, IRAK1, IRAK3, ISG15, ITGAV, LCP2, LITAF, LPL, LTB, LYN, MAP2K3, MAPK13, NFAT5, NFKB1, NFKB2, NOTCH1, PNP, PRNP, PTGS2, RABGEF1, RASGRP1, REL, RELB, RIPK2, RSAD2, SELENOS, S…	[ACP5, ARRB1, BST2, BTK, CARD9, CCR2, CD46, CD74, CD84, CD86, CSF1R, CSK, CYBB, EGR1, FABP4, FCN1, GPNMB, GPSM3, GSDMD, GSTP1, HLA-DPA1, HMGB2, HSPB1, IFI16, INPP5D, IRF8, JAK2, KDELR1, KLF2, KLF4, LILRB2, LIPA, LOC100130520, LY96, MAPK3, NCKAP1L, NDUFA2, PARK7, PGLYRP1, PIN1, POLR1D, POLR2F, POLR3GL, PYCARD, RARA, RPS27A, RPS3, RPS6KA4, RPSA, S100A12, S100A8, SULF2, SYT11, TLR1, TLR5, TLR6, TLR8…	55.7143	44.2857	[ABCA1, ACOD1, ACP5, ADAM17, ADAM8, ARHGEF2, ARRB1, BIRC3, BST2, BTK, C3AR1, CARD9, CCL20, CCL3, CCR2, CCR7, CD46, CD55, CD58, CD74, CD80, CD83, CD84, CD86, CLEC5A, CSF1R, CSF2, CSK, CYBB, DLL1, EBI3, EGR1, FABP4, FCN1, FFAR2, FLOT1, GPNMB, GPSM3, GSDMD, GSTP1, HAVCR2, HIF1A, HLA-DPA1, HMGB2, HMOX1, HPSE, HSP90AB1, HSPA1A, HSPA1B, HSPB1, IFI16, IFIH1, IL1A, IL1B, IL23A, IL6, IL6R, INPP5D, IRAK1, …
GO:0071345	cellular response to cytokine stimulus	GO_BiologicalProcess-GOA_10.07.2017_00h00	1e-17	2.1e-14	[5]	Group34	17.6063	178	Specific for Cluster #1	[ACOD1, ACSL1, ADAM17, AGO2, ANXA2, ARF1, ARHGEF2, BIRC3, CCL14, CCL2, CCL20, CCL3, CCL3L1, CCL4L1, CCL7, CCL8, CCR7, CCRL2, CD44, CD58, CD80, CDC37, CSF2, CXCL1, CXCL2, CXCL5, CXCL8, DNAJC5, DPYSL3, EBI3, EDN1, F3, GBP2, GCLM, GSTO1, HIF1A, HNRNPA2B1, HSP90AB1, HSPA1A, HSPA1B, ICAM1, IFIT1, IFIT2, IFIT3, IFNGR2, IL1A, IL1B, IL1R1, IL1RN, IL23A, IL36G, IL3RA, IL6, IL6R, IL7R, IRAK1, IRAK2, IRAK3,…	[AIF1, ARG1, BST2, BTK, CCR2, CD300LF, CD74, CD86, CEBPA, CORO1A, CSF1R, CX3CR1, CXCR2, EGR1, FABP4, FCGR1A, FCGR1B, FYN, GSTP1, HLA-DPA1, IFITM1, IFITM2, IFITM3, IL13RA1, IL18RAP, IRF8, IRS2, ITGA4, JAK2, KLF2, KLF4, LCN2, MAPK3, MPC1, MPL, NFIL3, NPRL2, PIK3R2, PPBP, PSMB10, PSMB3, PSMB8, PSME1, PSME2, PYCARD, RIPOR2, RNF138, RPL13A, RPS27A, RPS3, RPS6KA4, S100A8, SLC27A1, SNRPA1, SOCS2, TFRC, …	64.0449	35.9551	[ACOD1, ACSL1, ADAM17, AGO2, AIF1, ANXA2, ARF1, ARG1, ARHGEF2, BIRC3, BST2, BTK, CCL14, CCL2, CCL20, CCL3, CCL3L1, CCL4L1, CCL7, CCL8, CCR2, CCR7, CCRL2, CD300LF, CD44, CD58, CD74, CD80, CD86, CDC37, CEBPA, CORO1A, CSF1R, CSF2, CX3CR1, CXCL1, CXCL2, CXCL5, CXCL8, CXCR2, DNAJC5, DPYSL3, EBI3, EDN1, EGR1, F3, FABP4, FCGR1A, FCGR1B, FYN, GBP2, GCLM, GSTO1, GSTP1, HIF1A, HLA-DPA1, HNRNPA2B1, HSP90AB1…
GO:0071345	cellular response to cytokine stimulus	GO_BiologicalProcess-GOA_10.07.2017_00h00	1e-17	2.1e-14	[5]	Group69	17.6063	178	Specific for Cluster #1	[ACOD1, ACSL1, ADAM17, AGO2, ANXA2, ARF1, ARHGEF2, BIRC3, CCL14, CCL2, CCL20, CCL3, CCL3L1, CCL4L1, CCL7, CCL8, CCR7, CCRL2, CD44, CD58, CD80, CDC37, CSF2, CXCL1, CXCL2, CXCL5, CXCL8, DNAJC5, DPYSL3, EBI3, EDN1, F3, GBP2, GCLM, GSTO1, HIF1A, HNRNPA2B1, HSP90AB1, HSPA1A, HSPA1B, ICAM1, IFIT1, IFIT2, IFIT3, IFNGR2, IL1A, IL1B, IL1R1, IL1RN, IL23A, IL36G, IL3RA, IL6, IL6R, IL7R, IRAK1, IRAK2, IRAK3,…	[AIF1, ARG1, BST2, BTK, CCR2, CD300LF, CD74, CD86, CEBPA, CORO1A, CSF1R, CX3CR1, CXCR2, EGR1, FABP4, FCGR1A, FCGR1B, FYN, GSTP1, HLA-DPA1, IFITM1, IFITM2, IFITM3, IL13RA1, IL18RAP, IRF8, IRS2, ITGA4, JAK2, KLF2, KLF4, LCN2, MAPK3, MPC1, MPL, NFIL3, NPRL2, PIK3R2, PPBP, PSMB10, PSMB3, PSMB8, PSME1, PSME2, PYCARD, RIPOR2, RNF138, RPL13A, RPS27A, RPS3, RPS6KA4, S100A8, SLC27A1, SNRPA1, SOCS2, TFRC, …	64.0449	35.9551	[ACOD1, ACSL1, ADAM17, AGO2, AIF1, ANXA2, ARF1, ARG1, ARHGEF2, BIRC3, BST2, BTK, CCL14, CCL2, CCL20, CCL3, CCL3L1, CCL4L1, CCL7, CCL8, CCR2, CCR7, CCRL2, CD300LF, CD44, CD58, CD74, CD80, CD86, CDC37, CEBPA, CORO1A, CSF1R, CSF2, CX3CR1, CXCL1, CXCL2, CXCL5, CXCL8, CXCR2, DNAJC5, DPYSL3, EBI3, EDN1, EGR1, F3, FABP4, FCGR1A, FCGR1B, FYN, GBP2, GCLM, GSTO1, GSTP1, HIF1A, HLA-DPA1, HNRNPA2B1, HSP90AB1…
GO:0071345	cellular response to cytokine stimulus	GO_BiologicalProcess-GOA_10.07.2017_00h00	1e-17	2.1e-14	[5]	Group77	17.6063	178	Specific for Cluster #1	[ACOD1, ACSL1, ADAM17, AGO2, ANXA2, ARF1, ARHGEF2, BIRC3, CCL14, CCL2, CCL20, CCL3, CCL3L1, CCL4L1, CCL7, CCL8, CCR7, CCRL2, CD44, CD58, CD80, CDC37, CSF2, CXCL1, CXCL2, CXCL5, CXCL8, DNAJC5, DPYSL3, EBI3, EDN1, F3, GBP2, GCLM, GSTO1, HIF1A, HNRNPA2B1, HSP90AB1, HSPA1A, HSPA1B, ICAM1, IFIT1, IFIT2, IFIT3, IFNGR2, IL1A, IL1B, IL1R1, IL1RN, IL23A, IL36G, IL3RA, IL6, IL6R, IL7R, IRAK1, IRAK2, IRAK3,…	[AIF1, ARG1, BST2, BTK, CCR2, CD300LF, CD74, CD86, CEBPA, CORO1A, CSF1R, CX3CR1, CXCR2, EGR1, FABP4, FCGR1A, FCGR1B, FYN, GSTP1, HLA-DPA1, IFITM1, IFITM2, IFITM3, IL13RA1, IL18RAP, IRF8, IRS2, ITGA4, JAK2, KLF2, KLF4, LCN2, MAPK3, MPC1, MPL, NFIL3, NPRL2, PIK3R2, PPBP, PSMB10, PSMB3, PSMB8, PSME1, PSME2, PYCARD, RIPOR2, RNF138, RPL13A, RPS27A, RPS3, RPS6KA4, S100A8, SLC27A1, SNRPA1, SOCS2, TFRC, …	64.0449	35.9551	[ACOD1, ACSL1, ADAM17, AGO2, AIF1, ANXA2, ARF1, ARG1, ARHGEF2, BIRC3, BST2, BTK, CCL14, CCL2, CCL20, CCL3, CCL3L1, CCL4L1, CCL7, CCL8, CCR2, CCR7, CCRL2, CD300LF, CD44, CD58, CD74, CD80, CD86, CDC37, CEBPA, CORO1A, CSF1R, CSF2, CX3CR1, CXCL1, CXCL2, CXCL5, CXCL8, CXCR2, DNAJC5, DPYSL3, EBI3, EDN1, EGR1, F3, FABP4, FCGR1A, FCGR1B, FYN, GBP2, GCLM, GSTO1, GSTP1, HIF1A, HLA-DPA1, HNRNPA2B1, HSP90AB1…
GO:0071345	cellular response to cytokine stimulus	GO_BiologicalProcess-GOA_10.07.2017_00h00	1e-17	2.1e-14	[5]	Group78	17.6063	178	Specific for Cluster #1	[ACOD1, ACSL1, ADAM17, AGO2, ANXA2, ARF1, ARHGEF2, BIRC3, CCL14, CCL2, CCL20, CCL3, CCL3L1, CCL4L1, CCL7, CCL8, CCR7, CCRL2, CD44, CD58, CD80, CDC37, CSF2, CXCL1, CXCL2, CXCL5, CXCL8, DNAJC5, DPYSL3, EBI3, EDN1, F3, GBP2, GCLM, GSTO1, HIF1A, HNRNPA2B1, HSP90AB1, HSPA1A, HSPA1B, ICAM1, IFIT1, IFIT2, IFIT3, IFNGR2, IL1A, IL1B, IL1R1, IL1RN, IL23A, IL36G, IL3RA, IL6, IL6R, IL7R, IRAK1, IRAK2, IRAK3,…	[AIF1, ARG1, BST2, BTK, CCR2, CD300LF, CD74, CD86, CEBPA, CORO1A, CSF1R, CX3CR1, CXCR2, EGR1, FABP4, FCGR1A, FCGR1B, FYN, GSTP1, HLA-DPA1, IFITM1, IFITM2, IFITM3, IL13RA1, IL18RAP, IRF8, IRS2, ITGA4, JAK2, KLF2, KLF4, LCN2, MAPK3, MPC1, MPL, NFIL3, NPRL2, PIK3R2, PPBP, PSMB10, PSMB3, PSMB8, PSME1, PSME2, PYCARD, RIPOR2, RNF138, RPL13A, RPS27A, RPS3, RPS6KA4, S100A8, SLC27A1, SNRPA1, SOCS2, TFRC, …	64.0449	35.9551	[ACOD1, ACSL1, ADAM17, AGO2, AIF1, ANXA2, ARF1, ARG1, ARHGEF2, BIRC3, BST2, BTK, CCL14, CCL2, CCL20, CCL3, CCL3L1, CCL4L1, CCL7, CCL8, CCR2, CCR7, CCRL2, CD300LF, CD44, CD58, CD74, CD80, CD86, CDC37, CEBPA, CORO1A, CSF1R, CSF2, CX3CR1, CXCL1, CXCL2, CXCL5, CXCL8, CXCR2, DNAJC5, DPYSL3, EBI3, EDN1, EGR1, F3, FABP4, FCGR1A, FCGR1B, FYN, GBP2, GCLM, GSTO1, GSTP1, HIF1A, HLA-DPA1, HNRNPA2B1, HSP90AB1…
GO:0015031	protein transport	GO_BiologicalProcess-GOA_10.07.2017_00h00	1.1e-17	2.3e-14	[4, 5, 6, 7]	Group75	14.6515	309	None Specific Cluster	[ABCA1, ADAM8, ADORA2A, AFTPH, ANXA2, APBA3, ARCN1, ARF1, ARF4, ARFGAP3, ARHGEF2, ARL6IP1, ATP6V1B2, ATP6V1D, ATP6V1E1, ATP6V1F, ATP6V1H, AZIN1, BAG3, BCAP31, BID, CCDC93, CCL3, CCR7, CD58, CD63, CDC37, CDKN1A, CHMP2B, CHMP4B, CHMP5, CHORDC1, CLEC5A, DDX39A, DNAJA1, DUSP16, EDEM1, EGR2, EHD1, EMD, F3, FFAR2, GNPDA1, HAVCR2, HGS, HIF1A, HIP1, HMGCR, HNRNPA2B1, HOMER3, HSP90AA1, HSP90AB1, HSPA8, IF…	[ACAP1, AGFG1, ALKBH5, AP2S1, APEX1, ARF5, ARHGAP1, ARRB1, ATG16L2, ATPIF1, BNIP3L, C2CD5, CD74, CNIH4, COMMD1, CSF1R, CSK, ENY2, ERP29, FAM53B, FAM89B, FAU, FCN1, FYB, FYN, GNAI2, GSDMD, HADH, HHEX, HSPB1, IDH2, IRS2, JAK2, KDELR1, LRRK2, MAP4K2, MAPK3, MIDN, MRPL23, MVP, MYADM, MYCBP2, NACA, NAPSA, NAPSB, NCF1, NDUFA2, NUCB1, NUP214, NUP85, NXT1, PAK1, PARK7, PCM1, PIK3R2, PIN1, PPT1, PRKCB, PY…	48.2201	51.7799	[ABCA1, ACAP1, ADAM8, ADORA2A, AFTPH, AGFG1, ALKBH5, ANXA2, AP2S1, APBA3, APEX1, ARCN1, ARF1, ARF4, ARF5, ARFGAP3, ARHGAP1, ARHGEF2, ARL6IP1, ARRB1, ATG16L2, ATP6V1B2, ATP6V1D, ATP6V1E1, ATP6V1F, ATP6V1H, ATPIF1, AZIN1, BAG3, BCAP31, BID, BNIP3L, C2CD5, CCDC93, CCL3, CCR7, CD58, CD63, CD74, CDC37, CDKN1A, CHMP2B, CHMP4B, CHMP5, CHORDC1, CLEC5A, CNIH4, COMMD1, CSF1R, CSK, DDX39A, DNAJA1, DUSP16, E…
GO:0015031	protein transport	GO_BiologicalProcess-GOA_10.07.2017_00h00	1.1e-17	2.3e-14	[4, 5, 6, 7]	Group76	14.6515	309	None Specific Cluster	[ABCA1, ADAM8, ADORA2A, AFTPH, ANXA2, APBA3, ARCN1, ARF1, ARF4, ARFGAP3, ARHGEF2, ARL6IP1, ATP6V1B2, ATP6V1D, ATP6V1E1, ATP6V1F, ATP6V1H, AZIN1, BAG3, BCAP31, BID, CCDC93, CCL3, CCR7, CD58, CD63, CDC37, CDKN1A, CHMP2B, CHMP4B, CHMP5, CHORDC1, CLEC5A, DDX39A, DNAJA1, DUSP16, EDEM1, EGR2, EHD1, EMD, F3, FFAR2, GNPDA1, HAVCR2, HGS, HIF1A, HIP1, HMGCR, HNRNPA2B1, HOMER3, HSP90AA1, HSP90AB1, HSPA8, IF…	[ACAP1, AGFG1, ALKBH5, AP2S1, APEX1, ARF5, ARHGAP1, ARRB1, ATG16L2, ATPIF1, BNIP3L, C2CD5, CD74, CNIH4, COMMD1, CSF1R, CSK, ENY2, ERP29, FAM53B, FAM89B, FAU, FCN1, FYB, FYN, GNAI2, GSDMD, HADH, HHEX, HSPB1, IDH2, IRS2, JAK2, KDELR1, LRRK2, MAP4K2, MAPK3, MIDN, MRPL23, MVP, MYADM, MYCBP2, NACA, NAPSA, NAPSB, NCF1, NDUFA2, NUCB1, NUP214, NUP85, NXT1, PAK1, PARK7, PCM1, PIK3R2, PIN1, PPT1, PRKCB, PY…	48.2201	51.7799	[ABCA1, ACAP1, ADAM8, ADORA2A, AFTPH, AGFG1, ALKBH5, ANXA2, AP2S1, APBA3, APEX1, ARCN1, ARF1, ARF4, ARF5, ARFGAP3, ARHGAP1, ARHGEF2, ARL6IP1, ARRB1, ATG16L2, ATP6V1B2, ATP6V1D, ATP6V1E1, ATP6V1F, ATP6V1H, ATPIF1, AZIN1, BAG3, BCAP31, BID, BNIP3L, C2CD5, CCDC93, CCL3, CCR7, CD58, CD63, CD74, CDC37, CDKN1A, CHMP2B, CHMP4B, CHMP5, CHORDC1, CLEC5A, CNIH4, COMMD1, CSF1R, CSK, DDX39A, DNAJA1, DUSP16, E…
GO:0042886	amide transport	GO_BiologicalProcess-GOA_10.07.2017_00h00	1.1e-17	2.3e-14	[5]	Group75	14.5613	317	None Specific Cluster	[ABCA1, ADAM8, ADORA2A, AFTPH, ANXA2, APBA3, AQP9, ARCN1, ARF1, ARF4, ARFGAP3, ARHGEF2, ARL6IP1, ATP6V1B2, ATP6V1D, ATP6V1E1, ATP6V1F, ATP6V1H, AZIN1, BAG3, BCAP31, BID, CCDC93, CCL3, CCR7, CD58, CD63, CDC37, CDKN1A, CHMP2B, CHMP4B, CHMP5, CHORDC1, CLEC5A, DDX39A, DNAJA1, DUSP16, EDEM1, EDN1, EGR2, EHD1, EMD, F3, FFAR2, FLNB, GNPDA1, HAVCR2, HGS, HIF1A, HIP1, HMGCR, HNRNPA2B1, HOMER3, HSP90AA1, H…	[ACAP1, AGFG1, ALKBH5, AP2S1, APEX1, AQP10, ARF5, ARHGAP1, ARRB1, ATG16L2, ATPIF1, BNIP3L, C2CD5, CD74, CNIH4, COMMD1, CSF1R, CSK, ENY2, ERP29, FAM53B, FAM89B, FAU, FCN1, FOLR3, FYB, FYN, GNAI2, GSDMD, HADH, HHEX, HSPB1, IDH2, IRS2, JAK2, KDELR1, LGALSL, LRRK2, LSM4, MAP4K2, MAPK3, MIDN, MRPL23, MVP, MYADM, MYCBP2, NACA, NAPSA, NAPSB, NCF1, NDUFA2, NUCB1, NUP214, NUP85, NXT1, PAK1, PARK7, PCM1, P…	48.265	51.735	[ABCA1, ACAP1, ADAM8, ADORA2A, AFTPH, AGFG1, ALKBH5, ANXA2, AP2S1, APBA3, APEX1, AQP10, AQP9, ARCN1, ARF1, ARF4, ARF5, ARFGAP3, ARHGAP1, ARHGEF2, ARL6IP1, ARRB1, ATG16L2, ATP6V1B2, ATP6V1D, ATP6V1E1, ATP6V1F, ATP6V1H, ATPIF1, AZIN1, BAG3, BCAP31, BID, BNIP3L, C2CD5, CCDC93, CCL3, CCR7, CD58, CD63, CD74, CDC37, CDKN1A, CHMP2B, CHMP4B, CHMP5, CHORDC1, CLEC5A, CNIH4, COMMD1, CSF1R, CSK, DDX39A, DNAJ…
GO:0042886	amide transport	GO_BiologicalProcess-GOA_10.07.2017_00h00	1.1e-17	2.3e-14	[5]	Group76	14.5613	317	None Specific Cluster	[ABCA1, ADAM8, ADORA2A, AFTPH, ANXA2, APBA3, AQP9, ARCN1, ARF1, ARF4, ARFGAP3, ARHGEF2, ARL6IP1, ATP6V1B2, ATP6V1D, ATP6V1E1, ATP6V1F, ATP6V1H, AZIN1, BAG3, BCAP31, BID, CCDC93, CCL3, CCR7, CD58, CD63, CDC37, CDKN1A, CHMP2B, CHMP4B, CHMP5, CHORDC1, CLEC5A, DDX39A, DNAJA1, DUSP16, EDEM1, EDN1, EGR2, EHD1, EMD, F3, FFAR2, FLNB, GNPDA1, HAVCR2, HGS, HIF1A, HIP1, HMGCR, HNRNPA2B1, HOMER3, HSP90AA1, H…	[ACAP1, AGFG1, ALKBH5, AP2S1, APEX1, AQP10, ARF5, ARHGAP1, ARRB1, ATG16L2, ATPIF1, BNIP3L, C2CD5, CD74, CNIH4, COMMD1, CSF1R, CSK, ENY2, ERP29, FAM53B, FAM89B, FAU, FCN1, FOLR3, FYB, FYN, GNAI2, GSDMD, HADH, HHEX, HSPB1, IDH2, IRS2, JAK2, KDELR1, LGALSL, LRRK2, LSM4, MAP4K2, MAPK3, MIDN, MRPL23, MVP, MYADM, MYCBP2, NACA, NAPSA, NAPSB, NCF1, NDUFA2, NUCB1, NUP214, NUP85, NXT1, PAK1, PARK7, PCM1, P…	48.265	51.735	[ABCA1, ACAP1, ADAM8, ADORA2A, AFTPH, AGFG1, ALKBH5, ANXA2, AP2S1, APBA3, APEX1, AQP10, AQP9, ARCN1, ARF1, ARF4, ARF5, ARFGAP3, ARHGAP1, ARHGEF2, ARL6IP1, ARRB1, ATG16L2, ATP6V1B2, ATP6V1D, ATP6V1E1, ATP6V1F, ATP6V1H, ATPIF1, AZIN1, BAG3, BCAP31, BID, BNIP3L, C2CD5, CCDC93, CCL3, CCR7, CD58, CD63, CD74, CDC37, CDKN1A, CHMP2B, CHMP4B, CHMP5, CHORDC1, CLEC5A, CNIH4, COMMD1, CSF1R, CSK, DDX39A, DNAJ…
GO:0006954	inflammatory response	GO_BiologicalProcess-GOA_10.07.2017_00h00	1.1e-17	2.3e-14	[4]	Group71	18.6074	155	None Specific Cluster	[ACOD1, ACVR1, ADA, ADAM8, ADGRE2, ADORA2A, ALOX5AP, BIRC3, C3AR1, CCL14, CCL2, CCL20, CCL3, CCL3L1, CCL4L1, CCL7, CCL8, CCR7, CCRL2, CD55, CD81, CXCL1, CXCL2, CXCL5, CXCL8, F3, FFAR2, GARS, HAVCR2, HIF1A, HMOX1, HNRNPC, ICAM1, IL1A, IL1B, IL1R1, IL1RN, IL23A, IL36G, IL6, IL6R, IRAK2, LDLR, LPL, LYN, MAP2K3, MAPK13, METRNL, NFE2L1, NFE2L2, NFKB1, NFKB2, NOTCH1, NT5E, OLR1, OSM, PIK3AP1, PLA2G7, P…	[ACP5, ADGRE5, AIF1, ALOX5, AOAH, BTK, CCDC6, CCR2, CD163, CD46, CDK19, CFP, CSF1R, CX3CR1, CXCR2, CYBB, CYSLTR1, EIF2AK1, FABP4, FOS, FPR3, GPSM3, GPX1, GSDMD, GSTP1, HMGB2, HP, IFI16, IL18RAP, ITGAL, ITGB2, JAK2, KLF4, LIPA, LTB4R, LY86, LY96, LYZ, NDUFA2, NRROS, P2RX1, PARK7, PARP4, PGLYRP1, PLA2G4B, PPBP, PRCP, PRDX5, PROK2, PTGS1, PYCARD, RPS19, RPS6KA4, RPSA, S100A12, S100A8, SELP, SNAP23, …	58.0645	41.9355	[ACOD1, ACP5, ACVR1, ADA, ADAM8, ADGRE2, ADGRE5, ADORA2A, AIF1, ALOX5, ALOX5AP, AOAH, BIRC3, BTK, C3AR1, CCDC6, CCL14, CCL2, CCL20, CCL3, CCL3L1, CCL4L1, CCL7, CCL8, CCR2, CCR7, CCRL2, CD163, CD46, CD55, CD81, CDK19, CFP, CSF1R, CX3CR1, CXCL1, CXCL2, CXCL5, CXCL8, CXCR2, CYBB, CYSLTR1, EIF2AK1, F3, FABP4, FFAR2, FOS, FPR3, GARS, GPSM3, GPX1, GSDMD, GSTP1, HAVCR2, HIF1A, HMGB2, HMOX1, HNRNPC, HP, …
GO:0006954	inflammatory response	GO_BiologicalProcess-GOA_10.07.2017_00h00	1.1e-17	2.3e-14	[4]	Group72	18.6074	155	None Specific Cluster	[ACOD1, ACVR1, ADA, ADAM8, ADGRE2, ADORA2A, ALOX5AP, BIRC3, C3AR1, CCL14, CCL2, CCL20, CCL3, CCL3L1, CCL4L1, CCL7, CCL8, CCR7, CCRL2, CD55, CD81, CXCL1, CXCL2, CXCL5, CXCL8, F3, FFAR2, GARS, HAVCR2, HIF1A, HMOX1, HNRNPC, ICAM1, IL1A, IL1B, IL1R1, IL1RN, IL23A, IL36G, IL6, IL6R, IRAK2, LDLR, LPL, LYN, MAP2K3, MAPK13, METRNL, NFE2L1, NFE2L2, NFKB1, NFKB2, NOTCH1, NT5E, OLR1, OSM, PIK3AP1, PLA2G7, P…	[ACP5, ADGRE5, AIF1, ALOX5, AOAH, BTK, CCDC6, CCR2, CD163, CD46, CDK19, CFP, CSF1R, CX3CR1, CXCR2, CYBB, CYSLTR1, EIF2AK1, FABP4, FOS, FPR3, GPSM3, GPX1, GSDMD, GSTP1, HMGB2, HP, IFI16, IL18RAP, ITGAL, ITGB2, JAK2, KLF4, LIPA, LTB4R, LY86, LY96, LYZ, NDUFA2, NRROS, P2RX1, PARK7, PARP4, PGLYRP1, PLA2G4B, PPBP, PRCP, PRDX5, PROK2, PTGS1, PYCARD, RPS19, RPS6KA4, RPSA, S100A12, S100A8, SELP, SNAP23, …	58.0645	41.9355	[ACOD1, ACP5, ACVR1, ADA, ADAM8, ADGRE2, ADGRE5, ADORA2A, AIF1, ALOX5, ALOX5AP, AOAH, BIRC3, BTK, C3AR1, CCDC6, CCL14, CCL2, CCL20, CCL3, CCL3L1, CCL4L1, CCL7, CCL8, CCR2, CCR7, CCRL2, CD163, CD46, CD55, CD81, CDK19, CFP, CSF1R, CX3CR1, CXCL1, CXCL2, CXCL5, CXCL8, CXCR2, CYBB, CYSLTR1, EIF2AK1, F3, FABP4, FFAR2, FOS, FPR3, GARS, GPSM3, GPX1, GSDMD, GSTP1, HAVCR2, HIF1A, HMGB2, HMOX1, HNRNPC, HP, …
GO:0006954	inflammatory response	GO_BiologicalProcess-GOA_10.07.2017_00h00	1.1e-17	2.3e-14	[4]	Group77	18.6074	155	None Specific Cluster	[ACOD1, ACVR1, ADA, ADAM8, ADGRE2, ADORA2A, ALOX5AP, BIRC3, C3AR1, CCL14, CCL2, CCL20, CCL3, CCL3L1, CCL4L1, CCL7, CCL8, CCR7, CCRL2, CD55, CD81, CXCL1, CXCL2, CXCL5, CXCL8, F3, FFAR2, GARS, HAVCR2, HIF1A, HMOX1, HNRNPC, ICAM1, IL1A, IL1B, IL1R1, IL1RN, IL23A, IL36G, IL6, IL6R, IRAK2, LDLR, LPL, LYN, MAP2K3, MAPK13, METRNL, NFE2L1, NFE2L2, NFKB1, NFKB2, NOTCH1, NT5E, OLR1, OSM, PIK3AP1, PLA2G7, P…	[ACP5, ADGRE5, AIF1, ALOX5, AOAH, BTK, CCDC6, CCR2, CD163, CD46, CDK19, CFP, CSF1R, CX3CR1, CXCR2, CYBB, CYSLTR1, EIF2AK1, FABP4, FOS, FPR3, GPSM3, GPX1, GSDMD, GSTP1, HMGB2, HP, IFI16, IL18RAP, ITGAL, ITGB2, JAK2, KLF4, LIPA, LTB4R, LY86, LY96, LYZ, NDUFA2, NRROS, P2RX1, PARK7, PARP4, PGLYRP1, PLA2G4B, PPBP, PRCP, PRDX5, PROK2, PTGS1, PYCARD, RPS19, RPS6KA4, RPSA, S100A12, S100A8, SELP, SNAP23, …	58.0645	41.9355	[ACOD1, ACP5, ACVR1, ADA, ADAM8, ADGRE2, ADGRE5, ADORA2A, AIF1, ALOX5, ALOX5AP, AOAH, BIRC3, BTK, C3AR1, CCDC6, CCL14, CCL2, CCL20, CCL3, CCL3L1, CCL4L1, CCL7, CCL8, CCR2, CCR7, CCRL2, CD163, CD46, CD55, CD81, CDK19, CFP, CSF1R, CX3CR1, CXCL1, CXCL2, CXCL5, CXCL8, CXCR2, CYBB, CYSLTR1, EIF2AK1, F3, FABP4, FFAR2, FOS, FPR3, GARS, GPSM3, GPX1, GSDMD, GSTP1, HAVCR2, HIF1A, HMGB2, HMOX1, HNRNPC, HP, …
GO:0002237	response to molecule of bacterial origin	GO_BiologicalProcess-GOA_10.07.2017_00h00	1.1e-17	2.4e-14	[4, 6]	Group71	24.1848	89	Specific for Cluster #1	[ABCA1, ACOD1, ADAM17, ADM, CCL2, CCL20, CCL3, CCR7, CD55, CD80, CSF2, CXCL1, CXCL2, CXCL5, CXCL8, EDN1, GCH1, GJB2, HAVCR2, ICAM1, IL1B, IL6, IRAK1, IRAK2, IRAK3, LITAF, LYN, NFKB1, NFKB2, NOTCH1, PTGER2, PTGES, PTGS2, RIPK2, SASH1, SELENOS, SOD2, SRC, TFPI, TICAM1, TIMP1, TLR2, TNF, TNFAIP3, TNFRSF14, TNFRSF18, TNFRSF1B, TNFRSF4, TNFRSF9, TNIP1, TNIP3, WNT5A, XBP1, ZC3H12A]	[ACP5, ARG1, CARD9, CD86, CDK19, COMT, CX3CR1, FOS, GSTP1, HMGB2, IRF8, JAK2, JUNB, JUND, LCN2, LILRB2, LY86, LY96, MAPK3, MAPKAPK3, MGST2, NDUFA2, PLSCR3, PPBP, PRDX3, PYCARD, RARA, RPSA, S100A8, SELP, TLR1, TLR5, TLR6, TSPO, ZFP36]	60.6742	39.3258	[ABCA1, ACOD1, ACP5, ADAM17, ADM, ARG1, CARD9, CCL2, CCL20, CCL3, CCR7, CD55, CD80, CD86, CDK19, COMT, CSF2, CX3CR1, CXCL1, CXCL2, CXCL5, CXCL8, EDN1, FOS, GCH1, GJB2, GSTP1, HAVCR2, HMGB2, ICAM1, IL1B, IL6, IRAK1, IRAK2, IRAK3, IRF8, JAK2, JUNB, JUND, LCN2, LILRB2, LITAF, LY86, LY96, LYN, MAPK3, MAPKAPK3, MGST2, NDUFA2, NFKB1, NFKB2, NOTCH1, PLSCR3, PPBP, PRDX3, PTGER2, PTGES, PTGS2, PYCARD, RAR…
GO:0002237	response to molecule of bacterial origin	GO_BiologicalProcess-GOA_10.07.2017_00h00	1.1e-17	2.4e-14	[4, 6]	Group77	24.1848	89	Specific for Cluster #1	[ABCA1, ACOD1, ADAM17, ADM, CCL2, CCL20, CCL3, CCR7, CD55, CD80, CSF2, CXCL1, CXCL2, CXCL5, CXCL8, EDN1, GCH1, GJB2, HAVCR2, ICAM1, IL1B, IL6, IRAK1, IRAK2, IRAK3, LITAF, LYN, NFKB1, NFKB2, NOTCH1, PTGER2, PTGES, PTGS2, RIPK2, SASH1, SELENOS, SOD2, SRC, TFPI, TICAM1, TIMP1, TLR2, TNF, TNFAIP3, TNFRSF14, TNFRSF18, TNFRSF1B, TNFRSF4, TNFRSF9, TNIP1, TNIP3, WNT5A, XBP1, ZC3H12A]	[ACP5, ARG1, CARD9, CD86, CDK19, COMT, CX3CR1, FOS, GSTP1, HMGB2, IRF8, JAK2, JUNB, JUND, LCN2, LILRB2, LY86, LY96, MAPK3, MAPKAPK3, MGST2, NDUFA2, PLSCR3, PPBP, PRDX3, PYCARD, RARA, RPSA, S100A8, SELP, TLR1, TLR5, TLR6, TSPO, ZFP36]	60.6742	39.3258	[ABCA1, ACOD1, ACP5, ADAM17, ADM, ARG1, CARD9, CCL2, CCL20, CCL3, CCR7, CD55, CD80, CD86, CDK19, COMT, CSF2, CX3CR1, CXCL1, CXCL2, CXCL5, CXCL8, EDN1, FOS, GCH1, GJB2, GSTP1, HAVCR2, HMGB2, ICAM1, IL1B, IL6, IRAK1, IRAK2, IRAK3, IRF8, JAK2, JUNB, JUND, LCN2, LILRB2, LITAF, LY86, LY96, LYN, MAPK3, MAPKAPK3, MGST2, NDUFA2, NFKB1, NFKB2, NOTCH1, PLSCR3, PPBP, PRDX3, PTGER2, PTGES, PTGS2, PYCARD, RAR…
GO:0032496	response to lipopolysaccharide	GO_BiologicalProcess-GOA_10.07.2017_00h00	1.2e-17	2.5e-14	[4, 5, 7]	Group71	24.6418	86	Specific for Cluster #1	[ABCA1, ACOD1, ADAM17, ADM, CCL2, CCL20, CCL3, CCR7, CD55, CD80, CSF2, CXCL1, CXCL2, CXCL5, CXCL8, EDN1, GCH1, GJB2, HAVCR2, ICAM1, IL1B, IL6, IRAK1, IRAK2, IRAK3, LITAF, LYN, NFKB1, NFKB2, NOTCH1, PTGER2, PTGES, PTGS2, RIPK2, SASH1, SELENOS, SOD2, SRC, TFPI, TICAM1, TIMP1, TLR2, TNF, TNFAIP3, TNFRSF14, TNFRSF18, TNFRSF1B, TNFRSF4, TNFRSF9, TNIP1, TNIP3, WNT5A, XBP1, ZC3H12A]	[ACP5, ARG1, CD86, CDK19, COMT, CX3CR1, FOS, GSTP1, HMGB2, IRF8, JAK2, JUNB, JUND, LCN2, LILRB2, LY86, LY96, MAPK3, MAPKAPK3, MGST2, NDUFA2, PLSCR3, PPBP, PRDX3, PYCARD, RARA, RPSA, S100A8, SELP, TLR5, TSPO, ZFP36]	62.7907	37.2093	[ABCA1, ACOD1, ACP5, ADAM17, ADM, ARG1, CCL2, CCL20, CCL3, CCR7, CD55, CD80, CD86, CDK19, COMT, CSF2, CX3CR1, CXCL1, CXCL2, CXCL5, CXCL8, EDN1, FOS, GCH1, GJB2, GSTP1, HAVCR2, HMGB2, ICAM1, IL1B, IL6, IRAK1, IRAK2, IRAK3, IRF8, JAK2, JUNB, JUND, LCN2, LILRB2, LITAF, LY86, LY96, LYN, MAPK3, MAPKAPK3, MGST2, NDUFA2, NFKB1, NFKB2, NOTCH1, PLSCR3, PPBP, PRDX3, PTGER2, PTGES, PTGS2, PYCARD, RARA, RIPK…
GO:0032496	response to lipopolysaccharide	GO_BiologicalProcess-GOA_10.07.2017_00h00	1.2e-17	2.5e-14	[4, 5, 7]	Group77	24.6418	86	Specific for Cluster #1	[ABCA1, ACOD1, ADAM17, ADM, CCL2, CCL20, CCL3, CCR7, CD55, CD80, CSF2, CXCL1, CXCL2, CXCL5, CXCL8, EDN1, GCH1, GJB2, HAVCR2, ICAM1, IL1B, IL6, IRAK1, IRAK2, IRAK3, LITAF, LYN, NFKB1, NFKB2, NOTCH1, PTGER2, PTGES, PTGS2, RIPK2, SASH1, SELENOS, SOD2, SRC, TFPI, TICAM1, TIMP1, TLR2, TNF, TNFAIP3, TNFRSF14, TNFRSF18, TNFRSF1B, TNFRSF4, TNFRSF9, TNIP1, TNIP3, WNT5A, XBP1, ZC3H12A]	[ACP5, ARG1, CD86, CDK19, COMT, CX3CR1, FOS, GSTP1, HMGB2, IRF8, JAK2, JUNB, JUND, LCN2, LILRB2, LY86, LY96, MAPK3, MAPKAPK3, MGST2, NDUFA2, PLSCR3, PPBP, PRDX3, PYCARD, RARA, RPSA, S100A8, SELP, TLR5, TSPO, ZFP36]	62.7907	37.2093	[ABCA1, ACOD1, ACP5, ADAM17, ADM, ARG1, CCL2, CCL20, CCL3, CCR7, CD55, CD80, CD86, CDK19, COMT, CSF2, CX3CR1, CXCL1, CXCL2, CXCL5, CXCL8, EDN1, FOS, GCH1, GJB2, GSTP1, HAVCR2, HMGB2, ICAM1, IL1B, IL6, IRAK1, IRAK2, IRAK3, IRF8, JAK2, JUNB, JUND, LCN2, LILRB2, LITAF, LY86, LY96, LYN, MAPK3, MAPKAPK3, MGST2, NDUFA2, NFKB1, NFKB2, NOTCH1, PLSCR3, PPBP, PRDX3, PTGER2, PTGES, PTGS2, PYCARD, RARA, RIPK…
GO:0015833	peptide transport	GO_BiologicalProcess-GOA_10.07.2017_00h00	1.6e-17	3.2e-14	[5, 6]	Group75	14.5581	313	None Specific Cluster	[ABCA1, ADAM8, ADORA2A, AFTPH, ANXA2, APBA3, ARCN1, ARF1, ARF4, ARFGAP3, ARHGEF2, ARL6IP1, ATP6V1B2, ATP6V1D, ATP6V1E1, ATP6V1F, ATP6V1H, AZIN1, BAG3, BCAP31, BID, CCDC93, CCL3, CCR7, CD58, CD63, CDC37, CDKN1A, CHMP2B, CHMP4B, CHMP5, CHORDC1, CLEC5A, DDX39A, DNAJA1, DUSP16, EDEM1, EDN1, EGR2, EHD1, EMD, F3, FFAR2, FLNB, GNPDA1, HAVCR2, HGS, HIF1A, HIP1, HMGCR, HNRNPA2B1, HOMER3, HSP90AA1, HSP90AB…	[ACAP1, AGFG1, ALKBH5, AP2S1, APEX1, ARF5, ARHGAP1, ARRB1, ATG16L2, ATPIF1, BNIP3L, C2CD5, CD74, CNIH4, COMMD1, CSF1R, CSK, ENY2, ERP29, FAM53B, FAM89B, FAU, FCN1, FYB, FYN, GNAI2, GSDMD, HADH, HHEX, HSPB1, IDH2, IRS2, JAK2, KDELR1, LGALSL, LRRK2, LSM4, MAP4K2, MAPK3, MIDN, MRPL23, MVP, MYADM, MYCBP2, NACA, NAPSA, NAPSB, NCF1, NDUFA2, NUCB1, NUP214, NUP85, NXT1, PAK1, PARK7, PCM1, PIK3R2, PIN1, P…	48.2428	51.7572	[ABCA1, ACAP1, ADAM8, ADORA2A, AFTPH, AGFG1, ALKBH5, ANXA2, AP2S1, APBA3, APEX1, ARCN1, ARF1, ARF4, ARF5, ARFGAP3, ARHGAP1, ARHGEF2, ARL6IP1, ARRB1, ATG16L2, ATP6V1B2, ATP6V1D, ATP6V1E1, ATP6V1F, ATP6V1H, ATPIF1, AZIN1, BAG3, BCAP31, BID, BNIP3L, C2CD5, CCDC93, CCL3, CCR7, CD58, CD63, CD74, CDC37, CDKN1A, CHMP2B, CHMP4B, CHMP5, CHORDC1, CLEC5A, CNIH4, COMMD1, CSF1R, CSK, DDX39A, DNAJA1, DUSP16, E…
GO:0015833	peptide transport	GO_BiologicalProcess-GOA_10.07.2017_00h00	1.6e-17	3.2e-14	[5, 6]	Group76	14.5581	313	None Specific Cluster	[ABCA1, ADAM8, ADORA2A, AFTPH, ANXA2, APBA3, ARCN1, ARF1, ARF4, ARFGAP3, ARHGEF2, ARL6IP1, ATP6V1B2, ATP6V1D, ATP6V1E1, ATP6V1F, ATP6V1H, AZIN1, BAG3, BCAP31, BID, CCDC93, CCL3, CCR7, CD58, CD63, CDC37, CDKN1A, CHMP2B, CHMP4B, CHMP5, CHORDC1, CLEC5A, DDX39A, DNAJA1, DUSP16, EDEM1, EDN1, EGR2, EHD1, EMD, F3, FFAR2, FLNB, GNPDA1, HAVCR2, HGS, HIF1A, HIP1, HMGCR, HNRNPA2B1, HOMER3, HSP90AA1, HSP90AB…	[ACAP1, AGFG1, ALKBH5, AP2S1, APEX1, ARF5, ARHGAP1, ARRB1, ATG16L2, ATPIF1, BNIP3L, C2CD5, CD74, CNIH4, COMMD1, CSF1R, CSK, ENY2, ERP29, FAM53B, FAM89B, FAU, FCN1, FYB, FYN, GNAI2, GSDMD, HADH, HHEX, HSPB1, IDH2, IRS2, JAK2, KDELR1, LGALSL, LRRK2, LSM4, MAP4K2, MAPK3, MIDN, MRPL23, MVP, MYADM, MYCBP2, NACA, NAPSA, NAPSB, NCF1, NDUFA2, NUCB1, NUP214, NUP85, NXT1, PAK1, PARK7, PCM1, PIK3R2, PIN1, P…	48.2428	51.7572	[ABCA1, ACAP1, ADAM8, ADORA2A, AFTPH, AGFG1, ALKBH5, ANXA2, AP2S1, APBA3, APEX1, ARCN1, ARF1, ARF4, ARF5, ARFGAP3, ARHGAP1, ARHGEF2, ARL6IP1, ARRB1, ATG16L2, ATP6V1B2, ATP6V1D, ATP6V1E1, ATP6V1F, ATP6V1H, ATPIF1, AZIN1, BAG3, BCAP31, BID, BNIP3L, C2CD5, CCDC93, CCL3, CCR7, CD58, CD63, CD74, CDC37, CDKN1A, CHMP2B, CHMP4B, CHMP5, CHORDC1, CLEC5A, CNIH4, COMMD1, CSF1R, CSK, DDX39A, DNAJA1, DUSP16, E…
GO:1901701	cellular response to oxygen-containing compound	GO_BiologicalProcess-GOA_10.07.2017_00h00	2.2e-17	4.6e-14	[4]	Group69	17.156	187	None Specific Cluster	[ABCA1, ACOD1, ADCY3, ADNP2, AKR1B1, AQP9, ARHGEF2, ATP2B1, ATP6V1B2, ATP6V1D, ATP6V1E1, ATP6V1F, ATP6V1H, CCL2, CCL20, CCL3, CD55, CD80, CFLAR, CRK, CSF2, CXCL8, DDIT4, EDN1, ELK1, FFAR2, GCH1, GCLM, GJB2, GNA15, GNG2, HAVCR2, HIF1A, HMGCR, HMGCS1, HSPH1, ICAM1, IL1B, IL6, IRAK1, IRAK2, KIF5B, KLF10, LAMTOR3, LDLR, LITAF, LPAR1, LPIN1, LYN, MET, MMP9, NFE2L2, NFKB1, NQO1, OSBPL8, OXSR1, P2RX4, P…	[ADCY7, ADRB2, AIF1, APEX1, ARG1, ARRB1, ATP2B4, BTK, C2CD5, CCND3, CD86, CDK19, CSK, CST3, CX3CR1, CYBB, DNMT1, EGR1, ENY2, FOS, FOXO4, FYN, GNAI2, GNG11, GSTP1, H2AFZ, HMGB2, IL18RAP, IRF8, IRS2, JAK2, KLF11, KLF2, KLF4, KLF9, LAMTOR1, LAMTOR2, LAMTOR4, LCN2, LILRB2, LMBRD1, LRRK2, LY86, LY96, MAP4K2, MAPK3, MRPL23, NCF1, NDUFA2, NME8, NR4A2, NSMF, NUCKS1, PAK1, PARK7, PDK4, PIK3R2, PLSCR3, PRD…	53.4759	46.5241	[ABCA1, ACOD1, ADCY3, ADCY7, ADNP2, ADRB2, AIF1, AKR1B1, APEX1, AQP9, ARG1, ARHGEF2, ARRB1, ATP2B1, ATP2B4, ATP6V1B2, ATP6V1D, ATP6V1E1, ATP6V1F, ATP6V1H, BTK, C2CD5, CCL2, CCL20, CCL3, CCND3, CD55, CD80, CD86, CDK19, CFLAR, CRK, CSF2, CSK, CST3, CX3CR1, CXCL8, CYBB, DDIT4, DNMT1, EDN1, EGR1, ELK1, ENY2, FFAR2, FOS, FOXO4, FYN, GCH1, GCLM, GJB2, GNA15, GNAI2, GNG11, GNG2, GSTP1, H2AFZ, HAVCR2, HI…
GO:1901701	cellular response to oxygen-containing compound	GO_BiologicalProcess-GOA_10.07.2017_00h00	2.2e-17	4.6e-14	[4]	Group71	17.156	187	None Specific Cluster	[ABCA1, ACOD1, ADCY3, ADNP2, AKR1B1, AQP9, ARHGEF2, ATP2B1, ATP6V1B2, ATP6V1D, ATP6V1E1, ATP6V1F, ATP6V1H, CCL2, CCL20, CCL3, CD55, CD80, CFLAR, CRK, CSF2, CXCL8, DDIT4, EDN1, ELK1, FFAR2, GCH1, GCLM, GJB2, GNA15, GNG2, HAVCR2, HIF1A, HMGCR, HMGCS1, HSPH1, ICAM1, IL1B, IL6, IRAK1, IRAK2, KIF5B, KLF10, LAMTOR3, LDLR, LITAF, LPAR1, LPIN1, LYN, MET, MMP9, NFE2L2, NFKB1, NQO1, OSBPL8, OXSR1, P2RX4, P…	[ADCY7, ADRB2, AIF1, APEX1, ARG1, ARRB1, ATP2B4, BTK, C2CD5, CCND3, CD86, CDK19, CSK, CST3, CX3CR1, CYBB, DNMT1, EGR1, ENY2, FOS, FOXO4, FYN, GNAI2, GNG11, GSTP1, H2AFZ, HMGB2, IL18RAP, IRF8, IRS2, JAK2, KLF11, KLF2, KLF4, KLF9, LAMTOR1, LAMTOR2, LAMTOR4, LCN2, LILRB2, LMBRD1, LRRK2, LY86, LY96, MAP4K2, MAPK3, MRPL23, NCF1, NDUFA2, NME8, NR4A2, NSMF, NUCKS1, PAK1, PARK7, PDK4, PIK3R2, PLSCR3, PRD…	53.4759	46.5241	[ABCA1, ACOD1, ADCY3, ADCY7, ADNP2, ADRB2, AIF1, AKR1B1, APEX1, AQP9, ARG1, ARHGEF2, ARRB1, ATP2B1, ATP2B4, ATP6V1B2, ATP6V1D, ATP6V1E1, ATP6V1F, ATP6V1H, BTK, C2CD5, CCL2, CCL20, CCL3, CCND3, CD55, CD80, CD86, CDK19, CFLAR, CRK, CSF2, CSK, CST3, CX3CR1, CXCL8, CYBB, DDIT4, DNMT1, EDN1, EGR1, ELK1, ENY2, FFAR2, FOS, FOXO4, FYN, GCH1, GCLM, GJB2, GNA15, GNAI2, GNG11, GNG2, GSTP1, H2AFZ, HAVCR2, HI…
GO:1901701	cellular response to oxygen-containing compound	GO_BiologicalProcess-GOA_10.07.2017_00h00	2.2e-17	4.6e-14	[4]	Group77	17.156	187	None Specific Cluster	[ABCA1, ACOD1, ADCY3, ADNP2, AKR1B1, AQP9, ARHGEF2, ATP2B1, ATP6V1B2, ATP6V1D, ATP6V1E1, ATP6V1F, ATP6V1H, CCL2, CCL20, CCL3, CD55, CD80, CFLAR, CRK, CSF2, CXCL8, DDIT4, EDN1, ELK1, FFAR2, GCH1, GCLM, GJB2, GNA15, GNG2, HAVCR2, HIF1A, HMGCR, HMGCS1, HSPH1, ICAM1, IL1B, IL6, IRAK1, IRAK2, KIF5B, KLF10, LAMTOR3, LDLR, LITAF, LPAR1, LPIN1, LYN, MET, MMP9, NFE2L2, NFKB1, NQO1, OSBPL8, OXSR1, P2RX4, P…	[ADCY7, ADRB2, AIF1, APEX1, ARG1, ARRB1, ATP2B4, BTK, C2CD5, CCND3, CD86, CDK19, CSK, CST3, CX3CR1, CYBB, DNMT1, EGR1, ENY2, FOS, FOXO4, FYN, GNAI2, GNG11, GSTP1, H2AFZ, HMGB2, IL18RAP, IRF8, IRS2, JAK2, KLF11, KLF2, KLF4, KLF9, LAMTOR1, LAMTOR2, LAMTOR4, LCN2, LILRB2, LMBRD1, LRRK2, LY86, LY96, MAP4K2, MAPK3, MRPL23, NCF1, NDUFA2, NME8, NR4A2, NSMF, NUCKS1, PAK1, PARK7, PDK4, PIK3R2, PLSCR3, PRD…	53.4759	46.5241	[ABCA1, ACOD1, ADCY3, ADCY7, ADNP2, ADRB2, AIF1, AKR1B1, APEX1, AQP9, ARG1, ARHGEF2, ARRB1, ATP2B1, ATP2B4, ATP6V1B2, ATP6V1D, ATP6V1E1, ATP6V1F, ATP6V1H, BTK, C2CD5, CCL2, CCL20, CCL3, CCND3, CD55, CD80, CD86, CDK19, CFLAR, CRK, CSF2, CSK, CST3, CX3CR1, CXCL8, CYBB, DDIT4, DNMT1, EDN1, EGR1, ELK1, ENY2, FFAR2, FOS, FOXO4, FYN, GCH1, GCLM, GJB2, GNA15, GNAI2, GNG11, GNG2, GSTP1, H2AFZ, HAVCR2, HI…
GO:1901701	cellular response to oxygen-containing compound	GO_BiologicalProcess-GOA_10.07.2017_00h00	2.2e-17	4.6e-14	[4]	Group78	17.156	187	None Specific Cluster	[ABCA1, ACOD1, ADCY3, ADNP2, AKR1B1, AQP9, ARHGEF2, ATP2B1, ATP6V1B2, ATP6V1D, ATP6V1E1, ATP6V1F, ATP6V1H, CCL2, CCL20, CCL3, CD55, CD80, CFLAR, CRK, CSF2, CXCL8, DDIT4, EDN1, ELK1, FFAR2, GCH1, GCLM, GJB2, GNA15, GNG2, HAVCR2, HIF1A, HMGCR, HMGCS1, HSPH1, ICAM1, IL1B, IL6, IRAK1, IRAK2, KIF5B, KLF10, LAMTOR3, LDLR, LITAF, LPAR1, LPIN1, LYN, MET, MMP9, NFE2L2, NFKB1, NQO1, OSBPL8, OXSR1, P2RX4, P…	[ADCY7, ADRB2, AIF1, APEX1, ARG1, ARRB1, ATP2B4, BTK, C2CD5, CCND3, CD86, CDK19, CSK, CST3, CX3CR1, CYBB, DNMT1, EGR1, ENY2, FOS, FOXO4, FYN, GNAI2, GNG11, GSTP1, H2AFZ, HMGB2, IL18RAP, IRF8, IRS2, JAK2, KLF11, KLF2, KLF4, KLF9, LAMTOR1, LAMTOR2, LAMTOR4, LCN2, LILRB2, LMBRD1, LRRK2, LY86, LY96, MAP4K2, MAPK3, MRPL23, NCF1, NDUFA2, NME8, NR4A2, NSMF, NUCKS1, PAK1, PARK7, PDK4, PIK3R2, PLSCR3, PRD…	53.4759	46.5241	[ABCA1, ACOD1, ADCY3, ADCY7, ADNP2, ADRB2, AIF1, AKR1B1, APEX1, AQP9, ARG1, ARHGEF2, ARRB1, ATP2B1, ATP2B4, ATP6V1B2, ATP6V1D, ATP6V1E1, ATP6V1F, ATP6V1H, BTK, C2CD5, CCL2, CCL20, CCL3, CCND3, CD55, CD80, CD86, CDK19, CFLAR, CRK, CSF2, CSK, CST3, CX3CR1, CXCL8, CYBB, DDIT4, DNMT1, EDN1, EGR1, ELK1, ENY2, FFAR2, FOS, FOXO4, FYN, GCH1, GCLM, GJB2, GNA15, GNAI2, GNG11, GNG2, GSTP1, H2AFZ, HAVCR2, HI…
GO:0002682	regulation of immune system process	GO_BiologicalProcess-GOA_10.07.2017_00h00	2.9e-17	5.8e-14	[2, 3]	Group58	15.5528	249	None Specific Cluster	[ACOD1, ACTR3, ADA, ADAM17, ADAM8, ADGRE2, ADORA2A, BIRC3, C3AR1, CCL2, CCL20, CCL3, CCL7, CCR7, CD55, CD80, CD81, CD83, CDC37, CDKN1A, CRK, CSF2, CTSL, CUL4A, CXCL1, CXCL2, CXCL5, CXCL8, DLL1, EBI3, EDN1, FFAR2, FLOT1, GNPDA1, HAVCR2, HIF1A, HMOX1, HNRNPC, HSP90AA1, HSP90AB1, HSPA1A, HSPA1B, HSPH1, ICAM1, IFIH1, IFIT1, IFNGR2, IL1A, IL1B, IL1R1, IL23A, IL6, IL6R, IL7R, IRAK1, IRAK2, IRAK3, ISG15…	[AIF1, BST2, BTK, CARD9, CCR2, CD300A, CD300LF, CD33, CD46, CD74, CD79B, CD84, CD86, CFD, CFP, CLEC1B, CLEC4A, CLEC4D, CNPY3, CORO1A, CSK, CTSS, DPY30, DUSP22, FCGR1A, FCGR1B, FCGR2A, FCGRT, FCN1, FES, FLOT2, FOS, FPR3, FYB, FYN, GPNMB, GPR183, GPSM3, GPX1, HCST, HDAC1, HLA-DMB, HLA-DPA1, HMGB2, ICAM2, IFI16, IFITM1, INPP5D, IRS2, ITGA2B, ITGA4, ITGAL, ITGAM, ITGB2, JAK2, JAML, KIAA0922, KLF13, L…	53.8153	46.1847	[ACOD1, ACTR3, ADA, ADAM17, ADAM8, ADGRE2, ADORA2A, AIF1, BIRC3, BST2, BTK, C3AR1, CARD9, CCL2, CCL20, CCL3, CCL7, CCR2, CCR7, CD300A, CD300LF, CD33, CD46, CD55, CD74, CD79B, CD80, CD81, CD83, CD84, CD86, CDC37, CDKN1A, CFD, CFP, CLEC1B, CLEC4A, CLEC4D, CNPY3, CORO1A, CRK, CSF2, CSK, CTSL, CTSS, CUL4A, CXCL1, CXCL2, CXCL5, CXCL8, DLL1, DPY30, DUSP22, EBI3, EDN1, FCGR1A, FCGR1B, FCGR2A, FCGRT, FCN…
GO:0002682	regulation of immune system process	GO_BiologicalProcess-GOA_10.07.2017_00h00	2.9e-17	5.8e-14	[2, 3]	Group61	15.5528	249	None Specific Cluster	[ACOD1, ACTR3, ADA, ADAM17, ADAM8, ADGRE2, ADORA2A, BIRC3, C3AR1, CCL2, CCL20, CCL3, CCL7, CCR7, CD55, CD80, CD81, CD83, CDC37, CDKN1A, CRK, CSF2, CTSL, CUL4A, CXCL1, CXCL2, CXCL5, CXCL8, DLL1, EBI3, EDN1, FFAR2, FLOT1, GNPDA1, HAVCR2, HIF1A, HMOX1, HNRNPC, HSP90AA1, HSP90AB1, HSPA1A, HSPA1B, HSPH1, ICAM1, IFIH1, IFIT1, IFNGR2, IL1A, IL1B, IL1R1, IL23A, IL6, IL6R, IL7R, IRAK1, IRAK2, IRAK3, ISG15…	[AIF1, BST2, BTK, CARD9, CCR2, CD300A, CD300LF, CD33, CD46, CD74, CD79B, CD84, CD86, CFD, CFP, CLEC1B, CLEC4A, CLEC4D, CNPY3, CORO1A, CSK, CTSS, DPY30, DUSP22, FCGR1A, FCGR1B, FCGR2A, FCGRT, FCN1, FES, FLOT2, FOS, FPR3, FYB, FYN, GPNMB, GPR183, GPSM3, GPX1, HCST, HDAC1, HLA-DMB, HLA-DPA1, HMGB2, ICAM2, IFI16, IFITM1, INPP5D, IRS2, ITGA2B, ITGA4, ITGAL, ITGAM, ITGB2, JAK2, JAML, KIAA0922, KLF13, L…	53.8153	46.1847	[ACOD1, ACTR3, ADA, ADAM17, ADAM8, ADGRE2, ADORA2A, AIF1, BIRC3, BST2, BTK, C3AR1, CARD9, CCL2, CCL20, CCL3, CCL7, CCR2, CCR7, CD300A, CD300LF, CD33, CD46, CD55, CD74, CD79B, CD80, CD81, CD83, CD84, CD86, CDC37, CDKN1A, CFD, CFP, CLEC1B, CLEC4A, CLEC4D, CNPY3, CORO1A, CRK, CSF2, CSK, CTSL, CTSS, CUL4A, CXCL1, CXCL2, CXCL5, CXCL8, DLL1, DPY30, DUSP22, EBI3, EDN1, FCGR1A, FCGR1B, FCGR2A, FCGRT, FCN…
GO:0002682	regulation of immune system process	GO_BiologicalProcess-GOA_10.07.2017_00h00	2.9e-17	5.8e-14	[2, 3]	Group69	15.5528	249	None Specific Cluster	[ACOD1, ACTR3, ADA, ADAM17, ADAM8, ADGRE2, ADORA2A, BIRC3, C3AR1, CCL2, CCL20, CCL3, CCL7, CCR7, CD55, CD80, CD81, CD83, CDC37, CDKN1A, CRK, CSF2, CTSL, CUL4A, CXCL1, CXCL2, CXCL5, CXCL8, DLL1, EBI3, EDN1, FFAR2, FLOT1, GNPDA1, HAVCR2, HIF1A, HMOX1, HNRNPC, HSP90AA1, HSP90AB1, HSPA1A, HSPA1B, HSPH1, ICAM1, IFIH1, IFIT1, IFNGR2, IL1A, IL1B, IL1R1, IL23A, IL6, IL6R, IL7R, IRAK1, IRAK2, IRAK3, ISG15…	[AIF1, BST2, BTK, CARD9, CCR2, CD300A, CD300LF, CD33, CD46, CD74, CD79B, CD84, CD86, CFD, CFP, CLEC1B, CLEC4A, CLEC4D, CNPY3, CORO1A, CSK, CTSS, DPY30, DUSP22, FCGR1A, FCGR1B, FCGR2A, FCGRT, FCN1, FES, FLOT2, FOS, FPR3, FYB, FYN, GPNMB, GPR183, GPSM3, GPX1, HCST, HDAC1, HLA-DMB, HLA-DPA1, HMGB2, ICAM2, IFI16, IFITM1, INPP5D, IRS2, ITGA2B, ITGA4, ITGAL, ITGAM, ITGB2, JAK2, JAML, KIAA0922, KLF13, L…	53.8153	46.1847	[ACOD1, ACTR3, ADA, ADAM17, ADAM8, ADGRE2, ADORA2A, AIF1, BIRC3, BST2, BTK, C3AR1, CARD9, CCL2, CCL20, CCL3, CCL7, CCR2, CCR7, CD300A, CD300LF, CD33, CD46, CD55, CD74, CD79B, CD80, CD81, CD83, CD84, CD86, CDC37, CDKN1A, CFD, CFP, CLEC1B, CLEC4A, CLEC4D, CNPY3, CORO1A, CRK, CSF2, CSK, CTSL, CTSS, CUL4A, CXCL1, CXCL2, CXCL5, CXCL8, DLL1, DPY30, DUSP22, EBI3, EDN1, FCGR1A, FCGR1B, FCGR2A, FCGRT, FCN…
GO:0002682	regulation of immune system process	GO_BiologicalProcess-GOA_10.07.2017_00h00	2.9e-17	5.8e-14	[2, 3]	Group70	15.5528	249	None Specific Cluster	[ACOD1, ACTR3, ADA, ADAM17, ADAM8, ADGRE2, ADORA2A, BIRC3, C3AR1, CCL2, CCL20, CCL3, CCL7, CCR7, CD55, CD80, CD81, CD83, CDC37, CDKN1A, CRK, CSF2, CTSL, CUL4A, CXCL1, CXCL2, CXCL5, CXCL8, DLL1, EBI3, EDN1, FFAR2, FLOT1, GNPDA1, HAVCR2, HIF1A, HMOX1, HNRNPC, HSP90AA1, HSP90AB1, HSPA1A, HSPA1B, HSPH1, ICAM1, IFIH1, IFIT1, IFNGR2, IL1A, IL1B, IL1R1, IL23A, IL6, IL6R, IL7R, IRAK1, IRAK2, IRAK3, ISG15…	[AIF1, BST2, BTK, CARD9, CCR2, CD300A, CD300LF, CD33, CD46, CD74, CD79B, CD84, CD86, CFD, CFP, CLEC1B, CLEC4A, CLEC4D, CNPY3, CORO1A, CSK, CTSS, DPY30, DUSP22, FCGR1A, FCGR1B, FCGR2A, FCGRT, FCN1, FES, FLOT2, FOS, FPR3, FYB, FYN, GPNMB, GPR183, GPSM3, GPX1, HCST, HDAC1, HLA-DMB, HLA-DPA1, HMGB2, ICAM2, IFI16, IFITM1, INPP5D, IRS2, ITGA2B, ITGA4, ITGAL, ITGAM, ITGB2, JAK2, JAML, KIAA0922, KLF13, L…	53.8153	46.1847	[ACOD1, ACTR3, ADA, ADAM17, ADAM8, ADGRE2, ADORA2A, AIF1, BIRC3, BST2, BTK, C3AR1, CARD9, CCL2, CCL20, CCL3, CCL7, CCR2, CCR7, CD300A, CD300LF, CD33, CD46, CD55, CD74, CD79B, CD80, CD81, CD83, CD84, CD86, CDC37, CDKN1A, CFD, CFP, CLEC1B, CLEC4A, CLEC4D, CNPY3, CORO1A, CRK, CSF2, CSK, CTSL, CTSS, CUL4A, CXCL1, CXCL2, CXCL5, CXCL8, DLL1, DPY30, DUSP22, EBI3, EDN1, FCGR1A, FCGR1B, FCGR2A, FCGRT, FCN…
GO:0002682	regulation of immune system process	GO_BiologicalProcess-GOA_10.07.2017_00h00	2.9e-17	5.8e-14	[2, 3]	Group77	15.5528	249	None Specific Cluster	[ACOD1, ACTR3, ADA, ADAM17, ADAM8, ADGRE2, ADORA2A, BIRC3, C3AR1, CCL2, CCL20, CCL3, CCL7, CCR7, CD55, CD80, CD81, CD83, CDC37, CDKN1A, CRK, CSF2, CTSL, CUL4A, CXCL1, CXCL2, CXCL5, CXCL8, DLL1, EBI3, EDN1, FFAR2, FLOT1, GNPDA1, HAVCR2, HIF1A, HMOX1, HNRNPC, HSP90AA1, HSP90AB1, HSPA1A, HSPA1B, HSPH1, ICAM1, IFIH1, IFIT1, IFNGR2, IL1A, IL1B, IL1R1, IL23A, IL6, IL6R, IL7R, IRAK1, IRAK2, IRAK3, ISG15…	[AIF1, BST2, BTK, CARD9, CCR2, CD300A, CD300LF, CD33, CD46, CD74, CD79B, CD84, CD86, CFD, CFP, CLEC1B, CLEC4A, CLEC4D, CNPY3, CORO1A, CSK, CTSS, DPY30, DUSP22, FCGR1A, FCGR1B, FCGR2A, FCGRT, FCN1, FES, FLOT2, FOS, FPR3, FYB, FYN, GPNMB, GPR183, GPSM3, GPX1, HCST, HDAC1, HLA-DMB, HLA-DPA1, HMGB2, ICAM2, IFI16, IFITM1, INPP5D, IRS2, ITGA2B, ITGA4, ITGAL, ITGAM, ITGB2, JAK2, JAML, KIAA0922, KLF13, L…	53.8153	46.1847	[ACOD1, ACTR3, ADA, ADAM17, ADAM8, ADGRE2, ADORA2A, AIF1, BIRC3, BST2, BTK, C3AR1, CARD9, CCL2, CCL20, CCL3, CCL7, CCR2, CCR7, CD300A, CD300LF, CD33, CD46, CD55, CD74, CD79B, CD80, CD81, CD83, CD84, CD86, CDC37, CDKN1A, CFD, CFP, CLEC1B, CLEC4A, CLEC4D, CNPY3, CORO1A, CRK, CSF2, CSK, CTSL, CTSS, CUL4A, CXCL1, CXCL2, CXCL5, CXCL8, DLL1, DPY30, DUSP22, EBI3, EDN1, FCGR1A, FCGR1B, FCGR2A, FCGRT, FCN…
GO:0002682	regulation of immune system process	GO_BiologicalProcess-GOA_10.07.2017_00h00	2.9e-17	5.8e-14	[2, 3]	Group78	15.5528	249	None Specific Cluster	[ACOD1, ACTR3, ADA, ADAM17, ADAM8, ADGRE2, ADORA2A, BIRC3, C3AR1, CCL2, CCL20, CCL3, CCL7, CCR7, CD55, CD80, CD81, CD83, CDC37, CDKN1A, CRK, CSF2, CTSL, CUL4A, CXCL1, CXCL2, CXCL5, CXCL8, DLL1, EBI3, EDN1, FFAR2, FLOT1, GNPDA1, HAVCR2, HIF1A, HMOX1, HNRNPC, HSP90AA1, HSP90AB1, HSPA1A, HSPA1B, HSPH1, ICAM1, IFIH1, IFIT1, IFNGR2, IL1A, IL1B, IL1R1, IL23A, IL6, IL6R, IL7R, IRAK1, IRAK2, IRAK3, ISG15…	[AIF1, BST2, BTK, CARD9, CCR2, CD300A, CD300LF, CD33, CD46, CD74, CD79B, CD84, CD86, CFD, CFP, CLEC1B, CLEC4A, CLEC4D, CNPY3, CORO1A, CSK, CTSS, DPY30, DUSP22, FCGR1A, FCGR1B, FCGR2A, FCGRT, FCN1, FES, FLOT2, FOS, FPR3, FYB, FYN, GPNMB, GPR183, GPSM3, GPX1, HCST, HDAC1, HLA-DMB, HLA-DPA1, HMGB2, ICAM2, IFI16, IFITM1, INPP5D, IRS2, ITGA2B, ITGA4, ITGAL, ITGAM, ITGB2, JAK2, JAML, KIAA0922, KLF13, L…	53.8153	46.1847	[ACOD1, ACTR3, ADA, ADAM17, ADAM8, ADGRE2, ADORA2A, AIF1, BIRC3, BST2, BTK, C3AR1, CARD9, CCL2, CCL20, CCL3, CCL7, CCR2, CCR7, CD300A, CD300LF, CD33, CD46, CD55, CD74, CD79B, CD80, CD81, CD83, CD84, CD86, CDC37, CDKN1A, CFD, CFP, CLEC1B, CLEC4A, CLEC4D, CNPY3, CORO1A, CRK, CSF2, CSK, CTSL, CTSS, CUL4A, CXCL1, CXCL2, CXCL5, CXCL8, DLL1, DPY30, DUSP22, EBI3, EDN1, FCGR1A, FCGR1B, FCGR2A, FCGRT, FCN…
GO:0012501	programmed cell death	GO_BiologicalProcess-GOA_10.07.2017_00h00	3.8e-17	7.7e-14	[4]	Group37	14.5489	308	None Specific Cluster	[ACSL5, ACVR1, ADA, ADAM17, ADAM8, ADM, ADORA2A, AEN, AKR1B1, ANKLE2, ANXA5, ARF4, ARHGDIA, ARHGEF2, ARL6IP1, ASNS, ATF5, BAG3, BCAP31, BID, BIRC3, CCL2, CCL3, CCR7, CD44, CDKN1A, CFLAR, CLEC5A, CRADD, CSF2, CTSL, CUL4A, DCUN1D3, DDIT4, DFNA5, DLL1, DNAJA1, DNAJB6, DNAJC5, DRAM1, EDN1, EGLN2, F3, FAM129B, FNIP2, GADD45B, GCLM, GHITM, GNPDA1, GRINA, GTPBP4, HIF1A, HIP1, HIPK2, HMGCR, HMOX1, HSP90A…	[AIF1, ALOX12, APAF1, APEX1, ARHGEF18, ARHGEF3, ARHGEF6, ARRB1, ATPIF1, BNIP3L, BRAT1, BTK, CAPN1, CAPNS1, CARD9, CASP2, CAST, CAT, CBX4, CD74, CDK19, CDK5RAP3, CDKN2D, CIDEB, CORO1A, CRIP1, CSF1R, CSRNP1, CST3, CTSC, CX3CR1, DNAJC10, DOCK8, DRAM2, DSC2, DUSP1, DUSP22, EGR1, ERCC5, ERP29, FGD2, FGD3, FYN, GIMAP8, GPX1, GSDMD, GSTP1, H1F0, HDAC1, HIGD2A, HINT1, HMGB2, HSPB1, IFI16, IGBP1, INPP5D, …	56.1688	43.8312	[ACSL5, ACVR1, ADA, ADAM17, ADAM8, ADM, ADORA2A, AEN, AIF1, AKR1B1, ALOX12, ANKLE2, ANXA5, APAF1, APEX1, ARF4, ARHGDIA, ARHGEF18, ARHGEF2, ARHGEF3, ARHGEF6, ARL6IP1, ARRB1, ASNS, ATF5, ATPIF1, BAG3, BCAP31, BID, BIRC3, BNIP3L, BRAT1, BTK, CAPN1, CAPNS1, CARD9, CASP2, CAST, CAT, CBX4, CCL2, CCL3, CCR7, CD44, CD74, CDK19, CDK5RAP3, CDKN1A, CDKN2D, CFLAR, CIDEB, CLEC5A, CORO1A, CRADD, CRIP1, CSF1R, …
GO:0012501	programmed cell death	GO_BiologicalProcess-GOA_10.07.2017_00h00	3.8e-17	7.7e-14	[4]	Group74	14.5489	308	None Specific Cluster	[ACSL5, ACVR1, ADA, ADAM17, ADAM8, ADM, ADORA2A, AEN, AKR1B1, ANKLE2, ANXA5, ARF4, ARHGDIA, ARHGEF2, ARL6IP1, ASNS, ATF5, BAG3, BCAP31, BID, BIRC3, CCL2, CCL3, CCR7, CD44, CDKN1A, CFLAR, CLEC5A, CRADD, CSF2, CTSL, CUL4A, DCUN1D3, DDIT4, DFNA5, DLL1, DNAJA1, DNAJB6, DNAJC5, DRAM1, EDN1, EGLN2, F3, FAM129B, FNIP2, GADD45B, GCLM, GHITM, GNPDA1, GRINA, GTPBP4, HIF1A, HIP1, HIPK2, HMGCR, HMOX1, HSP90A…	[AIF1, ALOX12, APAF1, APEX1, ARHGEF18, ARHGEF3, ARHGEF6, ARRB1, ATPIF1, BNIP3L, BRAT1, BTK, CAPN1, CAPNS1, CARD9, CASP2, CAST, CAT, CBX4, CD74, CDK19, CDK5RAP3, CDKN2D, CIDEB, CORO1A, CRIP1, CSF1R, CSRNP1, CST3, CTSC, CX3CR1, DNAJC10, DOCK8, DRAM2, DSC2, DUSP1, DUSP22, EGR1, ERCC5, ERP29, FGD2, FGD3, FYN, GIMAP8, GPX1, GSDMD, GSTP1, H1F0, HDAC1, HIGD2A, HINT1, HMGB2, HSPB1, IFI16, IGBP1, INPP5D, …	56.1688	43.8312	[ACSL5, ACVR1, ADA, ADAM17, ADAM8, ADM, ADORA2A, AEN, AIF1, AKR1B1, ALOX12, ANKLE2, ANXA5, APAF1, APEX1, ARF4, ARHGDIA, ARHGEF18, ARHGEF2, ARHGEF3, ARHGEF6, ARL6IP1, ARRB1, ASNS, ATF5, ATPIF1, BAG3, BCAP31, BID, BIRC3, BNIP3L, BRAT1, BTK, CAPN1, CAPNS1, CARD9, CASP2, CAST, CAT, CBX4, CCL2, CCL3, CCR7, CD44, CD74, CDK19, CDK5RAP3, CDKN1A, CDKN2D, CFLAR, CIDEB, CLEC5A, CORO1A, CRADD, CRIP1, CSF1R, …
GO:0012501	programmed cell death	GO_BiologicalProcess-GOA_10.07.2017_00h00	3.8e-17	7.7e-14	[4]	Group78	14.5489	308	None Specific Cluster	[ACSL5, ACVR1, ADA, ADAM17, ADAM8, ADM, ADORA2A, AEN, AKR1B1, ANKLE2, ANXA5, ARF4, ARHGDIA, ARHGEF2, ARL6IP1, ASNS, ATF5, BAG3, BCAP31, BID, BIRC3, CCL2, CCL3, CCR7, CD44, CDKN1A, CFLAR, CLEC5A, CRADD, CSF2, CTSL, CUL4A, DCUN1D3, DDIT4, DFNA5, DLL1, DNAJA1, DNAJB6, DNAJC5, DRAM1, EDN1, EGLN2, F3, FAM129B, FNIP2, GADD45B, GCLM, GHITM, GNPDA1, GRINA, GTPBP4, HIF1A, HIP1, HIPK2, HMGCR, HMOX1, HSP90A…	[AIF1, ALOX12, APAF1, APEX1, ARHGEF18, ARHGEF3, ARHGEF6, ARRB1, ATPIF1, BNIP3L, BRAT1, BTK, CAPN1, CAPNS1, CARD9, CASP2, CAST, CAT, CBX4, CD74, CDK19, CDK5RAP3, CDKN2D, CIDEB, CORO1A, CRIP1, CSF1R, CSRNP1, CST3, CTSC, CX3CR1, DNAJC10, DOCK8, DRAM2, DSC2, DUSP1, DUSP22, EGR1, ERCC5, ERP29, FGD2, FGD3, FYN, GIMAP8, GPX1, GSDMD, GSTP1, H1F0, HDAC1, HIGD2A, HINT1, HMGB2, HSPB1, IFI16, IGBP1, INPP5D, …	56.1688	43.8312	[ACSL5, ACVR1, ADA, ADAM17, ADAM8, ADM, ADORA2A, AEN, AIF1, AKR1B1, ALOX12, ANKLE2, ANXA5, APAF1, APEX1, ARF4, ARHGDIA, ARHGEF18, ARHGEF2, ARHGEF3, ARHGEF6, ARL6IP1, ARRB1, ASNS, ATF5, ATPIF1, BAG3, BCAP31, BID, BIRC3, BNIP3L, BRAT1, BTK, CAPN1, CAPNS1, CARD9, CASP2, CAST, CAT, CBX4, CCL2, CCL3, CCR7, CD44, CD74, CDK19, CDK5RAP3, CDKN1A, CDKN2D, CFLAR, CIDEB, CLEC5A, CORO1A, CRADD, CRIP1, CSF1R, …
GO:0051649	establishment of localization in cell	GO_BiologicalProcess-GOA_10.07.2017_00h00	8.3e-17	1.6e-13	[3]	Group52	14.2055	329	None Specific Cluster	[ABCA1, ACTR3, ADGRE2, ADORA2A, ANXA2, ARCN1, ARF1, ARF4, ARFGAP3, ARHGEF2, ARL6IP1, ATXN1, AZIN1, BAG3, BCAP31, BID, CCL14, CCL3, CCR7, CD55, CD63, CDC37, CDK5RAP2, CDKN1A, CES1, CHMP2B, CHMP4B, CHMP5, CHORDC1, CLASP2, DDX39A, DENND5A, DNAJC5, DUSP16, EDEM1, EGR2, EHD1, EMD, GEM, GSTO1, HGS, HIF1A, HIP1, HMGCR, HMOX1, HNRNPA2B1, HOMER3, HSP90AA1, HSP90AB1, HSPA1A, HSPA8, IFIT1, IL1B, IL23A, IL6,…	[ADRB2, AGFG1, ALKBH5, AP2S1, APEX1, ARHGAP1, ARRB1, ATP2B4, ATP5A1, ATP5C1, ATP5D, ATP5E, ATP5G2, ATP5H, ATP5I, ATP5J, ATP5J2, ATP5L, ATP5O, ATPIF1, BLOC1S1, BNIP3L, BRSK1, BTK, C2CD5, CCDC88C, CD300A, CD74, CD84, CNIH4, CORO1A, COX5B, CTDSP2, CTSC, DCTN3, DNM3, DPY30, DPYSL2, ENY2, ERP29, F5, FAM53B, FAM89B, FAU, FES, FYB, FYN, HEBP2, HHEX, HSPB1, ITGA4, JAK2, KDELR1, KIF22, LRMP, LRRK2, MAP4K2…	44.0729	55.9271	[ABCA1, ACTR3, ADGRE2, ADORA2A, ADRB2, AGFG1, ALKBH5, ANXA2, AP2S1, APEX1, ARCN1, ARF1, ARF4, ARFGAP3, ARHGAP1, ARHGEF2, ARL6IP1, ARRB1, ATP2B4, ATP5A1, ATP5C1, ATP5D, ATP5E, ATP5G2, ATP5H, ATP5I, ATP5J, ATP5J2, ATP5L, ATP5O, ATPIF1, ATXN1, AZIN1, BAG3, BCAP31, BID, BLOC1S1, BNIP3L, BRSK1, BTK, C2CD5, CCDC88C, CCL14, CCL3, CCR7, CD300A, CD55, CD63, CD74, CD84, CDC37, CDK5RAP2, CDKN1A, CES1, CHMP2…
GO:0051649	establishment of localization in cell	GO_BiologicalProcess-GOA_10.07.2017_00h00	8.3e-17	1.6e-13	[3]	Group75	14.2055	329	None Specific Cluster	[ABCA1, ACTR3, ADGRE2, ADORA2A, ANXA2, ARCN1, ARF1, ARF4, ARFGAP3, ARHGEF2, ARL6IP1, ATXN1, AZIN1, BAG3, BCAP31, BID, CCL14, CCL3, CCR7, CD55, CD63, CDC37, CDK5RAP2, CDKN1A, CES1, CHMP2B, CHMP4B, CHMP5, CHORDC1, CLASP2, DDX39A, DENND5A, DNAJC5, DUSP16, EDEM1, EGR2, EHD1, EMD, GEM, GSTO1, HGS, HIF1A, HIP1, HMGCR, HMOX1, HNRNPA2B1, HOMER3, HSP90AA1, HSP90AB1, HSPA1A, HSPA8, IFIT1, IL1B, IL23A, IL6,…	[ADRB2, AGFG1, ALKBH5, AP2S1, APEX1, ARHGAP1, ARRB1, ATP2B4, ATP5A1, ATP5C1, ATP5D, ATP5E, ATP5G2, ATP5H, ATP5I, ATP5J, ATP5J2, ATP5L, ATP5O, ATPIF1, BLOC1S1, BNIP3L, BRSK1, BTK, C2CD5, CCDC88C, CD300A, CD74, CD84, CNIH4, CORO1A, COX5B, CTDSP2, CTSC, DCTN3, DNM3, DPY30, DPYSL2, ENY2, ERP29, F5, FAM53B, FAM89B, FAU, FES, FYB, FYN, HEBP2, HHEX, HSPB1, ITGA4, JAK2, KDELR1, KIF22, LRMP, LRRK2, MAP4K2…	44.0729	55.9271	[ABCA1, ACTR3, ADGRE2, ADORA2A, ADRB2, AGFG1, ALKBH5, ANXA2, AP2S1, APEX1, ARCN1, ARF1, ARF4, ARFGAP3, ARHGAP1, ARHGEF2, ARL6IP1, ARRB1, ATP2B4, ATP5A1, ATP5C1, ATP5D, ATP5E, ATP5G2, ATP5H, ATP5I, ATP5J, ATP5J2, ATP5L, ATP5O, ATPIF1, ATXN1, AZIN1, BAG3, BCAP31, BID, BLOC1S1, BNIP3L, BRSK1, BTK, C2CD5, CCDC88C, CCL14, CCL3, CCR7, CD300A, CD55, CD63, CD74, CD84, CDC37, CDK5RAP2, CDKN1A, CES1, CHMP2…
GO:0051649	establishment of localization in cell	GO_BiologicalProcess-GOA_10.07.2017_00h00	8.3e-17	1.6e-13	[3]	Group76	14.2055	329	None Specific Cluster	[ABCA1, ACTR3, ADGRE2, ADORA2A, ANXA2, ARCN1, ARF1, ARF4, ARFGAP3, ARHGEF2, ARL6IP1, ATXN1, AZIN1, BAG3, BCAP31, BID, CCL14, CCL3, CCR7, CD55, CD63, CDC37, CDK5RAP2, CDKN1A, CES1, CHMP2B, CHMP4B, CHMP5, CHORDC1, CLASP2, DDX39A, DENND5A, DNAJC5, DUSP16, EDEM1, EGR2, EHD1, EMD, GEM, GSTO1, HGS, HIF1A, HIP1, HMGCR, HMOX1, HNRNPA2B1, HOMER3, HSP90AA1, HSP90AB1, HSPA1A, HSPA8, IFIT1, IL1B, IL23A, IL6,…	[ADRB2, AGFG1, ALKBH5, AP2S1, APEX1, ARHGAP1, ARRB1, ATP2B4, ATP5A1, ATP5C1, ATP5D, ATP5E, ATP5G2, ATP5H, ATP5I, ATP5J, ATP5J2, ATP5L, ATP5O, ATPIF1, BLOC1S1, BNIP3L, BRSK1, BTK, C2CD5, CCDC88C, CD300A, CD74, CD84, CNIH4, CORO1A, COX5B, CTDSP2, CTSC, DCTN3, DNM3, DPY30, DPYSL2, ENY2, ERP29, F5, FAM53B, FAM89B, FAU, FES, FYB, FYN, HEBP2, HHEX, HSPB1, ITGA4, JAK2, KDELR1, KIF22, LRMP, LRRK2, MAP4K2…	44.0729	55.9271	[ABCA1, ACTR3, ADGRE2, ADORA2A, ADRB2, AGFG1, ALKBH5, ANXA2, AP2S1, APEX1, ARCN1, ARF1, ARF4, ARFGAP3, ARHGAP1, ARHGEF2, ARL6IP1, ARRB1, ATP2B4, ATP5A1, ATP5C1, ATP5D, ATP5E, ATP5G2, ATP5H, ATP5I, ATP5J, ATP5J2, ATP5L, ATP5O, ATPIF1, ATXN1, AZIN1, BAG3, BCAP31, BID, BLOC1S1, BNIP3L, BRSK1, BTK, C2CD5, CCDC88C, CCL14, CCL3, CCR7, CD300A, CD55, CD63, CD74, CD84, CDC37, CDK5RAP2, CDKN1A, CES1, CHMP2…
GO:0009966	regulation of signal transduction	GO_BiologicalProcess-GOA_10.07.2017_00h00	1.6e-16	3.2e-13	[3, 4, 5]	Group69	13.4269	402	None Specific Cluster	[ABCA1, ACOD1, ACSL5, ACVR1, ADA, ADAM17, ADAM8, ADM, ADORA2A, AKR1B1, ANKRD10, ANXA2, ARHGDIA, ARHGEF2, ATP2C1, BANP, BCAP31, BCAR3, BID, BIRC3, BOP1, CCL14, CCL2, CCL20, CCL3, CCL3L1, CCL4L1, CCL7, CCL8, CCND1, CCR7, CD44, CD55, CD63, CD80, CD81, CDC37, CFLAR, CHORDC1, CRADD, CRK, CRY1, CSF2, CSNK1A1, CSNK1E, CXCL8, DDIT4, DDIT4L, DFNA5, DLL1, DNAJA1, DUSP16, DUSP5, DVL3, EDN1, EMD, F3, FAM129B…	[ACPP, ADRB2, APAF1, APEX1, ARHGAP1, ARHGAP15, ARHGAP19, ARHGAP4, ARHGAP45, ARHGAP9, ARHGDIB, ARHGEF18, ARHGEF3, ARHGEF6, ARRB1, ATP2B4, ATPIF1, BST2, CARD9, CASP2, CAT, CCDC6, CCND3, CD300A, CD300LF, CD46, CD74, CD86, CDK5RAP3, CDKN1C, CDKN2D, CHN2, CHSY1, CIDEB, CSF1R, CSK, CTSC, CX3CR1, CYTH4, DPEP2, DUSP1, DUSP22, EGR1, ERP29, FAM53B, FAM89B, FBN2, FBP1, FGD2, FGD3, FYN, GFRA2, GLG1, GLIPR2, …	56.4677	43.5323	[ABCA1, ACOD1, ACPP, ACSL5, ACVR1, ADA, ADAM17, ADAM8, ADM, ADORA2A, ADRB2, AKR1B1, ANKRD10, ANXA2, APAF1, APEX1, ARHGAP1, ARHGAP15, ARHGAP19, ARHGAP4, ARHGAP45, ARHGAP9, ARHGDIA, ARHGDIB, ARHGEF18, ARHGEF2, ARHGEF3, ARHGEF6, ARRB1, ATP2B4, ATP2C1, ATPIF1, BANP, BCAP31, BCAR3, BID, BIRC3, BOP1, BST2, CARD9, CASP2, CAT, CCDC6, CCL14, CCL2, CCL20, CCL3, CCL3L1, CCL4L1, CCL7, CCL8, CCND1, CCND3, CCR…
GO:0009966	regulation of signal transduction	GO_BiologicalProcess-GOA_10.07.2017_00h00	1.6e-16	3.2e-13	[3, 4, 5]	Group74	13.4269	402	None Specific Cluster	[ABCA1, ACOD1, ACSL5, ACVR1, ADA, ADAM17, ADAM8, ADM, ADORA2A, AKR1B1, ANKRD10, ANXA2, ARHGDIA, ARHGEF2, ATP2C1, BANP, BCAP31, BCAR3, BID, BIRC3, BOP1, CCL14, CCL2, CCL20, CCL3, CCL3L1, CCL4L1, CCL7, CCL8, CCND1, CCR7, CD44, CD55, CD63, CD80, CD81, CDC37, CFLAR, CHORDC1, CRADD, CRK, CRY1, CSF2, CSNK1A1, CSNK1E, CXCL8, DDIT4, DDIT4L, DFNA5, DLL1, DNAJA1, DUSP16, DUSP5, DVL3, EDN1, EMD, F3, FAM129B…	[ACPP, ADRB2, APAF1, APEX1, ARHGAP1, ARHGAP15, ARHGAP19, ARHGAP4, ARHGAP45, ARHGAP9, ARHGDIB, ARHGEF18, ARHGEF3, ARHGEF6, ARRB1, ATP2B4, ATPIF1, BST2, CARD9, CASP2, CAT, CCDC6, CCND3, CD300A, CD300LF, CD46, CD74, CD86, CDK5RAP3, CDKN1C, CDKN2D, CHN2, CHSY1, CIDEB, CSF1R, CSK, CTSC, CX3CR1, CYTH4, DPEP2, DUSP1, DUSP22, EGR1, ERP29, FAM53B, FAM89B, FBN2, FBP1, FGD2, FGD3, FYN, GFRA2, GLG1, GLIPR2, …	56.4677	43.5323	[ABCA1, ACOD1, ACPP, ACSL5, ACVR1, ADA, ADAM17, ADAM8, ADM, ADORA2A, ADRB2, AKR1B1, ANKRD10, ANXA2, APAF1, APEX1, ARHGAP1, ARHGAP15, ARHGAP19, ARHGAP4, ARHGAP45, ARHGAP9, ARHGDIA, ARHGDIB, ARHGEF18, ARHGEF2, ARHGEF3, ARHGEF6, ARRB1, ATP2B4, ATP2C1, ATPIF1, BANP, BCAP31, BCAR3, BID, BIRC3, BOP1, BST2, CARD9, CASP2, CAT, CCDC6, CCL14, CCL2, CCL20, CCL3, CCL3L1, CCL4L1, CCL7, CCL8, CCND1, CCND3, CCR…
GO:0009966	regulation of signal transduction	GO_BiologicalProcess-GOA_10.07.2017_00h00	1.6e-16	3.2e-13	[3, 4, 5]	Group78	13.4269	402	None Specific Cluster	[ABCA1, ACOD1, ACSL5, ACVR1, ADA, ADAM17, ADAM8, ADM, ADORA2A, AKR1B1, ANKRD10, ANXA2, ARHGDIA, ARHGEF2, ATP2C1, BANP, BCAP31, BCAR3, BID, BIRC3, BOP1, CCL14, CCL2, CCL20, CCL3, CCL3L1, CCL4L1, CCL7, CCL8, CCND1, CCR7, CD44, CD55, CD63, CD80, CD81, CDC37, CFLAR, CHORDC1, CRADD, CRK, CRY1, CSF2, CSNK1A1, CSNK1E, CXCL8, DDIT4, DDIT4L, DFNA5, DLL1, DNAJA1, DUSP16, DUSP5, DVL3, EDN1, EMD, F3, FAM129B…	[ACPP, ADRB2, APAF1, APEX1, ARHGAP1, ARHGAP15, ARHGAP19, ARHGAP4, ARHGAP45, ARHGAP9, ARHGDIB, ARHGEF18, ARHGEF3, ARHGEF6, ARRB1, ATP2B4, ATPIF1, BST2, CARD9, CASP2, CAT, CCDC6, CCND3, CD300A, CD300LF, CD46, CD74, CD86, CDK5RAP3, CDKN1C, CDKN2D, CHN2, CHSY1, CIDEB, CSF1R, CSK, CTSC, CX3CR1, CYTH4, DPEP2, DUSP1, DUSP22, EGR1, ERP29, FAM53B, FAM89B, FBN2, FBP1, FGD2, FGD3, FYN, GFRA2, GLG1, GLIPR2, …	56.4677	43.5323	[ABCA1, ACOD1, ACPP, ACSL5, ACVR1, ADA, ADAM17, ADAM8, ADM, ADORA2A, ADRB2, AKR1B1, ANKRD10, ANXA2, APAF1, APEX1, ARHGAP1, ARHGAP15, ARHGAP19, ARHGAP4, ARHGAP45, ARHGAP9, ARHGDIA, ARHGDIB, ARHGEF18, ARHGEF2, ARHGEF3, ARHGEF6, ARRB1, ATP2B4, ATP2C1, ATPIF1, BANP, BCAP31, BCAR3, BID, BIRC3, BOP1, BST2, CARD9, CASP2, CAT, CCDC6, CCL14, CCL2, CCL20, CCL3, CCL3L1, CCL4L1, CCL7, CCL8, CCND1, CCND3, CCR…
GO:0045087	innate immune response	GO_BiologicalProcess-GOA_10.07.2017_00h00	3.6e-16	7.3e-13	[3, 4]	Group69	17.4973	165	None Specific Cluster	[ACOD1, ADAM8, ARHGEF2, BIRC3, CCL14, CCL2, CCL20, CCL3, CCL3L1, CCL4L1, CCL7, CCL8, CD44, CD55, CD58, CDC37, CLEC5A, CRK, CTSL, EDN1, FFAR2, FLOT1, GBP2, GCH1, HAVCR2, HNRNPC, HSP90AB1, HSPA1A, HSPA1B, ICAM1, IFIH1, IFIT1, IFIT2, IFIT3, IFNGR2, IL23A, IL36G, IRAK1, IRAK2, IRAK3, ISG15, ISG20, JAK1, KYNU, LGALS3, LGMN, LYN, MATK, NFKB1, NFKB2, OASL, PIK3AP1, PPARG, PRDX1, PSMA1, PSMA6, PSMC1, PSM…	[ADAM15, AIF1, BST2, BTK, CARD9, CD300A, CD300LF, CD46, CD84, CD86, CFD, CFP, CLEC4A, CLEC4D, CNPY3, CORO1A, CSF1R, CSK, CTSS, CYBB, DEFA1, DEFA3, EGR1, FAU, FCGR1A, FCGR1B, FCN1, FES, FYN, GSDMD, HIST1H2BK, HIST2H2BE, HLA-DPA1, HMGB2, ICAM2, IFI16, IFITM1, IFITM2, IFITM3, IRF8, ITGAM, ITGB2, JAK2, LCN2, LILRA5, LY86, LY96, MAP3K1, MAP4K2, MAPKAPK3, MSRB1, NCF1, NDUFA2, NRROS, PADI4, PAK1, PGLYRP…	50.9091	49.0909	[ACOD1, ADAM15, ADAM8, AIF1, ARHGEF2, BIRC3, BST2, BTK, CARD9, CCL14, CCL2, CCL20, CCL3, CCL3L1, CCL4L1, CCL7, CCL8, CD300A, CD300LF, CD44, CD46, CD55, CD58, CD84, CD86, CDC37, CFD, CFP, CLEC4A, CLEC4D, CLEC5A, CNPY3, CORO1A, CRK, CSF1R, CSK, CTSL, CTSS, CYBB, DEFA1, DEFA3, EDN1, EGR1, FAU, FCGR1A, FCGR1B, FCN1, FES, FFAR2, FLOT1, FYN, GBP2, GCH1, GSDMD, HAVCR2, HIST1H2BK, HIST2H2BE, HLA-DPA1, HM…
GO:0045087	innate immune response	GO_BiologicalProcess-GOA_10.07.2017_00h00	3.6e-16	7.3e-13	[3, 4]	Group71	17.4973	165	None Specific Cluster	[ACOD1, ADAM8, ARHGEF2, BIRC3, CCL14, CCL2, CCL20, CCL3, CCL3L1, CCL4L1, CCL7, CCL8, CD44, CD55, CD58, CDC37, CLEC5A, CRK, CTSL, EDN1, FFAR2, FLOT1, GBP2, GCH1, HAVCR2, HNRNPC, HSP90AB1, HSPA1A, HSPA1B, ICAM1, IFIH1, IFIT1, IFIT2, IFIT3, IFNGR2, IL23A, IL36G, IRAK1, IRAK2, IRAK3, ISG15, ISG20, JAK1, KYNU, LGALS3, LGMN, LYN, MATK, NFKB1, NFKB2, OASL, PIK3AP1, PPARG, PRDX1, PSMA1, PSMA6, PSMC1, PSM…	[ADAM15, AIF1, BST2, BTK, CARD9, CD300A, CD300LF, CD46, CD84, CD86, CFD, CFP, CLEC4A, CLEC4D, CNPY3, CORO1A, CSF1R, CSK, CTSS, CYBB, DEFA1, DEFA3, EGR1, FAU, FCGR1A, FCGR1B, FCN1, FES, FYN, GSDMD, HIST1H2BK, HIST2H2BE, HLA-DPA1, HMGB2, ICAM2, IFI16, IFITM1, IFITM2, IFITM3, IRF8, ITGAM, ITGB2, JAK2, LCN2, LILRA5, LY86, LY96, MAP3K1, MAP4K2, MAPKAPK3, MSRB1, NCF1, NDUFA2, NRROS, PADI4, PAK1, PGLYRP…	50.9091	49.0909	[ACOD1, ADAM15, ADAM8, AIF1, ARHGEF2, BIRC3, BST2, BTK, CARD9, CCL14, CCL2, CCL20, CCL3, CCL3L1, CCL4L1, CCL7, CCL8, CD300A, CD300LF, CD44, CD46, CD55, CD58, CD84, CD86, CDC37, CFD, CFP, CLEC4A, CLEC4D, CLEC5A, CNPY3, CORO1A, CRK, CSF1R, CSK, CTSL, CTSS, CYBB, DEFA1, DEFA3, EDN1, EGR1, FAU, FCGR1A, FCGR1B, FCN1, FES, FFAR2, FLOT1, FYN, GBP2, GCH1, GSDMD, HAVCR2, HIST1H2BK, HIST2H2BE, HLA-DPA1, HM…
GO:0045087	innate immune response	GO_BiologicalProcess-GOA_10.07.2017_00h00	3.6e-16	7.3e-13	[3, 4]	Group77	17.4973	165	None Specific Cluster	[ACOD1, ADAM8, ARHGEF2, BIRC3, CCL14, CCL2, CCL20, CCL3, CCL3L1, CCL4L1, CCL7, CCL8, CD44, CD55, CD58, CDC37, CLEC5A, CRK, CTSL, EDN1, FFAR2, FLOT1, GBP2, GCH1, HAVCR2, HNRNPC, HSP90AB1, HSPA1A, HSPA1B, ICAM1, IFIH1, IFIT1, IFIT2, IFIT3, IFNGR2, IL23A, IL36G, IRAK1, IRAK2, IRAK3, ISG15, ISG20, JAK1, KYNU, LGALS3, LGMN, LYN, MATK, NFKB1, NFKB2, OASL, PIK3AP1, PPARG, PRDX1, PSMA1, PSMA6, PSMC1, PSM…	[ADAM15, AIF1, BST2, BTK, CARD9, CD300A, CD300LF, CD46, CD84, CD86, CFD, CFP, CLEC4A, CLEC4D, CNPY3, CORO1A, CSF1R, CSK, CTSS, CYBB, DEFA1, DEFA3, EGR1, FAU, FCGR1A, FCGR1B, FCN1, FES, FYN, GSDMD, HIST1H2BK, HIST2H2BE, HLA-DPA1, HMGB2, ICAM2, IFI16, IFITM1, IFITM2, IFITM3, IRF8, ITGAM, ITGB2, JAK2, LCN2, LILRA5, LY86, LY96, MAP3K1, MAP4K2, MAPKAPK3, MSRB1, NCF1, NDUFA2, NRROS, PADI4, PAK1, PGLYRP…	50.9091	49.0909	[ACOD1, ADAM15, ADAM8, AIF1, ARHGEF2, BIRC3, BST2, BTK, CARD9, CCL14, CCL2, CCL20, CCL3, CCL3L1, CCL4L1, CCL7, CCL8, CD300A, CD300LF, CD44, CD46, CD55, CD58, CD84, CD86, CDC37, CFD, CFP, CLEC4A, CLEC4D, CLEC5A, CNPY3, CORO1A, CRK, CSF1R, CSK, CTSL, CTSS, CYBB, DEFA1, DEFA3, EDN1, EGR1, FAU, FCGR1A, FCGR1B, FCN1, FES, FFAR2, FLOT1, FYN, GBP2, GCH1, GSDMD, HAVCR2, HIST1H2BK, HIST2H2BE, HLA-DPA1, HM…
GO:0009199	ribonucleoside triphosphate metabolic process	GO_BiologicalProcess-GOA_10.07.2017_00h00	3.9e-16	8e-13	[6, 7, 8]	Group46	23.9766	82	Specific for Cluster #2	[ACOD1, AK4, ATP6V1B2, BID, CTPS1, DDIT4, DLD, GNPDA1, HIF1A, HSPA1A, HSPA1B, HSPA8, NUP62, PFKFB3, PFKP, PID1, PKM, PPIF, PRKAG2, RHOQ, SLC25A13, VCP]	[ATP5A1, ATP5C1, ATP5D, ATP5E, ATP5EP2, ATP5G2, ATP5H, ATP5I, ATP5J, ATP5J2, ATP5L, ATP5O, ATPIF1, CHCHD10, COX5A, COX5B, COX6B1, COX6C, COX7B, COX7C, COX8A, FBP1, GALK1, GIMAP7, HK3, IMPDH1, LRRK2, MAP4K2, NDUFA1, NDUFA11, NDUFA12, NDUFA2, NDUFA3, NDUFA4, NDUFA8, NDUFAB1, NDUFB10, NDUFB11, NDUFB3, NDUFB5, NDUFB6, NDUFB7, NDUFB8, NDUFS3, NDUFS4, NDUFS5, NDUFS7, NDUFS8, NME3, NME8, NUP214, NUP85, …	26.8293	73.1707	[ACOD1, AK4, ATP5A1, ATP5C1, ATP5D, ATP5E, ATP5EP2, ATP5G2, ATP5H, ATP5I, ATP5J, ATP5J2, ATP5L, ATP5O, ATP6V1B2, ATPIF1, BID, CHCHD10, COX5A, COX5B, COX6B1, COX6C, COX7B, COX7C, COX8A, CTPS1, DDIT4, DLD, FBP1, GALK1, GIMAP7, GNPDA1, HIF1A, HK3, HSPA1A, HSPA1B, HSPA8, IMPDH1, LRRK2, MAP4K2, NDUFA1, NDUFA11, NDUFA12, NDUFA2, NDUFA3, NDUFA4, NDUFA8, NDUFAB1, NDUFB10, NDUFB11, NDUFB3, NDUFB5, NDUFB6,…
GO:0009199	ribonucleoside triphosphate metabolic process	GO_BiologicalProcess-GOA_10.07.2017_00h00	3.9e-16	8e-13	[6, 7, 8]	Group64	23.9766	82	Specific for Cluster #2	[ACOD1, AK4, ATP6V1B2, BID, CTPS1, DDIT4, DLD, GNPDA1, HIF1A, HSPA1A, HSPA1B, HSPA8, NUP62, PFKFB3, PFKP, PID1, PKM, PPIF, PRKAG2, RHOQ, SLC25A13, VCP]	[ATP5A1, ATP5C1, ATP5D, ATP5E, ATP5EP2, ATP5G2, ATP5H, ATP5I, ATP5J, ATP5J2, ATP5L, ATP5O, ATPIF1, CHCHD10, COX5A, COX5B, COX6B1, COX6C, COX7B, COX7C, COX8A, FBP1, GALK1, GIMAP7, HK3, IMPDH1, LRRK2, MAP4K2, NDUFA1, NDUFA11, NDUFA12, NDUFA2, NDUFA3, NDUFA4, NDUFA8, NDUFAB1, NDUFB10, NDUFB11, NDUFB3, NDUFB5, NDUFB6, NDUFB7, NDUFB8, NDUFS3, NDUFS4, NDUFS5, NDUFS7, NDUFS8, NME3, NME8, NUP214, NUP85, …	26.8293	73.1707	[ACOD1, AK4, ATP5A1, ATP5C1, ATP5D, ATP5E, ATP5EP2, ATP5G2, ATP5H, ATP5I, ATP5J, ATP5J2, ATP5L, ATP5O, ATP6V1B2, ATPIF1, BID, CHCHD10, COX5A, COX5B, COX6B1, COX6C, COX7B, COX7C, COX8A, CTPS1, DDIT4, DLD, FBP1, GALK1, GIMAP7, GNPDA1, HIF1A, HK3, HSPA1A, HSPA1B, HSPA8, IMPDH1, LRRK2, MAP4K2, NDUFA1, NDUFA11, NDUFA12, NDUFA2, NDUFA3, NDUFA4, NDUFA8, NDUFAB1, NDUFB10, NDUFB11, NDUFB3, NDUFB5, NDUFB6,…
GO:0009199	ribonucleoside triphosphate metabolic process	GO_BiologicalProcess-GOA_10.07.2017_00h00	3.9e-16	8e-13	[6, 7, 8]	Group73	23.9766	82	Specific for Cluster #2	[ACOD1, AK4, ATP6V1B2, BID, CTPS1, DDIT4, DLD, GNPDA1, HIF1A, HSPA1A, HSPA1B, HSPA8, NUP62, PFKFB3, PFKP, PID1, PKM, PPIF, PRKAG2, RHOQ, SLC25A13, VCP]	[ATP5A1, ATP5C1, ATP5D, ATP5E, ATP5EP2, ATP5G2, ATP5H, ATP5I, ATP5J, ATP5J2, ATP5L, ATP5O, ATPIF1, CHCHD10, COX5A, COX5B, COX6B1, COX6C, COX7B, COX7C, COX8A, FBP1, GALK1, GIMAP7, HK3, IMPDH1, LRRK2, MAP4K2, NDUFA1, NDUFA11, NDUFA12, NDUFA2, NDUFA3, NDUFA4, NDUFA8, NDUFAB1, NDUFB10, NDUFB11, NDUFB3, NDUFB5, NDUFB6, NDUFB7, NDUFB8, NDUFS3, NDUFS4, NDUFS5, NDUFS7, NDUFS8, NME3, NME8, NUP214, NUP85, …	26.8293	73.1707	[ACOD1, AK4, ATP5A1, ATP5C1, ATP5D, ATP5E, ATP5EP2, ATP5G2, ATP5H, ATP5I, ATP5J, ATP5J2, ATP5L, ATP5O, ATP6V1B2, ATPIF1, BID, CHCHD10, COX5A, COX5B, COX6B1, COX6C, COX7B, COX7C, COX8A, CTPS1, DDIT4, DLD, FBP1, GALK1, GIMAP7, GNPDA1, HIF1A, HK3, HSPA1A, HSPA1B, HSPA8, IMPDH1, LRRK2, MAP4K2, NDUFA1, NDUFA11, NDUFA12, NDUFA2, NDUFA3, NDUFA4, NDUFA8, NDUFAB1, NDUFB10, NDUFB11, NDUFB3, NDUFB5, NDUFB6,…
GO:0009967	positive regulation of signal transduction	GO_BiologicalProcess-GOA_10.07.2017_00h00	5.1e-16	1e-12	[3, 4, 5, 6]	Group78	15.3601	241	None Specific Cluster	[ACVR1, ADA, ADAM17, ADAM8, ADORA2A, AKR1B1, ATP2C1, BCAP31, BCAR3, BID, BIRC3, CCL14, CCL2, CCL20, CCL3, CCL3L1, CCL4L1, CCL7, CCL8, CCR7, CD44, CD63, CD80, CD81, CFLAR, CRADD, CRK, CSF2, CSNK1E, DFNA5, DLL1, DUSP5, DVL3, EDN1, F3, FLOT1, GADD45B, GSTO1, HAVCR2, HIF1A, HIP1, HIPK2, HMGCR, HMOX1, HPSE, HSP90AB1, HSPA1A, HSPA1B, ICAM1, IL1B, IL1R1, IL23A, IL6, IL6R, IRAK1, IRAK2, ITGA5, ITGAV, KCN…	[ACPP, ADRB2, APAF1, APEX1, ARHGAP1, ARHGAP4, ARRB1, ATPIF1, BST2, CARD9, CASP2, CAT, CD300A, CD300LF, CD74, CDK5RAP3, CDKN1C, CHN2, CHSY1, CIDEB, CSF1R, CSK, CTSC, DPEP2, DUSP22, ERP29, FAM53B, FGD2, FYN, GLIPR2, GNAI2, GPNMB, GPR183, GPX1, HCST, HHEX, HINT1, ITGB3, JAK2, LAMTOR1, LAMTOR2, LAMTOR4, LGALSL, LPAR6, LRG1, LRRK2, LSM4, LY86, LY96, MAP3K1, MAP3K6, MAP4K1, MAP4K2, MAPK3, MAPKAPK3, MFN…	57.2614	42.7386	[ACPP, ACVR1, ADA, ADAM17, ADAM8, ADORA2A, ADRB2, AKR1B1, APAF1, APEX1, ARHGAP1, ARHGAP4, ARRB1, ATP2C1, ATPIF1, BCAP31, BCAR3, BID, BIRC3, BST2, CARD9, CASP2, CAT, CCL14, CCL2, CCL20, CCL3, CCL3L1, CCL4L1, CCL7, CCL8, CCR7, CD300A, CD300LF, CD44, CD63, CD74, CD80, CD81, CDK5RAP3, CDKN1C, CFLAR, CHN2, CHSY1, CIDEB, CRADD, CRK, CSF1R, CSF2, CSK, CSNK1E, CTSC, DFNA5, DLL1, DPEP2, DUSP22, DUSP5, DVL…
GO:0032879	regulation of localization	GO_BiologicalProcess-GOA_10.07.2017_00h00	5.9e-16	1.1e-12	[2, 3]	Group58	13.6195	368	None Specific Cluster	[ABCA1, ACVR1, ADA, ADAM17, ADAM8, ADGRE2, ADORA2A, AKR1B1, ANXA2, ARF1, ARFGAP3, ARHGDIA, ARL6IP1, ATP1A1, ATP1B3, AZIN1, BAG3, BCAP31, BID, C3AR1, CCL14, CCL2, CCL20, CCL3, CCL7, CCR7, CCT2, CD58, CD63, CD81, CDKN1A, CHORDC1, CLASP2, CLEC5A, CLIC4, CRK, CRY1, CSNK1E, CXCL1, CXCL2, CXCL5, CXCL8, DCP2, DKC1, DLL1, DNAAF1, DNAJA1, DNAJB6, DOCK10, DPYSL3, DVL3, EDEM1, EDN1, EHD1, EMD, F3, FERMT3, F…	[ABHD5, ABI3, ADAM15, ADRB2, AHNAK, AIF1, ALOX12, ANXA3, AP2S1, APEX1, ARG1, ARHGAP1, ARHGAP4, ARHGDIB, ARRB1, ATP2B4, ATP5A1, ATPIF1, BNIP3L, BST2, C2CD5, CACNA2D3, CCR2, CD300A, CD300LF, CD74, CD84, CDK5RAP3, COMMD1, COMT, CORO1A, CORO1B, CPNE3, CRBN, CSF1R, CSK, CTDSP2, CTSS, CX3CR1, CYBB, DOCK2, DPYSL2, DSC2, ENY2, ERP29, EVL, FAM89B, FCN1, FES, FOXO4, FYN, GLIPR2, GLRX, GNAI2, GPD1L, GPNMB, …	55.163	44.837	[ABCA1, ABHD5, ABI3, ACVR1, ADA, ADAM15, ADAM17, ADAM8, ADGRE2, ADORA2A, ADRB2, AHNAK, AIF1, AKR1B1, ALOX12, ANXA2, ANXA3, AP2S1, APEX1, ARF1, ARFGAP3, ARG1, ARHGAP1, ARHGAP4, ARHGDIA, ARHGDIB, ARL6IP1, ARRB1, ATP1A1, ATP1B3, ATP2B4, ATP5A1, ATPIF1, AZIN1, BAG3, BCAP31, BID, BNIP3L, BST2, C2CD5, C3AR1, CACNA2D3, CCL14, CCL2, CCL20, CCL3, CCL7, CCR2, CCR7, CCT2, CD300A, CD300LF, CD58, CD63, CD74, …
GO:0032879	regulation of localization	GO_BiologicalProcess-GOA_10.07.2017_00h00	5.9e-16	1.1e-12	[2, 3]	Group66	13.6195	368	None Specific Cluster	[ABCA1, ACVR1, ADA, ADAM17, ADAM8, ADGRE2, ADORA2A, AKR1B1, ANXA2, ARF1, ARFGAP3, ARHGDIA, ARL6IP1, ATP1A1, ATP1B3, AZIN1, BAG3, BCAP31, BID, C3AR1, CCL14, CCL2, CCL20, CCL3, CCL7, CCR7, CCT2, CD58, CD63, CD81, CDKN1A, CHORDC1, CLASP2, CLEC5A, CLIC4, CRK, CRY1, CSNK1E, CXCL1, CXCL2, CXCL5, CXCL8, DCP2, DKC1, DLL1, DNAAF1, DNAJA1, DNAJB6, DOCK10, DPYSL3, DVL3, EDEM1, EDN1, EHD1, EMD, F3, FERMT3, F…	[ABHD5, ABI3, ADAM15, ADRB2, AHNAK, AIF1, ALOX12, ANXA3, AP2S1, APEX1, ARG1, ARHGAP1, ARHGAP4, ARHGDIB, ARRB1, ATP2B4, ATP5A1, ATPIF1, BNIP3L, BST2, C2CD5, CACNA2D3, CCR2, CD300A, CD300LF, CD74, CD84, CDK5RAP3, COMMD1, COMT, CORO1A, CORO1B, CPNE3, CRBN, CSF1R, CSK, CTDSP2, CTSS, CX3CR1, CYBB, DOCK2, DPYSL2, DSC2, ENY2, ERP29, EVL, FAM89B, FCN1, FES, FOXO4, FYN, GLIPR2, GLRX, GNAI2, GPD1L, GPNMB, …	55.163	44.837	[ABCA1, ABHD5, ABI3, ACVR1, ADA, ADAM15, ADAM17, ADAM8, ADGRE2, ADORA2A, ADRB2, AHNAK, AIF1, AKR1B1, ALOX12, ANXA2, ANXA3, AP2S1, APEX1, ARF1, ARFGAP3, ARG1, ARHGAP1, ARHGAP4, ARHGDIA, ARHGDIB, ARL6IP1, ARRB1, ATP1A1, ATP1B3, ATP2B4, ATP5A1, ATPIF1, AZIN1, BAG3, BCAP31, BID, BNIP3L, BST2, C2CD5, C3AR1, CACNA2D3, CCL14, CCL2, CCL20, CCL3, CCL7, CCR2, CCR7, CCT2, CD300A, CD300LF, CD58, CD63, CD74, …
GO:0032879	regulation of localization	GO_BiologicalProcess-GOA_10.07.2017_00h00	5.9e-16	1.1e-12	[2, 3]	Group72	13.6195	368	None Specific Cluster	[ABCA1, ACVR1, ADA, ADAM17, ADAM8, ADGRE2, ADORA2A, AKR1B1, ANXA2, ARF1, ARFGAP3, ARHGDIA, ARL6IP1, ATP1A1, ATP1B3, AZIN1, BAG3, BCAP31, BID, C3AR1, CCL14, CCL2, CCL20, CCL3, CCL7, CCR7, CCT2, CD58, CD63, CD81, CDKN1A, CHORDC1, CLASP2, CLEC5A, CLIC4, CRK, CRY1, CSNK1E, CXCL1, CXCL2, CXCL5, CXCL8, DCP2, DKC1, DLL1, DNAAF1, DNAJA1, DNAJB6, DOCK10, DPYSL3, DVL3, EDEM1, EDN1, EHD1, EMD, F3, FERMT3, F…	[ABHD5, ABI3, ADAM15, ADRB2, AHNAK, AIF1, ALOX12, ANXA3, AP2S1, APEX1, ARG1, ARHGAP1, ARHGAP4, ARHGDIB, ARRB1, ATP2B4, ATP5A1, ATPIF1, BNIP3L, BST2, C2CD5, CACNA2D3, CCR2, CD300A, CD300LF, CD74, CD84, CDK5RAP3, COMMD1, COMT, CORO1A, CORO1B, CPNE3, CRBN, CSF1R, CSK, CTDSP2, CTSS, CX3CR1, CYBB, DOCK2, DPYSL2, DSC2, ENY2, ERP29, EVL, FAM89B, FCN1, FES, FOXO4, FYN, GLIPR2, GLRX, GNAI2, GPD1L, GPNMB, …	55.163	44.837	[ABCA1, ABHD5, ABI3, ACVR1, ADA, ADAM15, ADAM17, ADAM8, ADGRE2, ADORA2A, ADRB2, AHNAK, AIF1, AKR1B1, ALOX12, ANXA2, ANXA3, AP2S1, APEX1, ARF1, ARFGAP3, ARG1, ARHGAP1, ARHGAP4, ARHGDIA, ARHGDIB, ARL6IP1, ARRB1, ATP1A1, ATP1B3, ATP2B4, ATP5A1, ATPIF1, AZIN1, BAG3, BCAP31, BID, BNIP3L, BST2, C2CD5, C3AR1, CACNA2D3, CCL14, CCL2, CCL20, CCL3, CCL7, CCR2, CCR7, CCT2, CD300A, CD300LF, CD58, CD63, CD74, …
GO:0032879	regulation of localization	GO_BiologicalProcess-GOA_10.07.2017_00h00	5.9e-16	1.1e-12	[2, 3]	Group75	13.6195	368	None Specific Cluster	[ABCA1, ACVR1, ADA, ADAM17, ADAM8, ADGRE2, ADORA2A, AKR1B1, ANXA2, ARF1, ARFGAP3, ARHGDIA, ARL6IP1, ATP1A1, ATP1B3, AZIN1, BAG3, BCAP31, BID, C3AR1, CCL14, CCL2, CCL20, CCL3, CCL7, CCR7, CCT2, CD58, CD63, CD81, CDKN1A, CHORDC1, CLASP2, CLEC5A, CLIC4, CRK, CRY1, CSNK1E, CXCL1, CXCL2, CXCL5, CXCL8, DCP2, DKC1, DLL1, DNAAF1, DNAJA1, DNAJB6, DOCK10, DPYSL3, DVL3, EDEM1, EDN1, EHD1, EMD, F3, FERMT3, F…	[ABHD5, ABI3, ADAM15, ADRB2, AHNAK, AIF1, ALOX12, ANXA3, AP2S1, APEX1, ARG1, ARHGAP1, ARHGAP4, ARHGDIB, ARRB1, ATP2B4, ATP5A1, ATPIF1, BNIP3L, BST2, C2CD5, CACNA2D3, CCR2, CD300A, CD300LF, CD74, CD84, CDK5RAP3, COMMD1, COMT, CORO1A, CORO1B, CPNE3, CRBN, CSF1R, CSK, CTDSP2, CTSS, CX3CR1, CYBB, DOCK2, DPYSL2, DSC2, ENY2, ERP29, EVL, FAM89B, FCN1, FES, FOXO4, FYN, GLIPR2, GLRX, GNAI2, GPD1L, GPNMB, …	55.163	44.837	[ABCA1, ABHD5, ABI3, ACVR1, ADA, ADAM15, ADAM17, ADAM8, ADGRE2, ADORA2A, ADRB2, AHNAK, AIF1, AKR1B1, ALOX12, ANXA2, ANXA3, AP2S1, APEX1, ARF1, ARFGAP3, ARG1, ARHGAP1, ARHGAP4, ARHGDIA, ARHGDIB, ARL6IP1, ARRB1, ATP1A1, ATP1B3, ATP2B4, ATP5A1, ATPIF1, AZIN1, BAG3, BCAP31, BID, BNIP3L, BST2, C2CD5, C3AR1, CACNA2D3, CCL14, CCL2, CCL20, CCL3, CCL7, CCR2, CCR7, CCT2, CD300A, CD300LF, CD58, CD63, CD74, …
GO:0043085	positive regulation of catalytic activity	GO_BiologicalProcess-GOA_10.07.2017_00h00	5.5e-16	1.1e-12	[4]	Group49	15.0029	260	None Specific Cluster	[ACSL1, ADAM17, ADAM8, ADCY3, ADORA2A, ADRM1, AGAP3, ALOX5AP, ARF1, ARF4, ARFGAP3, ARHGDIA, ARHGEF2, ARRDC4, ATP1B3, AZIN1, BCAP31, BCAR3, BID, CCL14, CCL2, CCL20, CCL3, CCL3L1, CCL4L1, CCL7, CCL8, CCND1, CCR7, CCT2, CD44, CD81, CDC42EP2, CDKN1A, CFLAR, CRADD, CRK, CSF2, CXCL1, DCP1A, DCUN1D3, DENND5A, DKC1, DNAJA1, DNAJB11, DNAJB4, DNAJB6, DOCK10, DUSP5, DVL3, EDN1, EPM2AIP1, F3, GADD45B, GCH1, …	[ABHD5, ACAP1, ADAP2, ADCY7, ADRB2, AGFG1, ALDH1A1, ALOX12, APAF1, ARHGAP1, ARHGAP15, ARHGAP19, ARHGAP4, ARHGAP45, ARHGAP9, ARHGDIB, ARHGEF18, ARHGEF3, ARHGEF6, ARRB1, ATP2B4, CASP2, CCND3, CD300A, CD74, CHN2, CIDEB, CSF1R, CSK, CYTH4, DENND6B, DNAJC10, DOCK11, DOCK2, DOCK8, EGR1, ERP29, FGD2, FGD3, FYN, GFRA2, GMFG, GNAI2, HERC1, HMGB2, IFI16, IRS2, ITGB3, JAK2, KLF4, LAMTOR1, LAMTOR2, LAMTOR4, …	56.1538	43.8462	[ABHD5, ACAP1, ACSL1, ADAM17, ADAM8, ADAP2, ADCY3, ADCY7, ADORA2A, ADRB2, ADRM1, AGAP3, AGFG1, ALDH1A1, ALOX12, ALOX5AP, APAF1, ARF1, ARF4, ARFGAP3, ARHGAP1, ARHGAP15, ARHGAP19, ARHGAP4, ARHGAP45, ARHGAP9, ARHGDIA, ARHGDIB, ARHGEF18, ARHGEF2, ARHGEF3, ARHGEF6, ARRB1, ARRDC4, ATP1B3, ATP2B4, AZIN1, BCAP31, BCAR3, BID, CASP2, CCL14, CCL2, CCL20, CCL3, CCL3L1, CCL4L1, CCL7, CCL8, CCND1, CCND3, CCR7,…
GO:0043085	positive regulation of catalytic activity	GO_BiologicalProcess-GOA_10.07.2017_00h00	5.5e-16	1.1e-12	[4]	Group78	15.0029	260	None Specific Cluster	[ACSL1, ADAM17, ADAM8, ADCY3, ADORA2A, ADRM1, AGAP3, ALOX5AP, ARF1, ARF4, ARFGAP3, ARHGDIA, ARHGEF2, ARRDC4, ATP1B3, AZIN1, BCAP31, BCAR3, BID, CCL14, CCL2, CCL20, CCL3, CCL3L1, CCL4L1, CCL7, CCL8, CCND1, CCR7, CCT2, CD44, CD81, CDC42EP2, CDKN1A, CFLAR, CRADD, CRK, CSF2, CXCL1, DCP1A, DCUN1D3, DENND5A, DKC1, DNAJA1, DNAJB11, DNAJB4, DNAJB6, DOCK10, DUSP5, DVL3, EDN1, EPM2AIP1, F3, GADD45B, GCH1, …	[ABHD5, ACAP1, ADAP2, ADCY7, ADRB2, AGFG1, ALDH1A1, ALOX12, APAF1, ARHGAP1, ARHGAP15, ARHGAP19, ARHGAP4, ARHGAP45, ARHGAP9, ARHGDIB, ARHGEF18, ARHGEF3, ARHGEF6, ARRB1, ATP2B4, CASP2, CCND3, CD300A, CD74, CHN2, CIDEB, CSF1R, CSK, CYTH4, DENND6B, DNAJC10, DOCK11, DOCK2, DOCK8, EGR1, ERP29, FGD2, FGD3, FYN, GFRA2, GMFG, GNAI2, HERC1, HMGB2, IFI16, IRS2, ITGB3, JAK2, KLF4, LAMTOR1, LAMTOR2, LAMTOR4, …	56.1538	43.8462	[ABHD5, ACAP1, ACSL1, ADAM17, ADAM8, ADAP2, ADCY3, ADCY7, ADORA2A, ADRB2, ADRM1, AGAP3, AGFG1, ALDH1A1, ALOX12, ALOX5AP, APAF1, ARF1, ARF4, ARFGAP3, ARHGAP1, ARHGAP15, ARHGAP19, ARHGAP4, ARHGAP45, ARHGAP9, ARHGDIA, ARHGDIB, ARHGEF18, ARHGEF2, ARHGEF3, ARHGEF6, ARRB1, ARRDC4, ATP1B3, ATP2B4, AZIN1, BCAP31, BCAR3, BID, CASP2, CCL14, CCL2, CCL20, CCL3, CCL3L1, CCL4L1, CCL7, CCL8, CCND1, CCND3, CCR7,…
GO:0043067	regulation of programmed cell death	GO_BiologicalProcess-GOA_10.07.2017_00h00	5.8e-16	1.1e-12	[4, 5]	Group74	15.2734	243	None Specific Cluster	[ACSL5, ACVR1, ADA, ADAM17, ADAM8, ADM, ADORA2A, AKR1B1, ANKLE2, ANXA5, ARF4, ARHGDIA, ARHGEF2, ARL6IP1, ASNS, ATF5, BAG3, BCAP31, BID, BIRC3, CCL2, CCL3, CCR7, CD44, CDKN1A, CFLAR, CLEC5A, CRADD, CSF2, DCUN1D3, DFNA5, DLL1, DNAJA1, DNAJB6, DNAJC5, EDN1, EGLN2, F3, FAM129B, GADD45B, GCLM, GNPDA1, GRINA, HIF1A, HIP1, HIPK2, HMGCR, HMOX1, HSP90AB1, HSPA1A, HSPA1B, HSPH1, ICAM1, IER3, IFIT2, IFIT3, …	[AIF1, ALOX12, APAF1, APEX1, ARHGEF18, ARHGEF3, ARHGEF6, ARRB1, ATPIF1, BNIP3L, BTK, CARD9, CASP2, CAST, CAT, CBX4, CD74, CDK19, CDKN2D, CIDEB, CORO1A, CSF1R, CST3, CTSC, CX3CR1, DOCK8, DUSP1, EGR1, ERCC5, ERP29, FGD2, FGD3, FYN, GIMAP8, GPX1, GSTP1, HDAC1, HIGD2A, HMGB2, HSPB1, IGBP1, INPP5D, IRS2, JAK2, KLF11, KLF4, LRRK2, MAP3K1, MAP4K1, MAP4K2, MNDA, MNT, NAA38, NACA, NACC2, NCKAP1L, NDUFS3, …	59.6708	40.3292	[ACSL5, ACVR1, ADA, ADAM17, ADAM8, ADM, ADORA2A, AIF1, AKR1B1, ALOX12, ANKLE2, ANXA5, APAF1, APEX1, ARF4, ARHGDIA, ARHGEF18, ARHGEF2, ARHGEF3, ARHGEF6, ARL6IP1, ARRB1, ASNS, ATF5, ATPIF1, BAG3, BCAP31, BID, BIRC3, BNIP3L, BTK, CARD9, CASP2, CAST, CAT, CBX4, CCL2, CCL3, CCR7, CD44, CD74, CDK19, CDKN1A, CDKN2D, CFLAR, CIDEB, CLEC5A, CORO1A, CRADD, CSF1R, CSF2, CST3, CTSC, CX3CR1, DCUN1D3, DFNA5, DL…
GO:0001817	regulation of cytokine production	GO_BiologicalProcess-GOA_10.07.2017_00h00	6e-16	1.2e-12	[3, 4]	Group28	19.3548	126	None Specific Cluster	[ACOD1, ADAM17, ADAM8, ARHGEF2, BIRC3, C3AR1, CCL20, CCL3, CCR7, CD58, CD80, CD83, CLEC5A, CSF2, DLL1, EBI3, FFAR2, FLOT1, HAVCR2, HIF1A, HMOX1, HPSE, HSP90AB1, HSPA1A, HSPA1B, IFIH1, IL1A, IL1B, IL23A, IL6, IL6R, IRAK1, IRAK3, ISG15, LITAF, LPL, LTB, LYN, MAP2K3, MAPK13, NFKB1, NFKB2, PRNP, PTGS2, RABGEF1, RASGRP1, REL, RELB, RIPK2, RSAD2, SELENOS, SMAD7, SOCS1, SPHK1, SRC, TANK, TBK1, TICAM1, T…	[ACP5, ARRB1, BST2, BTK, CARD9, CCR2, CD46, CD74, CD84, CD86, CSF1R, CSK, CYBB, EGR1, FCN1, GPNMB, GPSM3, GSDMD, GSTP1, HLA-DPA1, HMGB2, HSPB1, IFI16, INPP5D, IRF8, JAK2, KLF2, KLF4, LILRB2, LY96, MAPK3, NCKAP1L, NDUFA2, PARK7, PGLYRP1, PIN1, POLR1D, POLR2F, POLR3GL, PYCARD, RARA, RPS27A, RPS3, RPS6KA4, RPSA, S100A8, SULF2, SYT11, TLR1, TLR5, TLR6, TLR8, TMEM173, TRPM4, TSPO, UBA7, ZFP36]	54.7619	45.2381	[ACOD1, ACP5, ADAM17, ADAM8, ARHGEF2, ARRB1, BIRC3, BST2, BTK, C3AR1, CARD9, CCL20, CCL3, CCR2, CCR7, CD46, CD58, CD74, CD80, CD83, CD84, CD86, CLEC5A, CSF1R, CSF2, CSK, CYBB, DLL1, EBI3, EGR1, FCN1, FFAR2, FLOT1, GPNMB, GPSM3, GSDMD, GSTP1, HAVCR2, HIF1A, HLA-DPA1, HMGB2, HMOX1, HPSE, HSP90AB1, HSPA1A, HSPA1B, HSPB1, IFI16, IFIH1, IL1A, IL1B, IL23A, IL6, IL6R, INPP5D, IRAK1, IRAK3, IRF8, ISG15, …
GO:0001817	regulation of cytokine production	GO_BiologicalProcess-GOA_10.07.2017_00h00	6e-16	1.2e-12	[3, 4]	Group55	19.3548	126	None Specific Cluster	[ACOD1, ADAM17, ADAM8, ARHGEF2, BIRC3, C3AR1, CCL20, CCL3, CCR7, CD58, CD80, CD83, CLEC5A, CSF2, DLL1, EBI3, FFAR2, FLOT1, HAVCR2, HIF1A, HMOX1, HPSE, HSP90AB1, HSPA1A, HSPA1B, IFIH1, IL1A, IL1B, IL23A, IL6, IL6R, IRAK1, IRAK3, ISG15, LITAF, LPL, LTB, LYN, MAP2K3, MAPK13, NFKB1, NFKB2, PRNP, PTGS2, RABGEF1, RASGRP1, REL, RELB, RIPK2, RSAD2, SELENOS, SMAD7, SOCS1, SPHK1, SRC, TANK, TBK1, TICAM1, T…	[ACP5, ARRB1, BST2, BTK, CARD9, CCR2, CD46, CD74, CD84, CD86, CSF1R, CSK, CYBB, EGR1, FCN1, GPNMB, GPSM3, GSDMD, GSTP1, HLA-DPA1, HMGB2, HSPB1, IFI16, INPP5D, IRF8, JAK2, KLF2, KLF4, LILRB2, LY96, MAPK3, NCKAP1L, NDUFA2, PARK7, PGLYRP1, PIN1, POLR1D, POLR2F, POLR3GL, PYCARD, RARA, RPS27A, RPS3, RPS6KA4, RPSA, S100A8, SULF2, SYT11, TLR1, TLR5, TLR6, TLR8, TMEM173, TRPM4, TSPO, UBA7, ZFP36]	54.7619	45.2381	[ACOD1, ACP5, ADAM17, ADAM8, ARHGEF2, ARRB1, BIRC3, BST2, BTK, C3AR1, CARD9, CCL20, CCL3, CCR2, CCR7, CD46, CD58, CD74, CD80, CD83, CD84, CD86, CLEC5A, CSF1R, CSF2, CSK, CYBB, DLL1, EBI3, EGR1, FCN1, FFAR2, FLOT1, GPNMB, GPSM3, GSDMD, GSTP1, HAVCR2, HIF1A, HLA-DPA1, HMGB2, HMOX1, HPSE, HSP90AB1, HSPA1A, HSPA1B, HSPB1, IFI16, IFIH1, IL1A, IL1B, IL23A, IL6, IL6R, INPP5D, IRAK1, IRAK3, IRF8, ISG15, …
GO:0001817	regulation of cytokine production	GO_BiologicalProcess-GOA_10.07.2017_00h00	6e-16	1.2e-12	[3, 4]	Group58	19.3548	126	None Specific Cluster	[ACOD1, ADAM17, ADAM8, ARHGEF2, BIRC3, C3AR1, CCL20, CCL3, CCR7, CD58, CD80, CD83, CLEC5A, CSF2, DLL1, EBI3, FFAR2, FLOT1, HAVCR2, HIF1A, HMOX1, HPSE, HSP90AB1, HSPA1A, HSPA1B, IFIH1, IL1A, IL1B, IL23A, IL6, IL6R, IRAK1, IRAK3, ISG15, LITAF, LPL, LTB, LYN, MAP2K3, MAPK13, NFKB1, NFKB2, PRNP, PTGS2, RABGEF1, RASGRP1, REL, RELB, RIPK2, RSAD2, SELENOS, SMAD7, SOCS1, SPHK1, SRC, TANK, TBK1, TICAM1, T…	[ACP5, ARRB1, BST2, BTK, CARD9, CCR2, CD46, CD74, CD84, CD86, CSF1R, CSK, CYBB, EGR1, FCN1, GPNMB, GPSM3, GSDMD, GSTP1, HLA-DPA1, HMGB2, HSPB1, IFI16, INPP5D, IRF8, JAK2, KLF2, KLF4, LILRB2, LY96, MAPK3, NCKAP1L, NDUFA2, PARK7, PGLYRP1, PIN1, POLR1D, POLR2F, POLR3GL, PYCARD, RARA, RPS27A, RPS3, RPS6KA4, RPSA, S100A8, SULF2, SYT11, TLR1, TLR5, TLR6, TLR8, TMEM173, TRPM4, TSPO, UBA7, ZFP36]	54.7619	45.2381	[ACOD1, ACP5, ADAM17, ADAM8, ARHGEF2, ARRB1, BIRC3, BST2, BTK, C3AR1, CARD9, CCL20, CCL3, CCR2, CCR7, CD46, CD58, CD74, CD80, CD83, CD84, CD86, CLEC5A, CSF1R, CSF2, CSK, CYBB, DLL1, EBI3, EGR1, FCN1, FFAR2, FLOT1, GPNMB, GPSM3, GSDMD, GSTP1, HAVCR2, HIF1A, HLA-DPA1, HMGB2, HMOX1, HPSE, HSP90AB1, HSPA1A, HSPA1B, HSPB1, IFI16, IFIH1, IL1A, IL1B, IL23A, IL6, IL6R, INPP5D, IRAK1, IRAK3, IRF8, ISG15, …
GO:0001817	regulation of cytokine production	GO_BiologicalProcess-GOA_10.07.2017_00h00	6e-16	1.2e-12	[3, 4]	Group71	19.3548	126	None Specific Cluster	[ACOD1, ADAM17, ADAM8, ARHGEF2, BIRC3, C3AR1, CCL20, CCL3, CCR7, CD58, CD80, CD83, CLEC5A, CSF2, DLL1, EBI3, FFAR2, FLOT1, HAVCR2, HIF1A, HMOX1, HPSE, HSP90AB1, HSPA1A, HSPA1B, IFIH1, IL1A, IL1B, IL23A, IL6, IL6R, IRAK1, IRAK3, ISG15, LITAF, LPL, LTB, LYN, MAP2K3, MAPK13, NFKB1, NFKB2, PRNP, PTGS2, RABGEF1, RASGRP1, REL, RELB, RIPK2, RSAD2, SELENOS, SMAD7, SOCS1, SPHK1, SRC, TANK, TBK1, TICAM1, T…	[ACP5, ARRB1, BST2, BTK, CARD9, CCR2, CD46, CD74, CD84, CD86, CSF1R, CSK, CYBB, EGR1, FCN1, GPNMB, GPSM3, GSDMD, GSTP1, HLA-DPA1, HMGB2, HSPB1, IFI16, INPP5D, IRF8, JAK2, KLF2, KLF4, LILRB2, LY96, MAPK3, NCKAP1L, NDUFA2, PARK7, PGLYRP1, PIN1, POLR1D, POLR2F, POLR3GL, PYCARD, RARA, RPS27A, RPS3, RPS6KA4, RPSA, S100A8, SULF2, SYT11, TLR1, TLR5, TLR6, TLR8, TMEM173, TRPM4, TSPO, UBA7, ZFP36]	54.7619	45.2381	[ACOD1, ACP5, ADAM17, ADAM8, ARHGEF2, ARRB1, BIRC3, BST2, BTK, C3AR1, CARD9, CCL20, CCL3, CCR2, CCR7, CD46, CD58, CD74, CD80, CD83, CD84, CD86, CLEC5A, CSF1R, CSF2, CSK, CYBB, DLL1, EBI3, EGR1, FCN1, FFAR2, FLOT1, GPNMB, GPSM3, GSDMD, GSTP1, HAVCR2, HIF1A, HLA-DPA1, HMGB2, HMOX1, HPSE, HSP90AB1, HSPA1A, HSPA1B, HSPB1, IFI16, IFIH1, IL1A, IL1B, IL23A, IL6, IL6R, INPP5D, IRAK1, IRAK3, IRF8, ISG15, …
GO:0001817	regulation of cytokine production	GO_BiologicalProcess-GOA_10.07.2017_00h00	6e-16	1.2e-12	[3, 4]	Group75	19.3548	126	None Specific Cluster	[ACOD1, ADAM17, ADAM8, ARHGEF2, BIRC3, C3AR1, CCL20, CCL3, CCR7, CD58, CD80, CD83, CLEC5A, CSF2, DLL1, EBI3, FFAR2, FLOT1, HAVCR2, HIF1A, HMOX1, HPSE, HSP90AB1, HSPA1A, HSPA1B, IFIH1, IL1A, IL1B, IL23A, IL6, IL6R, IRAK1, IRAK3, ISG15, LITAF, LPL, LTB, LYN, MAP2K3, MAPK13, NFKB1, NFKB2, PRNP, PTGS2, RABGEF1, RASGRP1, REL, RELB, RIPK2, RSAD2, SELENOS, SMAD7, SOCS1, SPHK1, SRC, TANK, TBK1, TICAM1, T…	[ACP5, ARRB1, BST2, BTK, CARD9, CCR2, CD46, CD74, CD84, CD86, CSF1R, CSK, CYBB, EGR1, FCN1, GPNMB, GPSM3, GSDMD, GSTP1, HLA-DPA1, HMGB2, HSPB1, IFI16, INPP5D, IRF8, JAK2, KLF2, KLF4, LILRB2, LY96, MAPK3, NCKAP1L, NDUFA2, PARK7, PGLYRP1, PIN1, POLR1D, POLR2F, POLR3GL, PYCARD, RARA, RPS27A, RPS3, RPS6KA4, RPSA, S100A8, SULF2, SYT11, TLR1, TLR5, TLR6, TLR8, TMEM173, TRPM4, TSPO, UBA7, ZFP36]	54.7619	45.2381	[ACOD1, ACP5, ADAM17, ADAM8, ARHGEF2, ARRB1, BIRC3, BST2, BTK, C3AR1, CARD9, CCL20, CCL3, CCR2, CCR7, CD46, CD58, CD74, CD80, CD83, CD84, CD86, CLEC5A, CSF1R, CSF2, CSK, CYBB, DLL1, EBI3, EGR1, FCN1, FFAR2, FLOT1, GPNMB, GPSM3, GSDMD, GSTP1, HAVCR2, HIF1A, HLA-DPA1, HMGB2, HMOX1, HPSE, HSP90AB1, HSPA1A, HSPA1B, HSPB1, IFI16, IFIH1, IL1A, IL1B, IL23A, IL6, IL6R, INPP5D, IRAK1, IRAK3, IRF8, ISG15, …
GO:0001817	regulation of cytokine production	GO_BiologicalProcess-GOA_10.07.2017_00h00	6e-16	1.2e-12	[3, 4]	Group77	19.3548	126	None Specific Cluster	[ACOD1, ADAM17, ADAM8, ARHGEF2, BIRC3, C3AR1, CCL20, CCL3, CCR7, CD58, CD80, CD83, CLEC5A, CSF2, DLL1, EBI3, FFAR2, FLOT1, HAVCR2, HIF1A, HMOX1, HPSE, HSP90AB1, HSPA1A, HSPA1B, IFIH1, IL1A, IL1B, IL23A, IL6, IL6R, IRAK1, IRAK3, ISG15, LITAF, LPL, LTB, LYN, MAP2K3, MAPK13, NFKB1, NFKB2, PRNP, PTGS2, RABGEF1, RASGRP1, REL, RELB, RIPK2, RSAD2, SELENOS, SMAD7, SOCS1, SPHK1, SRC, TANK, TBK1, TICAM1, T…	[ACP5, ARRB1, BST2, BTK, CARD9, CCR2, CD46, CD74, CD84, CD86, CSF1R, CSK, CYBB, EGR1, FCN1, GPNMB, GPSM3, GSDMD, GSTP1, HLA-DPA1, HMGB2, HSPB1, IFI16, INPP5D, IRF8, JAK2, KLF2, KLF4, LILRB2, LY96, MAPK3, NCKAP1L, NDUFA2, PARK7, PGLYRP1, PIN1, POLR1D, POLR2F, POLR3GL, PYCARD, RARA, RPS27A, RPS3, RPS6KA4, RPSA, S100A8, SULF2, SYT11, TLR1, TLR5, TLR6, TLR8, TMEM173, TRPM4, TSPO, UBA7, ZFP36]	54.7619	45.2381	[ACOD1, ACP5, ADAM17, ADAM8, ARHGEF2, ARRB1, BIRC3, BST2, BTK, C3AR1, CARD9, CCL20, CCL3, CCR2, CCR7, CD46, CD58, CD74, CD80, CD83, CD84, CD86, CLEC5A, CSF1R, CSF2, CSK, CYBB, DLL1, EBI3, EGR1, FCN1, FFAR2, FLOT1, GPNMB, GPSM3, GSDMD, GSTP1, HAVCR2, HIF1A, HLA-DPA1, HMGB2, HMOX1, HPSE, HSP90AB1, HSPA1A, HSPA1B, HSPB1, IFI16, IFIH1, IL1A, IL1B, IL23A, IL6, IL6R, INPP5D, IRAK1, IRAK3, IRF8, ISG15, …
GO:0051338	regulation of transferase activity	GO_BiologicalProcess-GOA_10.07.2017_00h00	7.9e-16	1.5e-12	[4]	Group68	16.8382	180	None Specific Cluster	[ACSL1, ADAM17, ADAM8, ADCY3, ADORA2A, ARRDC4, CCND1, CCR7, CCT2, CD44, CD81, CDC37, CDKN1A, CHORDC1, CRK, DCUN1D3, DKC1, DNAJA1, DUSP16, DUSP5, DVL3, EDN1, EPM2AIP1, GADD45B, GMFB, GTF2H1, GTPBP4, HGS, HMGCR, HNRNPA2B1, HSP90AA1, HSP90AB1, HSPH1, IL1B, IL23A, IL6, IL6R, IRAK1, IRAK2, IRAK3, LAMTOR3, LCP2, LPAR1, LYN, MAP2K3, MAP3K20, MAP3K4, MAP3K8, MYC, NBN, NUP62, OSBPL8, OXSR1, PEA15, PIK3R5,…	[ADCY7, ADRB2, ARRB1, ATP2B4, CCND3, CD300A, CD74, CDK5RAP3, CDKN1C, CDKN2D, CEBPA, CHCHD10, CSF1R, CSK, DUS2, DUSP1, DUSP22, EGR1, ERP29, FABP4, FAM212A, FGD2, FYN, GMFG, GNAI2, GSTP1, HHEX, HSPB1, IRS2, ITGB3, JAK2, KLF4, LAMTOR2, LMO4, LRRK2, MAP3K1, MAP3K6, MAP4K1, MAP4K2, MAPK3, MAPKAPK3, MIDN, MMD, MRPL23, MVP, NCF1, NCKAP1L, NPRL2, PAK1, PARK7, PARP4, PIK3R2, PIN1, PPM1F, PPP2R5A, PRDX3, P…	52.2222	47.7778	[ACSL1, ADAM17, ADAM8, ADCY3, ADCY7, ADORA2A, ADRB2, ARRB1, ARRDC4, ATP2B4, CCND1, CCND3, CCR7, CCT2, CD300A, CD44, CD74, CD81, CDC37, CDK5RAP3, CDKN1A, CDKN1C, CDKN2D, CEBPA, CHCHD10, CHORDC1, CRK, CSF1R, CSK, DCUN1D3, DKC1, DNAJA1, DUS2, DUSP1, DUSP16, DUSP22, DUSP5, DVL3, EDN1, EGR1, EPM2AIP1, ERP29, FABP4, FAM212A, FGD2, FYN, GADD45B, GMFB, GMFG, GNAI2, GSTP1, GTF2H1, GTPBP4, HGS, HHEX, HMGCR…
GO:0051338	regulation of transferase activity	GO_BiologicalProcess-GOA_10.07.2017_00h00	7.9e-16	1.5e-12	[4]	Group78	16.8382	180	None Specific Cluster	[ACSL1, ADAM17, ADAM8, ADCY3, ADORA2A, ARRDC4, CCND1, CCR7, CCT2, CD44, CD81, CDC37, CDKN1A, CHORDC1, CRK, DCUN1D3, DKC1, DNAJA1, DUSP16, DUSP5, DVL3, EDN1, EPM2AIP1, GADD45B, GMFB, GTF2H1, GTPBP4, HGS, HMGCR, HNRNPA2B1, HSP90AA1, HSP90AB1, HSPH1, IL1B, IL23A, IL6, IL6R, IRAK1, IRAK2, IRAK3, LAMTOR3, LCP2, LPAR1, LYN, MAP2K3, MAP3K20, MAP3K4, MAP3K8, MYC, NBN, NUP62, OSBPL8, OXSR1, PEA15, PIK3R5,…	[ADCY7, ADRB2, ARRB1, ATP2B4, CCND3, CD300A, CD74, CDK5RAP3, CDKN1C, CDKN2D, CEBPA, CHCHD10, CSF1R, CSK, DUS2, DUSP1, DUSP22, EGR1, ERP29, FABP4, FAM212A, FGD2, FYN, GMFG, GNAI2, GSTP1, HHEX, HSPB1, IRS2, ITGB3, JAK2, KLF4, LAMTOR2, LMO4, LRRK2, MAP3K1, MAP3K6, MAP4K1, MAP4K2, MAPK3, MAPKAPK3, MIDN, MMD, MRPL23, MVP, NCF1, NCKAP1L, NPRL2, PAK1, PARK7, PARP4, PIK3R2, PIN1, PPM1F, PPP2R5A, PRDX3, P…	52.2222	47.7778	[ACSL1, ADAM17, ADAM8, ADCY3, ADCY7, ADORA2A, ADRB2, ARRB1, ARRDC4, ATP2B4, CCND1, CCND3, CCR7, CCT2, CD300A, CD44, CD74, CD81, CDC37, CDK5RAP3, CDKN1A, CDKN1C, CDKN2D, CEBPA, CHCHD10, CHORDC1, CRK, CSF1R, CSK, DCUN1D3, DKC1, DNAJA1, DUS2, DUSP1, DUSP16, DUSP22, DUSP5, DVL3, EDN1, EGR1, EPM2AIP1, ERP29, FABP4, FAM212A, FGD2, FYN, GADD45B, GMFB, GMFG, GNAI2, GSTP1, GTF2H1, GTPBP4, HGS, HHEX, HMGCR…
GO:0032268	regulation of cellular protein metabolic process	GO_BiologicalProcess-GOA_10.07.2017_00h00	8e-16	1.6e-12	[4, 5, 6]	Group67	13.6902	358	None Specific Cluster	[ACSL1, ACVR1, ADAM17, ADAM8, ADCY3, ADORA2A, ADRM1, AGO2, AKR1B1, ANKLE2, ANXA2, ARHGEF2, ARL6IP1, ARRDC4, BCAP31, BCAR3, BID, BIRC3, CCL14, CCL2, CCL20, CCL3, CCL3L1, CCL4L1, CCL7, CCL8, CCND1, CCR7, CD44, CD55, CD80, CD81, CDC37, CDKN1A, CFLAR, CHORDC1, CRADD, CRK, CRY1, CSF2, CSNK1A1, CSNK1E, CSTB, DCUN1D3, DDIT4, DNAJA1, DNAJB6, DNAJC5, DUSP16, DUSP5, DVL3, EDN1, EIF1B, EIF3B, EIF3J, EIF4G2,…	[ADCY7, ADRB2, AIF1, ALOX12, APAF1, ARRB1, ATP2B4, ATPIF1, ATRAID, BRAT1, BST2, CARD9, CASP2, CAST, CCDC6, CCDC88C, CCND3, CD300A, CD46, CD74, CDK2AP1, CDK5RAP3, CDKN1C, CDKN2D, CEBPA, CIDEB, COMMD1, CSF1R, CSK, CST3, CST7, CTDSP2, CTSC, DNAJC10, DNMT1, DUS2, DUSP1, DUSP22, EGR1, EIF2AK1, EIF3E, EIF3F, EIF3FP2, EIF3G, EIF3K, EIF4E3, ERP29, FABP4, FAM212A, FGD2, FYN, GFRA2, GLG1, GLIPR2, GMFG, GNA…	54.4693	45.5307	[ACSL1, ACVR1, ADAM17, ADAM8, ADCY3, ADCY7, ADORA2A, ADRB2, ADRM1, AGO2, AIF1, AKR1B1, ALOX12, ANKLE2, ANXA2, APAF1, ARHGEF2, ARL6IP1, ARRB1, ARRDC4, ATP2B4, ATPIF1, ATRAID, BCAP31, BCAR3, BID, BIRC3, BRAT1, BST2, CARD9, CASP2, CAST, CCDC6, CCDC88C, CCL14, CCL2, CCL20, CCL3, CCL3L1, CCL4L1, CCL7, CCL8, CCND1, CCND3, CCR7, CD300A, CD44, CD46, CD55, CD74, CD80, CD81, CDC37, CDK2AP1, CDK5RAP3, CDKN1…
GO:0032268	regulation of cellular protein metabolic process	GO_BiologicalProcess-GOA_10.07.2017_00h00	8e-16	1.6e-12	[4, 5, 6]	Group68	13.6902	358	None Specific Cluster	[ACSL1, ACVR1, ADAM17, ADAM8, ADCY3, ADORA2A, ADRM1, AGO2, AKR1B1, ANKLE2, ANXA2, ARHGEF2, ARL6IP1, ARRDC4, BCAP31, BCAR3, BID, BIRC3, CCL14, CCL2, CCL20, CCL3, CCL3L1, CCL4L1, CCL7, CCL8, CCND1, CCR7, CD44, CD55, CD80, CD81, CDC37, CDKN1A, CFLAR, CHORDC1, CRADD, CRK, CRY1, CSF2, CSNK1A1, CSNK1E, CSTB, DCUN1D3, DDIT4, DNAJA1, DNAJB6, DNAJC5, DUSP16, DUSP5, DVL3, EDN1, EIF1B, EIF3B, EIF3J, EIF4G2,…	[ADCY7, ADRB2, AIF1, ALOX12, APAF1, ARRB1, ATP2B4, ATPIF1, ATRAID, BRAT1, BST2, CARD9, CASP2, CAST, CCDC6, CCDC88C, CCND3, CD300A, CD46, CD74, CDK2AP1, CDK5RAP3, CDKN1C, CDKN2D, CEBPA, CIDEB, COMMD1, CSF1R, CSK, CST3, CST7, CTDSP2, CTSC, DNAJC10, DNMT1, DUS2, DUSP1, DUSP22, EGR1, EIF2AK1, EIF3E, EIF3F, EIF3FP2, EIF3G, EIF3K, EIF4E3, ERP29, FABP4, FAM212A, FGD2, FYN, GFRA2, GLG1, GLIPR2, GMFG, GNA…	54.4693	45.5307	[ACSL1, ACVR1, ADAM17, ADAM8, ADCY3, ADCY7, ADORA2A, ADRB2, ADRM1, AGO2, AIF1, AKR1B1, ALOX12, ANKLE2, ANXA2, APAF1, ARHGEF2, ARL6IP1, ARRB1, ARRDC4, ATP2B4, ATPIF1, ATRAID, BCAP31, BCAR3, BID, BIRC3, BRAT1, BST2, CARD9, CASP2, CAST, CCDC6, CCDC88C, CCL14, CCL2, CCL20, CCL3, CCL3L1, CCL4L1, CCL7, CCL8, CCND1, CCND3, CCR7, CD300A, CD44, CD46, CD55, CD74, CD80, CD81, CDC37, CDK2AP1, CDK5RAP3, CDKN1…
GO:0032268	regulation of cellular protein metabolic process	GO_BiologicalProcess-GOA_10.07.2017_00h00	8e-16	1.6e-12	[4, 5, 6]	Group78	13.6902	358	None Specific Cluster	[ACSL1, ACVR1, ADAM17, ADAM8, ADCY3, ADORA2A, ADRM1, AGO2, AKR1B1, ANKLE2, ANXA2, ARHGEF2, ARL6IP1, ARRDC4, BCAP31, BCAR3, BID, BIRC3, CCL14, CCL2, CCL20, CCL3, CCL3L1, CCL4L1, CCL7, CCL8, CCND1, CCR7, CD44, CD55, CD80, CD81, CDC37, CDKN1A, CFLAR, CHORDC1, CRADD, CRK, CRY1, CSF2, CSNK1A1, CSNK1E, CSTB, DCUN1D3, DDIT4, DNAJA1, DNAJB6, DNAJC5, DUSP16, DUSP5, DVL3, EDN1, EIF1B, EIF3B, EIF3J, EIF4G2,…	[ADCY7, ADRB2, AIF1, ALOX12, APAF1, ARRB1, ATP2B4, ATPIF1, ATRAID, BRAT1, BST2, CARD9, CASP2, CAST, CCDC6, CCDC88C, CCND3, CD300A, CD46, CD74, CDK2AP1, CDK5RAP3, CDKN1C, CDKN2D, CEBPA, CIDEB, COMMD1, CSF1R, CSK, CST3, CST7, CTDSP2, CTSC, DNAJC10, DNMT1, DUS2, DUSP1, DUSP22, EGR1, EIF2AK1, EIF3E, EIF3F, EIF3FP2, EIF3G, EIF3K, EIF4E3, ERP29, FABP4, FAM212A, FGD2, FYN, GFRA2, GLG1, GLIPR2, GMFG, GNA…	54.4693	45.5307	[ACSL1, ACVR1, ADAM17, ADAM8, ADCY3, ADCY7, ADORA2A, ADRB2, ADRM1, AGO2, AIF1, AKR1B1, ALOX12, ANKLE2, ANXA2, APAF1, ARHGEF2, ARL6IP1, ARRB1, ARRDC4, ATP2B4, ATPIF1, ATRAID, BCAP31, BCAR3, BID, BIRC3, BRAT1, BST2, CARD9, CASP2, CAST, CCDC6, CCDC88C, CCL14, CCL2, CCL20, CCL3, CCL3L1, CCL4L1, CCL7, CCL8, CCND1, CCND3, CCR7, CD300A, CD44, CD46, CD55, CD74, CD80, CD81, CDC37, CDK2AP1, CDK5RAP3, CDKN1…
GO:0044281	small molecule metabolic process	GO_BiologicalProcess-GOA_10.07.2017_00h00	8.7e-16	1.7e-12	[3]	Group45	14.0336	326	None Specific Cluster	[ABCA1, ACAT2, ACOD1, ACSL1, ACSL5, ADA, ADCY3, ADM, ADORA2A, ADSS, AK4, AKR1B1, ALOX5AP, ASNS, ATP6V1B2, AZIN1, B4GALT5, BCAT1, BID, CD44, CES1, CHORDC1, CHST15, CHST7, CRY1, CSGALNACT2, CTPS1, D2HGDH, DDIT4, DEGS1, DLD, DSE, EDN1, EGLN2, ELOVL7, ENOSF1, EPM2AIP1, FH, FLNB, GARS, GCH1, GCLM, GK, GNPDA1, GSTO1, HGS, HIF1A, HMGCR, HMGCS1, HPSE, HSPA1A, HSPA1B, HSPA8, IARS, IL1B, IL6, INPP1, INSIG1…	[ABHD5, ACP5, ACPP, ACSS2, ADA2, ADCY7, ADRB2, AKR7A2, ALDH1A1, ALDH2, ALOX12, ALOX5, AMT, ARG1, ATP2B4, ATP5A1, ATP5C1, ATP5D, ATP5E, ATP5EP2, ATP5G2, ATP5H, ATP5I, ATP5J, ATP5J2, ATP5L, ATP5O, ATPIF1, BCKDHA, BRAT1, C14orf159, CA4, CARS2, CAT, CCR2, CD74, CDA, CEBPA, CHCHD10, CHST13, CHSY1, COMT, COQ10A, COQ5, COQ8A, COX5A, COX5B, COX6B1, COX6C, COX7B, COX7C, COX8A, CTDSP2, CYP27A1, DECR1, DERA…	42.0245	57.9755	[ABCA1, ABHD5, ACAT2, ACOD1, ACP5, ACPP, ACSL1, ACSL5, ACSS2, ADA, ADA2, ADCY3, ADCY7, ADM, ADORA2A, ADRB2, ADSS, AK4, AKR1B1, AKR7A2, ALDH1A1, ALDH2, ALOX12, ALOX5, ALOX5AP, AMT, ARG1, ASNS, ATP2B4, ATP5A1, ATP5C1, ATP5D, ATP5E, ATP5EP2, ATP5G2, ATP5H, ATP5I, ATP5J, ATP5J2, ATP5L, ATP5O, ATP6V1B2, ATPIF1, AZIN1, B4GALT5, BCAT1, BCKDHA, BID, BRAT1, C14orf159, CA4, CARS2, CAT, CCR2, CD44, CD74, CD…
GO:0044281	small molecule metabolic process	GO_BiologicalProcess-GOA_10.07.2017_00h00	8.7e-16	1.7e-12	[3]	Group73	14.0336	326	None Specific Cluster	[ABCA1, ACAT2, ACOD1, ACSL1, ACSL5, ADA, ADCY3, ADM, ADORA2A, ADSS, AK4, AKR1B1, ALOX5AP, ASNS, ATP6V1B2, AZIN1, B4GALT5, BCAT1, BID, CD44, CES1, CHORDC1, CHST15, CHST7, CRY1, CSGALNACT2, CTPS1, D2HGDH, DDIT4, DEGS1, DLD, DSE, EDN1, EGLN2, ELOVL7, ENOSF1, EPM2AIP1, FH, FLNB, GARS, GCH1, GCLM, GK, GNPDA1, GSTO1, HGS, HIF1A, HMGCR, HMGCS1, HPSE, HSPA1A, HSPA1B, HSPA8, IARS, IL1B, IL6, INPP1, INSIG1…	[ABHD5, ACP5, ACPP, ACSS2, ADA2, ADCY7, ADRB2, AKR7A2, ALDH1A1, ALDH2, ALOX12, ALOX5, AMT, ARG1, ATP2B4, ATP5A1, ATP5C1, ATP5D, ATP5E, ATP5EP2, ATP5G2, ATP5H, ATP5I, ATP5J, ATP5J2, ATP5L, ATP5O, ATPIF1, BCKDHA, BRAT1, C14orf159, CA4, CARS2, CAT, CCR2, CD74, CDA, CEBPA, CHCHD10, CHST13, CHSY1, COMT, COQ10A, COQ5, COQ8A, COX5A, COX5B, COX6B1, COX6C, COX7B, COX7C, COX8A, CTDSP2, CYP27A1, DECR1, DERA…	42.0245	57.9755	[ABCA1, ABHD5, ACAT2, ACOD1, ACP5, ACPP, ACSL1, ACSL5, ACSS2, ADA, ADA2, ADCY3, ADCY7, ADM, ADORA2A, ADRB2, ADSS, AK4, AKR1B1, AKR7A2, ALDH1A1, ALDH2, ALOX12, ALOX5, ALOX5AP, AMT, ARG1, ASNS, ATP2B4, ATP5A1, ATP5C1, ATP5D, ATP5E, ATP5EP2, ATP5G2, ATP5H, ATP5I, ATP5J, ATP5J2, ATP5L, ATP5O, ATP6V1B2, ATPIF1, AZIN1, B4GALT5, BCAT1, BCKDHA, BID, BRAT1, C14orf159, CA4, CARS2, CAT, CCR2, CD44, CD74, CD…
GO:0042981	regulation of apoptotic process	GO_BiologicalProcess-GOA_10.07.2017_00h00	8.7e-16	1.7e-12	[5, 6]	Group74	15.2919	241	None Specific Cluster	[ACSL5, ACVR1, ADA, ADAM17, ADAM8, ADM, ADORA2A, AKR1B1, ANKLE2, ANXA5, ARF4, ARHGDIA, ARHGEF2, ARL6IP1, ASNS, ATF5, BAG3, BCAP31, BID, BIRC3, CCL2, CCL3, CCR7, CD44, CDKN1A, CFLAR, CLEC5A, CRADD, CSF2, DCUN1D3, DFNA5, DLL1, DNAJA1, DNAJB6, DNAJC5, EDN1, EGLN2, F3, FAM129B, GADD45B, GCLM, GNPDA1, GRINA, HIF1A, HIP1, HIPK2, HMGCR, HMOX1, HSP90AB1, HSPA1A, HSPA1B, HSPH1, ICAM1, IER3, IFIT2, IFIT3, …	[AIF1, ALOX12, APAF1, APEX1, ARHGEF18, ARHGEF3, ARHGEF6, ARRB1, ATPIF1, BNIP3L, BTK, CARD9, CASP2, CAST, CAT, CBX4, CD74, CDK19, CDKN2D, CIDEB, CORO1A, CSF1R, CTSC, CX3CR1, DOCK8, DUSP1, EGR1, ERCC5, ERP29, FGD2, FGD3, FYN, GIMAP8, GPX1, GSTP1, HDAC1, HIGD2A, HMGB2, HSPB1, IGBP1, INPP5D, IRS2, JAK2, KLF11, KLF4, LRRK2, MAP3K1, MAP4K1, MAP4K2, MNDA, MNT, NAA38, NACA, NACC2, NCKAP1L, NDUFS3, NME3, …	59.751	40.249	[ACSL5, ACVR1, ADA, ADAM17, ADAM8, ADM, ADORA2A, AIF1, AKR1B1, ALOX12, ANKLE2, ANXA5, APAF1, APEX1, ARF4, ARHGDIA, ARHGEF18, ARHGEF2, ARHGEF3, ARHGEF6, ARL6IP1, ARRB1, ASNS, ATF5, ATPIF1, BAG3, BCAP31, BID, BIRC3, BNIP3L, BTK, CARD9, CASP2, CAST, CAT, CBX4, CCL2, CCL3, CCR7, CD44, CD74, CDK19, CDKN1A, CDKN2D, CFLAR, CIDEB, CLEC5A, CORO1A, CRADD, CSF1R, CSF2, CTSC, CX3CR1, DCUN1D3, DFNA5, DLL1, DN…
GO:0009144	purine nucleoside triphosphate metabolic process	GO_BiologicalProcess-GOA_10.07.2017_00h00	1e-15	2.1e-12	[6, 7, 8]	Group46	23.7537	81	Specific for Cluster #2	[ADA, AK4, ATP6V1B2, BID, DDIT4, DLD, GNPDA1, HIF1A, HSPA1A, HSPA1B, HSPA8, NUP62, PFKFB3, PFKP, PID1, PKM, PPIF, PRKAG2, RHOQ, SLC25A13, VCP]	[ATP5A1, ATP5C1, ATP5D, ATP5E, ATP5EP2, ATP5G2, ATP5H, ATP5I, ATP5J, ATP5J2, ATP5L, ATP5O, ATPIF1, CHCHD10, COX5A, COX5B, COX6B1, COX6C, COX7B, COX7C, COX8A, FBP1, GALK1, GIMAP7, HK3, IMPDH1, LRRK2, MAP4K2, NDUFA1, NDUFA11, NDUFA12, NDUFA2, NDUFA3, NDUFA4, NDUFA8, NDUFAB1, NDUFB10, NDUFB11, NDUFB3, NDUFB5, NDUFB6, NDUFB7, NDUFB8, NDUFS3, NDUFS4, NDUFS5, NDUFS7, NDUFS8, NME3, NME8, NUP214, NUP85, …	25.9259	74.0741	[ADA, AK4, ATP5A1, ATP5C1, ATP5D, ATP5E, ATP5EP2, ATP5G2, ATP5H, ATP5I, ATP5J, ATP5J2, ATP5L, ATP5O, ATP6V1B2, ATPIF1, BID, CHCHD10, COX5A, COX5B, COX6B1, COX6C, COX7B, COX7C, COX8A, DDIT4, DLD, FBP1, GALK1, GIMAP7, GNPDA1, HIF1A, HK3, HSPA1A, HSPA1B, HSPA8, IMPDH1, LRRK2, MAP4K2, NDUFA1, NDUFA11, NDUFA12, NDUFA2, NDUFA3, NDUFA4, NDUFA8, NDUFAB1, NDUFB10, NDUFB11, NDUFB3, NDUFB5, NDUFB6, NDUFB7, …
GO:0009144	purine nucleoside triphosphate metabolic process	GO_BiologicalProcess-GOA_10.07.2017_00h00	1e-15	2.1e-12	[6, 7, 8]	Group64	23.7537	81	Specific for Cluster #2	[ADA, AK4, ATP6V1B2, BID, DDIT4, DLD, GNPDA1, HIF1A, HSPA1A, HSPA1B, HSPA8, NUP62, PFKFB3, PFKP, PID1, PKM, PPIF, PRKAG2, RHOQ, SLC25A13, VCP]	[ATP5A1, ATP5C1, ATP5D, ATP5E, ATP5EP2, ATP5G2, ATP5H, ATP5I, ATP5J, ATP5J2, ATP5L, ATP5O, ATPIF1, CHCHD10, COX5A, COX5B, COX6B1, COX6C, COX7B, COX7C, COX8A, FBP1, GALK1, GIMAP7, HK3, IMPDH1, LRRK2, MAP4K2, NDUFA1, NDUFA11, NDUFA12, NDUFA2, NDUFA3, NDUFA4, NDUFA8, NDUFAB1, NDUFB10, NDUFB11, NDUFB3, NDUFB5, NDUFB6, NDUFB7, NDUFB8, NDUFS3, NDUFS4, NDUFS5, NDUFS7, NDUFS8, NME3, NME8, NUP214, NUP85, …	25.9259	74.0741	[ADA, AK4, ATP5A1, ATP5C1, ATP5D, ATP5E, ATP5EP2, ATP5G2, ATP5H, ATP5I, ATP5J, ATP5J2, ATP5L, ATP5O, ATP6V1B2, ATPIF1, BID, CHCHD10, COX5A, COX5B, COX6B1, COX6C, COX7B, COX7C, COX8A, DDIT4, DLD, FBP1, GALK1, GIMAP7, GNPDA1, HIF1A, HK3, HSPA1A, HSPA1B, HSPA8, IMPDH1, LRRK2, MAP4K2, NDUFA1, NDUFA11, NDUFA12, NDUFA2, NDUFA3, NDUFA4, NDUFA8, NDUFAB1, NDUFB10, NDUFB11, NDUFB3, NDUFB5, NDUFB6, NDUFB7, …
GO:0009144	purine nucleoside triphosphate metabolic process	GO_BiologicalProcess-GOA_10.07.2017_00h00	1e-15	2.1e-12	[6, 7, 8]	Group73	23.7537	81	Specific for Cluster #2	[ADA, AK4, ATP6V1B2, BID, DDIT4, DLD, GNPDA1, HIF1A, HSPA1A, HSPA1B, HSPA8, NUP62, PFKFB3, PFKP, PID1, PKM, PPIF, PRKAG2, RHOQ, SLC25A13, VCP]	[ATP5A1, ATP5C1, ATP5D, ATP5E, ATP5EP2, ATP5G2, ATP5H, ATP5I, ATP5J, ATP5J2, ATP5L, ATP5O, ATPIF1, CHCHD10, COX5A, COX5B, COX6B1, COX6C, COX7B, COX7C, COX8A, FBP1, GALK1, GIMAP7, HK3, IMPDH1, LRRK2, MAP4K2, NDUFA1, NDUFA11, NDUFA12, NDUFA2, NDUFA3, NDUFA4, NDUFA8, NDUFAB1, NDUFB10, NDUFB11, NDUFB3, NDUFB5, NDUFB6, NDUFB7, NDUFB8, NDUFS3, NDUFS4, NDUFS5, NDUFS7, NDUFS8, NME3, NME8, NUP214, NUP85, …	25.9259	74.0741	[ADA, AK4, ATP5A1, ATP5C1, ATP5D, ATP5E, ATP5EP2, ATP5G2, ATP5H, ATP5I, ATP5J, ATP5J2, ATP5L, ATP5O, ATP6V1B2, ATPIF1, BID, CHCHD10, COX5A, COX5B, COX6B1, COX6C, COX7B, COX7C, COX8A, DDIT4, DLD, FBP1, GALK1, GIMAP7, GNPDA1, HIF1A, HK3, HSPA1A, HSPA1B, HSPA8, IMPDH1, LRRK2, MAP4K2, NDUFA1, NDUFA11, NDUFA12, NDUFA2, NDUFA3, NDUFA4, NDUFA8, NDUFAB1, NDUFB10, NDUFB11, NDUFB3, NDUFB5, NDUFB6, NDUFB7, …
GO:0030334	regulation of cell migration	GO_BiologicalProcess-GOA_10.07.2017_00h00	1.2e-15	2.4e-12	[4, 5, 6]	Group66	18.5087	139	None Specific Cluster	[ACVR1, ADA, ADAM17, ADAM8, ARHGDIA, C3AR1, CCL2, CCL20, CCL3, CCL7, CCR7, CLASP2, CLIC4, CRK, CXCL1, CXCL2, CXCL5, CXCL8, DOCK10, DPYSL3, EDN1, F3, FERMT3, GNA12, GTPBP4, HIF1A, HMOX1, ICAM1, IL1A, IL1B, IL1R1, IL23A, IL6, IL6R, ITGA5, ITGAV, LGALS3, LMNA, LPAR1, LYN, MAPRE1, MET, MMP10, MMP9, MPP1, NFE2L2, NOTCH1, NUMB, OSBPL8, P2RX4, PCID2, PLA2G7, PLAU, PLPP3, PTGS2, RABGEF1, RAP2C, RAPGEF2, …	[ABI3, ADAM15, AIF1, ALOX12, ANXA3, APEX1, ARHGAP4, ARHGDIB, ATP5A1, BST2, CCR2, CD300A, CD74, CORO1A, CORO1B, CPNE3, CSF1R, CX3CR1, EVL, FOXO4, FYN, GLIPR2, GPNMB, GPR183, GPSM3, GSTP1, HSPB1, IDH2, IFITM1, IRS2, ITGA2B, ITGA4, ITGB3, JAK2, KLF4, LMO4, MAPK3, MYADM, NCKAP1L, NSMF, PAK1, PECAM1, PLXNB2, PPBP, PPM1F, PRCP, PYCARD, RETN, RHOB, RIPOR2, RPSA, RRAS, SELP, SEMA4A, SLC9A3R1, SORL1, SSH2…	56.8345	43.1655	[ABI3, ACVR1, ADA, ADAM15, ADAM17, ADAM8, AIF1, ALOX12, ANXA3, APEX1, ARHGAP4, ARHGDIA, ARHGDIB, ATP5A1, BST2, C3AR1, CCL2, CCL20, CCL3, CCL7, CCR2, CCR7, CD300A, CD74, CLASP2, CLIC4, CORO1A, CORO1B, CPNE3, CRK, CSF1R, CX3CR1, CXCL1, CXCL2, CXCL5, CXCL8, DOCK10, DPYSL3, EDN1, EVL, F3, FERMT3, FOXO4, FYN, GLIPR2, GNA12, GPNMB, GPR183, GPSM3, GSTP1, GTPBP4, HIF1A, HMOX1, HSPB1, ICAM1, IDH2, IFITM1,…
GO:0030334	regulation of cell migration	GO_BiologicalProcess-GOA_10.07.2017_00h00	1.2e-15	2.4e-12	[4, 5, 6]	Group72	18.5087	139	None Specific Cluster	[ACVR1, ADA, ADAM17, ADAM8, ARHGDIA, C3AR1, CCL2, CCL20, CCL3, CCL7, CCR7, CLASP2, CLIC4, CRK, CXCL1, CXCL2, CXCL5, CXCL8, DOCK10, DPYSL3, EDN1, F3, FERMT3, GNA12, GTPBP4, HIF1A, HMOX1, ICAM1, IL1A, IL1B, IL1R1, IL23A, IL6, IL6R, ITGA5, ITGAV, LGALS3, LMNA, LPAR1, LYN, MAPRE1, MET, MMP10, MMP9, MPP1, NFE2L2, NOTCH1, NUMB, OSBPL8, P2RX4, PCID2, PLA2G7, PLAU, PLPP3, PTGS2, RABGEF1, RAP2C, RAPGEF2, …	[ABI3, ADAM15, AIF1, ALOX12, ANXA3, APEX1, ARHGAP4, ARHGDIB, ATP5A1, BST2, CCR2, CD300A, CD74, CORO1A, CORO1B, CPNE3, CSF1R, CX3CR1, EVL, FOXO4, FYN, GLIPR2, GPNMB, GPR183, GPSM3, GSTP1, HSPB1, IDH2, IFITM1, IRS2, ITGA2B, ITGA4, ITGB3, JAK2, KLF4, LMO4, MAPK3, MYADM, NCKAP1L, NSMF, PAK1, PECAM1, PLXNB2, PPBP, PPM1F, PRCP, PYCARD, RETN, RHOB, RIPOR2, RPSA, RRAS, SELP, SEMA4A, SLC9A3R1, SORL1, SSH2…	56.8345	43.1655	[ABI3, ACVR1, ADA, ADAM15, ADAM17, ADAM8, AIF1, ALOX12, ANXA3, APEX1, ARHGAP4, ARHGDIA, ARHGDIB, ATP5A1, BST2, C3AR1, CCL2, CCL20, CCL3, CCL7, CCR2, CCR7, CD300A, CD74, CLASP2, CLIC4, CORO1A, CORO1B, CPNE3, CRK, CSF1R, CX3CR1, CXCL1, CXCL2, CXCL5, CXCL8, DOCK10, DPYSL3, EDN1, EVL, F3, FERMT3, FOXO4, FYN, GLIPR2, GNA12, GPNMB, GPR183, GPSM3, GSTP1, GTPBP4, HIF1A, HMOX1, HSPB1, ICAM1, IDH2, IFITM1,…
GO:0030334	regulation of cell migration	GO_BiologicalProcess-GOA_10.07.2017_00h00	1.2e-15	2.4e-12	[4, 5, 6]	Group77	18.5087	139	None Specific Cluster	[ACVR1, ADA, ADAM17, ADAM8, ARHGDIA, C3AR1, CCL2, CCL20, CCL3, CCL7, CCR7, CLASP2, CLIC4, CRK, CXCL1, CXCL2, CXCL5, CXCL8, DOCK10, DPYSL3, EDN1, F3, FERMT3, GNA12, GTPBP4, HIF1A, HMOX1, ICAM1, IL1A, IL1B, IL1R1, IL23A, IL6, IL6R, ITGA5, ITGAV, LGALS3, LMNA, LPAR1, LYN, MAPRE1, MET, MMP10, MMP9, MPP1, NFE2L2, NOTCH1, NUMB, OSBPL8, P2RX4, PCID2, PLA2G7, PLAU, PLPP3, PTGS2, RABGEF1, RAP2C, RAPGEF2, …	[ABI3, ADAM15, AIF1, ALOX12, ANXA3, APEX1, ARHGAP4, ARHGDIB, ATP5A1, BST2, CCR2, CD300A, CD74, CORO1A, CORO1B, CPNE3, CSF1R, CX3CR1, EVL, FOXO4, FYN, GLIPR2, GPNMB, GPR183, GPSM3, GSTP1, HSPB1, IDH2, IFITM1, IRS2, ITGA2B, ITGA4, ITGB3, JAK2, KLF4, LMO4, MAPK3, MYADM, NCKAP1L, NSMF, PAK1, PECAM1, PLXNB2, PPBP, PPM1F, PRCP, PYCARD, RETN, RHOB, RIPOR2, RPSA, RRAS, SELP, SEMA4A, SLC9A3R1, SORL1, SSH2…	56.8345	43.1655	[ABI3, ACVR1, ADA, ADAM15, ADAM17, ADAM8, AIF1, ALOX12, ANXA3, APEX1, ARHGAP4, ARHGDIA, ARHGDIB, ATP5A1, BST2, C3AR1, CCL2, CCL20, CCL3, CCL7, CCR2, CCR7, CD300A, CD74, CLASP2, CLIC4, CORO1A, CORO1B, CPNE3, CRK, CSF1R, CX3CR1, CXCL1, CXCL2, CXCL5, CXCL8, DOCK10, DPYSL3, EDN1, EVL, F3, FERMT3, FOXO4, FYN, GLIPR2, GNA12, GPNMB, GPR183, GPSM3, GSTP1, GTPBP4, HIF1A, HMOX1, HSPB1, ICAM1, IDH2, IFITM1,…
GO:0006605	protein targeting	GO_BiologicalProcess-GOA_10.07.2017_00h00	1.4e-15	2.8e-12	[5, 6, 7, 8, 9]	Group75	21.5556	97	Specific for Cluster #2	[ANXA2, ARL6IP1, BID, CDC37, CHMP4B, CHORDC1, HGS, HOMER3, HSP90AA1, HSPA8, ITGAX, LPAR1, OPTN, PLAGL2, PRNP, RAB8B, RABGEF1, RHOU, SDCBP, SEC61A1, SH3GLB1, UGCG, YWHAG, ZBTB17, ZFAND6, ZFYVE16]	[ATPIF1, BNIP3L, C2CD5, FAU, FYN, LRRK2, MRPL23, MYADM, NCF1, NUCB1, PAK1, PIN1, RNASE2, RPL11, RPL12, RPL13A, RPL17, RPL18, RPL18A, RPL19, RPL21, RPL23, RPL26, RPL27, RPL27A, RPL30, RPL31, RPL32, RPL35, RPL35A, RPL36, RPL37A, RPL38, RPL39, RPL41, RPLP1, RPLP2, RPS10, RPS11, RPS12, RPS13, RPS14, RPS15, RPS15A, RPS17, RPS18, RPS19, RPS2, RPS21, RPS23, RPS24, RPS25, RPS26P47, RPS27, RPS27A, RPS28, …	26.8041	73.1959	[ANXA2, ARL6IP1, ATPIF1, BID, BNIP3L, C2CD5, CDC37, CHMP4B, CHORDC1, FAU, FYN, HGS, HOMER3, HSP90AA1, HSPA8, ITGAX, LPAR1, LRRK2, MRPL23, MYADM, NCF1, NUCB1, OPTN, PAK1, PIN1, PLAGL2, PRNP, RAB8B, RABGEF1, RHOU, RNASE2, RPL11, RPL12, RPL13A, RPL17, RPL18, RPL18A, RPL19, RPL21, RPL23, RPL26, RPL27, RPL27A, RPL30, RPL31, RPL32, RPL35, RPL35A, RPL36, RPL37A, RPL38, RPL39, RPL41, RPLP1, RPLP2, RPS10,…
GO:0006605	protein targeting	GO_BiologicalProcess-GOA_10.07.2017_00h00	1.4e-15	2.8e-12	[5, 6, 7, 8, 9]	Group76	21.5556	97	Specific for Cluster #2	[ANXA2, ARL6IP1, BID, CDC37, CHMP4B, CHORDC1, HGS, HOMER3, HSP90AA1, HSPA8, ITGAX, LPAR1, OPTN, PLAGL2, PRNP, RAB8B, RABGEF1, RHOU, SDCBP, SEC61A1, SH3GLB1, UGCG, YWHAG, ZBTB17, ZFAND6, ZFYVE16]	[ATPIF1, BNIP3L, C2CD5, FAU, FYN, LRRK2, MRPL23, MYADM, NCF1, NUCB1, PAK1, PIN1, RNASE2, RPL11, RPL12, RPL13A, RPL17, RPL18, RPL18A, RPL19, RPL21, RPL23, RPL26, RPL27, RPL27A, RPL30, RPL31, RPL32, RPL35, RPL35A, RPL36, RPL37A, RPL38, RPL39, RPL41, RPLP1, RPLP2, RPS10, RPS11, RPS12, RPS13, RPS14, RPS15, RPS15A, RPS17, RPS18, RPS19, RPS2, RPS21, RPS23, RPS24, RPS25, RPS26P47, RPS27, RPS27A, RPS28, …	26.8041	73.1959	[ANXA2, ARL6IP1, ATPIF1, BID, BNIP3L, C2CD5, CDC37, CHMP4B, CHORDC1, FAU, FYN, HGS, HOMER3, HSP90AA1, HSPA8, ITGAX, LPAR1, LRRK2, MRPL23, MYADM, NCF1, NUCB1, OPTN, PAK1, PIN1, PLAGL2, PRNP, RAB8B, RABGEF1, RHOU, RNASE2, RPL11, RPL12, RPL13A, RPL17, RPL18, RPL18A, RPL19, RPL21, RPL23, RPL26, RPL27, RPL27A, RPL30, RPL31, RPL32, RPL35, RPL35A, RPL36, RPL37A, RPL38, RPL39, RPL41, RPLP1, RPLP2, RPS10,…
GO:0070727	cellular macromolecule localization	GO_BiologicalProcess-GOA_10.07.2017_00h00	1.4e-15	2.8e-12	[3]	Group52	14.651	275	None Specific Cluster	[AKR1B1, ANXA2, ARCN1, ARF4, ARFGAP3, ARHGEF2, ARL6IP1, ATP1B3, ATP6V1D, AZIN1, BAG3, BANP, BCAP31, BID, CCT2, CD63, CD81, CDC37, CDKN1A, CHMP4B, CHORDC1, CLASP2, CSNK1E, DCP1A, DDX39A, DKC1, DNAJA1, DNAJB6, DUSP16, DVL3, EDEM1, EGR2, EHD1, EMD, FERMT2, FLNB, FLOT1, HGS, HIP1, HNRNPA2B1, HOMER3, HSP90AA1, HSP90AB1, HSPA8, HSPH1, IFIT1, IL1B, IL23A, IL6, IPO11, ITGAX, ITGB1, KIF5B, KLHL21, KPNA4, …	[AGFG1, ALKBH5, AP2S1, ATPIF1, BNIP3L, C2CD5, CD74, CDK5RAP3, COMMD1, CORO1B, CSK, CTDSP2, ENY2, ERP29, FAM53B, FAM89B, FAU, FCN1, FLOT2, FYB, FYN, GPD1L, HHEX, HSPB1, ITGA4, ITGAL, ITGB2, JAK2, KDELR1, LAMTOR1, LAMTOR2, LAMTOR4, LRPAP1, LRRK2, MAPK3, MRPL23, MYADM, NACC2, NAPSA, NAPSB, NCF1, NUCB1, NUP214, NUP85, NXT1, OXA1L, PAK1, PARK7, PCM1, PIK3R2, PIN1, PPP2R5A, RAB40C, RHOB, RILPL1, RIPOR2…	47.2727	52.7273	[AGFG1, AKR1B1, ALKBH5, ANXA2, AP2S1, ARCN1, ARF4, ARFGAP3, ARHGEF2, ARL6IP1, ATP1B3, ATP6V1D, ATPIF1, AZIN1, BAG3, BANP, BCAP31, BID, BNIP3L, C2CD5, CCT2, CD63, CD74, CD81, CDC37, CDK5RAP3, CDKN1A, CHMP4B, CHORDC1, CLASP2, COMMD1, CORO1B, CSK, CSNK1E, CTDSP2, DCP1A, DDX39A, DKC1, DNAJA1, DNAJB6, DUSP16, DVL3, EDEM1, EGR2, EHD1, EMD, ENY2, ERP29, FAM53B, FAM89B, FAU, FCN1, FERMT2, FLNB, FLOT1, FL…
GO:0070727	cellular macromolecule localization	GO_BiologicalProcess-GOA_10.07.2017_00h00	1.4e-15	2.8e-12	[3]	Group75	14.651	275	None Specific Cluster	[AKR1B1, ANXA2, ARCN1, ARF4, ARFGAP3, ARHGEF2, ARL6IP1, ATP1B3, ATP6V1D, AZIN1, BAG3, BANP, BCAP31, BID, CCT2, CD63, CD81, CDC37, CDKN1A, CHMP4B, CHORDC1, CLASP2, CSNK1E, DCP1A, DDX39A, DKC1, DNAJA1, DNAJB6, DUSP16, DVL3, EDEM1, EGR2, EHD1, EMD, FERMT2, FLNB, FLOT1, HGS, HIP1, HNRNPA2B1, HOMER3, HSP90AA1, HSP90AB1, HSPA8, HSPH1, IFIT1, IL1B, IL23A, IL6, IPO11, ITGAX, ITGB1, KIF5B, KLHL21, KPNA4, …	[AGFG1, ALKBH5, AP2S1, ATPIF1, BNIP3L, C2CD5, CD74, CDK5RAP3, COMMD1, CORO1B, CSK, CTDSP2, ENY2, ERP29, FAM53B, FAM89B, FAU, FCN1, FLOT2, FYB, FYN, GPD1L, HHEX, HSPB1, ITGA4, ITGAL, ITGB2, JAK2, KDELR1, LAMTOR1, LAMTOR2, LAMTOR4, LRPAP1, LRRK2, MAPK3, MRPL23, MYADM, NACC2, NAPSA, NAPSB, NCF1, NUCB1, NUP214, NUP85, NXT1, OXA1L, PAK1, PARK7, PCM1, PIK3R2, PIN1, PPP2R5A, RAB40C, RHOB, RILPL1, RIPOR2…	47.2727	52.7273	[AGFG1, AKR1B1, ALKBH5, ANXA2, AP2S1, ARCN1, ARF4, ARFGAP3, ARHGEF2, ARL6IP1, ATP1B3, ATP6V1D, ATPIF1, AZIN1, BAG3, BANP, BCAP31, BID, BNIP3L, C2CD5, CCT2, CD63, CD74, CD81, CDC37, CDK5RAP3, CDKN1A, CHMP4B, CHORDC1, CLASP2, COMMD1, CORO1B, CSK, CSNK1E, CTDSP2, DCP1A, DDX39A, DKC1, DNAJA1, DNAJB6, DUSP16, DVL3, EDEM1, EGR2, EHD1, EMD, ENY2, ERP29, FAM53B, FAM89B, FAU, FCN1, FERMT2, FLNB, FLOT1, FL…
GO:0070727	cellular macromolecule localization	GO_BiologicalProcess-GOA_10.07.2017_00h00	1.4e-15	2.8e-12	[3]	Group76	14.651	275	None Specific Cluster	[AKR1B1, ANXA2, ARCN1, ARF4, ARFGAP3, ARHGEF2, ARL6IP1, ATP1B3, ATP6V1D, AZIN1, BAG3, BANP, BCAP31, BID, CCT2, CD63, CD81, CDC37, CDKN1A, CHMP4B, CHORDC1, CLASP2, CSNK1E, DCP1A, DDX39A, DKC1, DNAJA1, DNAJB6, DUSP16, DVL3, EDEM1, EGR2, EHD1, EMD, FERMT2, FLNB, FLOT1, HGS, HIP1, HNRNPA2B1, HOMER3, HSP90AA1, HSP90AB1, HSPA8, HSPH1, IFIT1, IL1B, IL23A, IL6, IPO11, ITGAX, ITGB1, KIF5B, KLHL21, KPNA4, …	[AGFG1, ALKBH5, AP2S1, ATPIF1, BNIP3L, C2CD5, CD74, CDK5RAP3, COMMD1, CORO1B, CSK, CTDSP2, ENY2, ERP29, FAM53B, FAM89B, FAU, FCN1, FLOT2, FYB, FYN, GPD1L, HHEX, HSPB1, ITGA4, ITGAL, ITGB2, JAK2, KDELR1, LAMTOR1, LAMTOR2, LAMTOR4, LRPAP1, LRRK2, MAPK3, MRPL23, MYADM, NACC2, NAPSA, NAPSB, NCF1, NUCB1, NUP214, NUP85, NXT1, OXA1L, PAK1, PARK7, PCM1, PIK3R2, PIN1, PPP2R5A, RAB40C, RHOB, RILPL1, RIPOR2…	47.2727	52.7273	[AGFG1, AKR1B1, ALKBH5, ANXA2, AP2S1, ARCN1, ARF4, ARFGAP3, ARHGEF2, ARL6IP1, ATP1B3, ATP6V1D, ATPIF1, AZIN1, BAG3, BANP, BCAP31, BID, BNIP3L, C2CD5, CCT2, CD63, CD74, CD81, CDC37, CDK5RAP3, CDKN1A, CHMP4B, CHORDC1, CLASP2, COMMD1, CORO1B, CSK, CSNK1E, CTDSP2, DCP1A, DDX39A, DKC1, DNAJA1, DNAJB6, DUSP16, DVL3, EDEM1, EGR2, EHD1, EMD, ENY2, ERP29, FAM53B, FAM89B, FAU, FCN1, FERMT2, FLNB, FLOT1, FL…
GO:0071705	nitrogen compound transport	GO_BiologicalProcess-GOA_10.07.2017_00h00	1.6e-15	3.3e-12	[4]	Group75	13.7737	342	None Specific Cluster	[ABCA1, ADA, ADAM8, ADORA2A, AFTPH, ANXA2, APBA3, AQP9, ARCN1, ARF1, ARF4, ARFGAP3, ARHGEF2, ARL6IP1, ATP6V1B2, ATP6V1D, ATP6V1E1, ATP6V1F, ATP6V1H, AZIN1, BAG3, BCAP31, BID, CCDC93, CCL3, CCR7, CD58, CD63, CDC37, CDKN1A, CHMP2B, CHMP4B, CHMP5, CHORDC1, CLEC5A, CSF2, DDX39A, DNAJA1, DUSP16, EDEM1, EDN1, EGR2, EHD1, EMD, F3, FFAR2, FLNB, FLOT1, GNPDA1, HAVCR2, HGS, HIF1A, HIP1, HMGCR, HNRNPA2B1, H…	[ACAP1, AGFG1, ALKBH5, AP2S1, APEX1, AQP10, ARF5, ARG1, ARHGAP1, ARRB1, ATG16L2, ATPIF1, BNIP3L, BTK, C14orf166, C2CD5, CD74, CNIH4, COMMD1, CSF1R, CSK, DPYSL2, ENY2, ERP29, FAM53B, FAM89B, FAU, FCN1, FOLR3, FYB, FYN, GNAI2, GSDMD, HADH, HHEX, HSPB1, IDH2, IRS2, JAK2, KDELR1, LGALSL, LMBRD1, LRRK2, LSM4, MAP4K2, MAPK3, MIDN, MRPL23, MVP, MYADM, MYCBP2, NACA, NAPSA, NAPSB, NCF1, NDUFA2, NUCB1, NUP…	49.1228	50.8772	[ABCA1, ACAP1, ADA, ADAM8, ADORA2A, AFTPH, AGFG1, ALKBH5, ANXA2, AP2S1, APBA3, APEX1, AQP10, AQP9, ARCN1, ARF1, ARF4, ARF5, ARFGAP3, ARG1, ARHGAP1, ARHGEF2, ARL6IP1, ARRB1, ATG16L2, ATP6V1B2, ATP6V1D, ATP6V1E1, ATP6V1F, ATP6V1H, ATPIF1, AZIN1, BAG3, BCAP31, BID, BNIP3L, BTK, C14orf166, C2CD5, CCDC93, CCL3, CCR7, CD58, CD63, CD74, CDC37, CDKN1A, CHMP2B, CHMP4B, CHMP5, CHORDC1, CLEC5A, CNIH4, COMMD…
GO:0071705	nitrogen compound transport	GO_BiologicalProcess-GOA_10.07.2017_00h00	1.6e-15	3.3e-12	[4]	Group76	13.7737	342	None Specific Cluster	[ABCA1, ADA, ADAM8, ADORA2A, AFTPH, ANXA2, APBA3, AQP9, ARCN1, ARF1, ARF4, ARFGAP3, ARHGEF2, ARL6IP1, ATP6V1B2, ATP6V1D, ATP6V1E1, ATP6V1F, ATP6V1H, AZIN1, BAG3, BCAP31, BID, CCDC93, CCL3, CCR7, CD58, CD63, CDC37, CDKN1A, CHMP2B, CHMP4B, CHMP5, CHORDC1, CLEC5A, CSF2, DDX39A, DNAJA1, DUSP16, EDEM1, EDN1, EGR2, EHD1, EMD, F3, FFAR2, FLNB, FLOT1, GNPDA1, HAVCR2, HGS, HIF1A, HIP1, HMGCR, HNRNPA2B1, H…	[ACAP1, AGFG1, ALKBH5, AP2S1, APEX1, AQP10, ARF5, ARG1, ARHGAP1, ARRB1, ATG16L2, ATPIF1, BNIP3L, BTK, C14orf166, C2CD5, CD74, CNIH4, COMMD1, CSF1R, CSK, DPYSL2, ENY2, ERP29, FAM53B, FAM89B, FAU, FCN1, FOLR3, FYB, FYN, GNAI2, GSDMD, HADH, HHEX, HSPB1, IDH2, IRS2, JAK2, KDELR1, LGALSL, LMBRD1, LRRK2, LSM4, MAP4K2, MAPK3, MIDN, MRPL23, MVP, MYADM, MYCBP2, NACA, NAPSA, NAPSB, NCF1, NDUFA2, NUCB1, NUP…	49.1228	50.8772	[ABCA1, ACAP1, ADA, ADAM8, ADORA2A, AFTPH, AGFG1, ALKBH5, ANXA2, AP2S1, APBA3, APEX1, AQP10, AQP9, ARCN1, ARF1, ARF4, ARF5, ARFGAP3, ARG1, ARHGAP1, ARHGEF2, ARL6IP1, ARRB1, ATG16L2, ATP6V1B2, ATP6V1D, ATP6V1E1, ATP6V1F, ATP6V1H, ATPIF1, AZIN1, BAG3, BCAP31, BID, BNIP3L, BTK, C14orf166, C2CD5, CCDC93, CCL3, CCR7, CD58, CD63, CD74, CDC37, CDKN1A, CHMP2B, CHMP4B, CHMP5, CHORDC1, CLEC5A, CNIH4, COMMD…
GO:0009141	nucleoside triphosphate metabolic process	GO_BiologicalProcess-GOA_10.07.2017_00h00	1.7e-15	3.4e-12	[5, 6, 7]	Group46	23.2044	84	Specific for Cluster #2	[ACOD1, ADA, AK4, ATP6V1B2, BID, CTPS1, DDIT4, DLD, GNPDA1, HIF1A, HSPA1A, HSPA1B, HSPA8, NUP62, PFKFB3, PFKP, PID1, PKM, PPIF, PRKAG2, RHOQ, SLC25A13, SMPDL3A, VCP]	[ATP5A1, ATP5C1, ATP5D, ATP5E, ATP5EP2, ATP5G2, ATP5H, ATP5I, ATP5J, ATP5J2, ATP5L, ATP5O, ATPIF1, CHCHD10, COX5A, COX5B, COX6B1, COX6C, COX7B, COX7C, COX8A, FBP1, GALK1, GIMAP7, HK3, IMPDH1, LRRK2, MAP4K2, NDUFA1, NDUFA11, NDUFA12, NDUFA2, NDUFA3, NDUFA4, NDUFA8, NDUFAB1, NDUFB10, NDUFB11, NDUFB3, NDUFB5, NDUFB6, NDUFB7, NDUFB8, NDUFS3, NDUFS4, NDUFS5, NDUFS7, NDUFS8, NME3, NME8, NUP214, NUP85, …	28.5714	71.4286	[ACOD1, ADA, AK4, ATP5A1, ATP5C1, ATP5D, ATP5E, ATP5EP2, ATP5G2, ATP5H, ATP5I, ATP5J, ATP5J2, ATP5L, ATP5O, ATP6V1B2, ATPIF1, BID, CHCHD10, COX5A, COX5B, COX6B1, COX6C, COX7B, COX7C, COX8A, CTPS1, DDIT4, DLD, FBP1, GALK1, GIMAP7, GNPDA1, HIF1A, HK3, HSPA1A, HSPA1B, HSPA8, IMPDH1, LRRK2, MAP4K2, NDUFA1, NDUFA11, NDUFA12, NDUFA2, NDUFA3, NDUFA4, NDUFA8, NDUFAB1, NDUFB10, NDUFB11, NDUFB3, NDUFB5, ND…
GO:0009141	nucleoside triphosphate metabolic process	GO_BiologicalProcess-GOA_10.07.2017_00h00	1.7e-15	3.4e-12	[5, 6, 7]	Group64	23.2044	84	Specific for Cluster #2	[ACOD1, ADA, AK4, ATP6V1B2, BID, CTPS1, DDIT4, DLD, GNPDA1, HIF1A, HSPA1A, HSPA1B, HSPA8, NUP62, PFKFB3, PFKP, PID1, PKM, PPIF, PRKAG2, RHOQ, SLC25A13, SMPDL3A, VCP]	[ATP5A1, ATP5C1, ATP5D, ATP5E, ATP5EP2, ATP5G2, ATP5H, ATP5I, ATP5J, ATP5J2, ATP5L, ATP5O, ATPIF1, CHCHD10, COX5A, COX5B, COX6B1, COX6C, COX7B, COX7C, COX8A, FBP1, GALK1, GIMAP7, HK3, IMPDH1, LRRK2, MAP4K2, NDUFA1, NDUFA11, NDUFA12, NDUFA2, NDUFA3, NDUFA4, NDUFA8, NDUFAB1, NDUFB10, NDUFB11, NDUFB3, NDUFB5, NDUFB6, NDUFB7, NDUFB8, NDUFS3, NDUFS4, NDUFS5, NDUFS7, NDUFS8, NME3, NME8, NUP214, NUP85, …	28.5714	71.4286	[ACOD1, ADA, AK4, ATP5A1, ATP5C1, ATP5D, ATP5E, ATP5EP2, ATP5G2, ATP5H, ATP5I, ATP5J, ATP5J2, ATP5L, ATP5O, ATP6V1B2, ATPIF1, BID, CHCHD10, COX5A, COX5B, COX6B1, COX6C, COX7B, COX7C, COX8A, CTPS1, DDIT4, DLD, FBP1, GALK1, GIMAP7, GNPDA1, HIF1A, HK3, HSPA1A, HSPA1B, HSPA8, IMPDH1, LRRK2, MAP4K2, NDUFA1, NDUFA11, NDUFA12, NDUFA2, NDUFA3, NDUFA4, NDUFA8, NDUFAB1, NDUFB10, NDUFB11, NDUFB3, NDUFB5, ND…
GO:0009141	nucleoside triphosphate metabolic process	GO_BiologicalProcess-GOA_10.07.2017_00h00	1.7e-15	3.4e-12	[5, 6, 7]	Group73	23.2044	84	Specific for Cluster #2	[ACOD1, ADA, AK4, ATP6V1B2, BID, CTPS1, DDIT4, DLD, GNPDA1, HIF1A, HSPA1A, HSPA1B, HSPA8, NUP62, PFKFB3, PFKP, PID1, PKM, PPIF, PRKAG2, RHOQ, SLC25A13, SMPDL3A, VCP]	[ATP5A1, ATP5C1, ATP5D, ATP5E, ATP5EP2, ATP5G2, ATP5H, ATP5I, ATP5J, ATP5J2, ATP5L, ATP5O, ATPIF1, CHCHD10, COX5A, COX5B, COX6B1, COX6C, COX7B, COX7C, COX8A, FBP1, GALK1, GIMAP7, HK3, IMPDH1, LRRK2, MAP4K2, NDUFA1, NDUFA11, NDUFA12, NDUFA2, NDUFA3, NDUFA4, NDUFA8, NDUFAB1, NDUFB10, NDUFB11, NDUFB3, NDUFB5, NDUFB6, NDUFB7, NDUFB8, NDUFS3, NDUFS4, NDUFS5, NDUFS7, NDUFS8, NME3, NME8, NUP214, NUP85, …	28.5714	71.4286	[ACOD1, ADA, AK4, ATP5A1, ATP5C1, ATP5D, ATP5E, ATP5EP2, ATP5G2, ATP5H, ATP5I, ATP5J, ATP5J2, ATP5L, ATP5O, ATP6V1B2, ATPIF1, BID, CHCHD10, COX5A, COX5B, COX6B1, COX6C, COX7B, COX7C, COX8A, CTPS1, DDIT4, DLD, FBP1, GALK1, GIMAP7, GNPDA1, HIF1A, HK3, HSPA1A, HSPA1B, HSPA8, IMPDH1, LRRK2, MAP4K2, NDUFA1, NDUFA11, NDUFA12, NDUFA2, NDUFA3, NDUFA4, NDUFA8, NDUFAB1, NDUFB10, NDUFB11, NDUFB3, NDUFB5, ND…
GO:0002684	positive regulation of immune system process	GO_BiologicalProcess-GOA_10.07.2017_00h00	1.7e-15	3.4e-12	[2, 3, 4]	Group55	16.3934	190	None Specific Cluster	[ACOD1, ACTR3, ADA, ADAM17, ADAM8, ADGRE2, BIRC3, C3AR1, CCL2, CCL20, CCL3, CCL7, CCR7, CD55, CD80, CD81, CD83, CDKN1A, CRK, CTSL, CXCL1, CXCL2, CXCL5, CXCL8, EBI3, EDN1, FFAR2, FLOT1, GNPDA1, HAVCR2, HIF1A, HMOX1, HNRNPC, HSP90AA1, HSP90AB1, HSPA1A, HSPA1B, HSPH1, ICAM1, IFIH1, IL1A, IL1B, IL1R1, IL23A, IL6, IL6R, IL7R, IRAK1, IRAK2, IRAK3, ISG15, KCNN4, KLF10, LCP2, LGALS3, LGMN, LPXN, LYN, MAP…	[AIF1, BTK, CARD9, CCR2, CD300A, CD300LF, CD46, CD74, CD79B, CD84, CD86, CFD, CFP, CLEC4A, CLEC4D, CNPY3, CORO1A, CSK, CTSS, DUSP22, FCGR1A, FCGR2A, FCN1, FES, FLOT2, FOS, FPR3, FYB, FYN, GPR183, GPSM3, HLA-DMB, HLA-DPA1, HMGB2, ICAM2, IFI16, INPP5D, IRS2, ITGA2B, ITGA4, ITGAM, ITGB2, LILRB2, LY96, MAP3K1, MAPK3, MAPKAPK3, MNDA, NCKAP1L, NDUFA2, PAK1, PARK7, PGLYRP1, PIK3R2, PLCL2, PPBP, PRKCB, P…	55.7895	44.2105	[ACOD1, ACTR3, ADA, ADAM17, ADAM8, ADGRE2, AIF1, BIRC3, BTK, C3AR1, CARD9, CCL2, CCL20, CCL3, CCL7, CCR2, CCR7, CD300A, CD300LF, CD46, CD55, CD74, CD79B, CD80, CD81, CD83, CD84, CD86, CDKN1A, CFD, CFP, CLEC4A, CLEC4D, CNPY3, CORO1A, CRK, CSK, CTSL, CTSS, CXCL1, CXCL2, CXCL5, CXCL8, DUSP22, EBI3, EDN1, FCGR1A, FCGR2A, FCN1, FES, FFAR2, FLOT1, FLOT2, FOS, FPR3, FYB, FYN, GNPDA1, GPR183, GPSM3, HAVC…
GO:0002684	positive regulation of immune system process	GO_BiologicalProcess-GOA_10.07.2017_00h00	1.7e-15	3.4e-12	[2, 3, 4]	Group69	16.3934	190	None Specific Cluster	[ACOD1, ACTR3, ADA, ADAM17, ADAM8, ADGRE2, BIRC3, C3AR1, CCL2, CCL20, CCL3, CCL7, CCR7, CD55, CD80, CD81, CD83, CDKN1A, CRK, CTSL, CXCL1, CXCL2, CXCL5, CXCL8, EBI3, EDN1, FFAR2, FLOT1, GNPDA1, HAVCR2, HIF1A, HMOX1, HNRNPC, HSP90AA1, HSP90AB1, HSPA1A, HSPA1B, HSPH1, ICAM1, IFIH1, IL1A, IL1B, IL1R1, IL23A, IL6, IL6R, IL7R, IRAK1, IRAK2, IRAK3, ISG15, KCNN4, KLF10, LCP2, LGALS3, LGMN, LPXN, LYN, MAP…	[AIF1, BTK, CARD9, CCR2, CD300A, CD300LF, CD46, CD74, CD79B, CD84, CD86, CFD, CFP, CLEC4A, CLEC4D, CNPY3, CORO1A, CSK, CTSS, DUSP22, FCGR1A, FCGR2A, FCN1, FES, FLOT2, FOS, FPR3, FYB, FYN, GPR183, GPSM3, HLA-DMB, HLA-DPA1, HMGB2, ICAM2, IFI16, INPP5D, IRS2, ITGA2B, ITGA4, ITGAM, ITGB2, LILRB2, LY96, MAP3K1, MAPK3, MAPKAPK3, MNDA, NCKAP1L, NDUFA2, PAK1, PARK7, PGLYRP1, PIK3R2, PLCL2, PPBP, PRKCB, P…	55.7895	44.2105	[ACOD1, ACTR3, ADA, ADAM17, ADAM8, ADGRE2, AIF1, BIRC3, BTK, C3AR1, CARD9, CCL2, CCL20, CCL3, CCL7, CCR2, CCR7, CD300A, CD300LF, CD46, CD55, CD74, CD79B, CD80, CD81, CD83, CD84, CD86, CDKN1A, CFD, CFP, CLEC4A, CLEC4D, CNPY3, CORO1A, CRK, CSK, CTSL, CTSS, CXCL1, CXCL2, CXCL5, CXCL8, DUSP22, EBI3, EDN1, FCGR1A, FCGR2A, FCN1, FES, FFAR2, FLOT1, FLOT2, FOS, FPR3, FYB, FYN, GNPDA1, GPR183, GPSM3, HAVC…
GO:0002684	positive regulation of immune system process	GO_BiologicalProcess-GOA_10.07.2017_00h00	1.7e-15	3.4e-12	[2, 3, 4]	Group70	16.3934	190	None Specific Cluster	[ACOD1, ACTR3, ADA, ADAM17, ADAM8, ADGRE2, BIRC3, C3AR1, CCL2, CCL20, CCL3, CCL7, CCR7, CD55, CD80, CD81, CD83, CDKN1A, CRK, CTSL, CXCL1, CXCL2, CXCL5, CXCL8, EBI3, EDN1, FFAR2, FLOT1, GNPDA1, HAVCR2, HIF1A, HMOX1, HNRNPC, HSP90AA1, HSP90AB1, HSPA1A, HSPA1B, HSPH1, ICAM1, IFIH1, IL1A, IL1B, IL1R1, IL23A, IL6, IL6R, IL7R, IRAK1, IRAK2, IRAK3, ISG15, KCNN4, KLF10, LCP2, LGALS3, LGMN, LPXN, LYN, MAP…	[AIF1, BTK, CARD9, CCR2, CD300A, CD300LF, CD46, CD74, CD79B, CD84, CD86, CFD, CFP, CLEC4A, CLEC4D, CNPY3, CORO1A, CSK, CTSS, DUSP22, FCGR1A, FCGR2A, FCN1, FES, FLOT2, FOS, FPR3, FYB, FYN, GPR183, GPSM3, HLA-DMB, HLA-DPA1, HMGB2, ICAM2, IFI16, INPP5D, IRS2, ITGA2B, ITGA4, ITGAM, ITGB2, LILRB2, LY96, MAP3K1, MAPK3, MAPKAPK3, MNDA, NCKAP1L, NDUFA2, PAK1, PARK7, PGLYRP1, PIK3R2, PLCL2, PPBP, PRKCB, P…	55.7895	44.2105	[ACOD1, ACTR3, ADA, ADAM17, ADAM8, ADGRE2, AIF1, BIRC3, BTK, C3AR1, CARD9, CCL2, CCL20, CCL3, CCL7, CCR2, CCR7, CD300A, CD300LF, CD46, CD55, CD74, CD79B, CD80, CD81, CD83, CD84, CD86, CDKN1A, CFD, CFP, CLEC4A, CLEC4D, CNPY3, CORO1A, CRK, CSK, CTSL, CTSS, CXCL1, CXCL2, CXCL5, CXCL8, DUSP22, EBI3, EDN1, FCGR1A, FCGR2A, FCN1, FES, FFAR2, FLOT1, FLOT2, FOS, FPR3, FYB, FYN, GNPDA1, GPR183, GPSM3, HAVC…
GO:0002684	positive regulation of immune system process	GO_BiologicalProcess-GOA_10.07.2017_00h00	1.7e-15	3.4e-12	[2, 3, 4]	Group77	16.3934	190	None Specific Cluster	[ACOD1, ACTR3, ADA, ADAM17, ADAM8, ADGRE2, BIRC3, C3AR1, CCL2, CCL20, CCL3, CCL7, CCR7, CD55, CD80, CD81, CD83, CDKN1A, CRK, CTSL, CXCL1, CXCL2, CXCL5, CXCL8, EBI3, EDN1, FFAR2, FLOT1, GNPDA1, HAVCR2, HIF1A, HMOX1, HNRNPC, HSP90AA1, HSP90AB1, HSPA1A, HSPA1B, HSPH1, ICAM1, IFIH1, IL1A, IL1B, IL1R1, IL23A, IL6, IL6R, IL7R, IRAK1, IRAK2, IRAK3, ISG15, KCNN4, KLF10, LCP2, LGALS3, LGMN, LPXN, LYN, MAP…	[AIF1, BTK, CARD9, CCR2, CD300A, CD300LF, CD46, CD74, CD79B, CD84, CD86, CFD, CFP, CLEC4A, CLEC4D, CNPY3, CORO1A, CSK, CTSS, DUSP22, FCGR1A, FCGR2A, FCN1, FES, FLOT2, FOS, FPR3, FYB, FYN, GPR183, GPSM3, HLA-DMB, HLA-DPA1, HMGB2, ICAM2, IFI16, INPP5D, IRS2, ITGA2B, ITGA4, ITGAM, ITGB2, LILRB2, LY96, MAP3K1, MAPK3, MAPKAPK3, MNDA, NCKAP1L, NDUFA2, PAK1, PARK7, PGLYRP1, PIK3R2, PLCL2, PPBP, PRKCB, P…	55.7895	44.2105	[ACOD1, ACTR3, ADA, ADAM17, ADAM8, ADGRE2, AIF1, BIRC3, BTK, C3AR1, CARD9, CCL2, CCL20, CCL3, CCL7, CCR2, CCR7, CD300A, CD300LF, CD46, CD55, CD74, CD79B, CD80, CD81, CD83, CD84, CD86, CDKN1A, CFD, CFP, CLEC4A, CLEC4D, CNPY3, CORO1A, CRK, CSK, CTSL, CTSS, CXCL1, CXCL2, CXCL5, CXCL8, DUSP22, EBI3, EDN1, FCGR1A, FCGR2A, FCN1, FES, FFAR2, FLOT1, FLOT2, FOS, FPR3, FYB, FYN, GNPDA1, GPR183, GPSM3, HAVC…
GO:0002684	positive regulation of immune system process	GO_BiologicalProcess-GOA_10.07.2017_00h00	1.7e-15	3.4e-12	[2, 3, 4]	Group78	16.3934	190	None Specific Cluster	[ACOD1, ACTR3, ADA, ADAM17, ADAM8, ADGRE2, BIRC3, C3AR1, CCL2, CCL20, CCL3, CCL7, CCR7, CD55, CD80, CD81, CD83, CDKN1A, CRK, CTSL, CXCL1, CXCL2, CXCL5, CXCL8, EBI3, EDN1, FFAR2, FLOT1, GNPDA1, HAVCR2, HIF1A, HMOX1, HNRNPC, HSP90AA1, HSP90AB1, HSPA1A, HSPA1B, HSPH1, ICAM1, IFIH1, IL1A, IL1B, IL1R1, IL23A, IL6, IL6R, IL7R, IRAK1, IRAK2, IRAK3, ISG15, KCNN4, KLF10, LCP2, LGALS3, LGMN, LPXN, LYN, MAP…	[AIF1, BTK, CARD9, CCR2, CD300A, CD300LF, CD46, CD74, CD79B, CD84, CD86, CFD, CFP, CLEC4A, CLEC4D, CNPY3, CORO1A, CSK, CTSS, DUSP22, FCGR1A, FCGR2A, FCN1, FES, FLOT2, FOS, FPR3, FYB, FYN, GPR183, GPSM3, HLA-DMB, HLA-DPA1, HMGB2, ICAM2, IFI16, INPP5D, IRS2, ITGA2B, ITGA4, ITGAM, ITGB2, LILRB2, LY96, MAP3K1, MAPK3, MAPKAPK3, MNDA, NCKAP1L, NDUFA2, PAK1, PARK7, PGLYRP1, PIK3R2, PLCL2, PPBP, PRKCB, P…	55.7895	44.2105	[ACOD1, ACTR3, ADA, ADAM17, ADAM8, ADGRE2, AIF1, BIRC3, BTK, C3AR1, CARD9, CCL2, CCL20, CCL3, CCL7, CCR2, CCR7, CD300A, CD300LF, CD46, CD55, CD74, CD79B, CD80, CD81, CD83, CD84, CD86, CDKN1A, CFD, CFP, CLEC4A, CLEC4D, CNPY3, CORO1A, CRK, CSK, CTSL, CTSS, CXCL1, CXCL2, CXCL5, CXCL8, DUSP22, EBI3, EDN1, FCGR1A, FCGR2A, FCN1, FES, FFAR2, FLOT1, FLOT2, FOS, FPR3, FYB, FYN, GNPDA1, GPR183, GPSM3, HAVC…
GO:0046034	ATP metabolic process	GO_BiologicalProcess-GOA_10.07.2017_00h00	1.8e-15	3.7e-12	[7, 8, 9, 10]	Group46	24.7492	74	Specific for Cluster #2	[AK4, ATP6V1B2, BID, DDIT4, DLD, GNPDA1, HIF1A, HSPA1A, HSPA1B, HSPA8, NUP62, PFKFB3, PFKP, PID1, PKM, PPIF, PRKAG2, SLC25A13, VCP]	[ATP5A1, ATP5C1, ATP5D, ATP5E, ATP5EP2, ATP5G2, ATP5H, ATP5I, ATP5J, ATP5J2, ATP5L, ATP5O, ATPIF1, CHCHD10, COX5A, COX5B, COX6B1, COX6C, COX7B, COX7C, COX8A, FBP1, GALK1, HK3, MAP4K2, NDUFA1, NDUFA11, NDUFA12, NDUFA2, NDUFA3, NDUFA4, NDUFA8, NDUFAB1, NDUFB10, NDUFB11, NDUFB3, NDUFB5, NDUFB6, NDUFB7, NDUFB8, NDUFS3, NDUFS4, NDUFS5, NDUFS7, NDUFS8, NUP214, NUP85, PARK7, PFKFB4, PGM1, PTGS1, TSPO, U…	25.6757	74.3243	[AK4, ATP5A1, ATP5C1, ATP5D, ATP5E, ATP5EP2, ATP5G2, ATP5H, ATP5I, ATP5J, ATP5J2, ATP5L, ATP5O, ATP6V1B2, ATPIF1, BID, CHCHD10, COX5A, COX5B, COX6B1, COX6C, COX7B, COX7C, COX8A, DDIT4, DLD, FBP1, GALK1, GNPDA1, HIF1A, HK3, HSPA1A, HSPA1B, HSPA8, MAP4K2, NDUFA1, NDUFA11, NDUFA12, NDUFA2, NDUFA3, NDUFA4, NDUFA8, NDUFAB1, NDUFB10, NDUFB11, NDUFB3, NDUFB5, NDUFB6, NDUFB7, NDUFB8, NDUFS3, NDUFS4, NDUF…
GO:0046034	ATP metabolic process	GO_BiologicalProcess-GOA_10.07.2017_00h00	1.8e-15	3.7e-12	[7, 8, 9, 10]	Group64	24.7492	74	Specific for Cluster #2	[AK4, ATP6V1B2, BID, DDIT4, DLD, GNPDA1, HIF1A, HSPA1A, HSPA1B, HSPA8, NUP62, PFKFB3, PFKP, PID1, PKM, PPIF, PRKAG2, SLC25A13, VCP]	[ATP5A1, ATP5C1, ATP5D, ATP5E, ATP5EP2, ATP5G2, ATP5H, ATP5I, ATP5J, ATP5J2, ATP5L, ATP5O, ATPIF1, CHCHD10, COX5A, COX5B, COX6B1, COX6C, COX7B, COX7C, COX8A, FBP1, GALK1, HK3, MAP4K2, NDUFA1, NDUFA11, NDUFA12, NDUFA2, NDUFA3, NDUFA4, NDUFA8, NDUFAB1, NDUFB10, NDUFB11, NDUFB3, NDUFB5, NDUFB6, NDUFB7, NDUFB8, NDUFS3, NDUFS4, NDUFS5, NDUFS7, NDUFS8, NUP214, NUP85, PARK7, PFKFB4, PGM1, PTGS1, TSPO, U…	25.6757	74.3243	[AK4, ATP5A1, ATP5C1, ATP5D, ATP5E, ATP5EP2, ATP5G2, ATP5H, ATP5I, ATP5J, ATP5J2, ATP5L, ATP5O, ATP6V1B2, ATPIF1, BID, CHCHD10, COX5A, COX5B, COX6B1, COX6C, COX7B, COX7C, COX8A, DDIT4, DLD, FBP1, GALK1, GNPDA1, HIF1A, HK3, HSPA1A, HSPA1B, HSPA8, MAP4K2, NDUFA1, NDUFA11, NDUFA12, NDUFA2, NDUFA3, NDUFA4, NDUFA8, NDUFAB1, NDUFB10, NDUFB11, NDUFB3, NDUFB5, NDUFB6, NDUFB7, NDUFB8, NDUFS3, NDUFS4, NDUF…
GO:0046034	ATP metabolic process	GO_BiologicalProcess-GOA_10.07.2017_00h00	1.8e-15	3.7e-12	[7, 8, 9, 10]	Group73	24.7492	74	Specific for Cluster #2	[AK4, ATP6V1B2, BID, DDIT4, DLD, GNPDA1, HIF1A, HSPA1A, HSPA1B, HSPA8, NUP62, PFKFB3, PFKP, PID1, PKM, PPIF, PRKAG2, SLC25A13, VCP]	[ATP5A1, ATP5C1, ATP5D, ATP5E, ATP5EP2, ATP5G2, ATP5H, ATP5I, ATP5J, ATP5J2, ATP5L, ATP5O, ATPIF1, CHCHD10, COX5A, COX5B, COX6B1, COX6C, COX7B, COX7C, COX8A, FBP1, GALK1, HK3, MAP4K2, NDUFA1, NDUFA11, NDUFA12, NDUFA2, NDUFA3, NDUFA4, NDUFA8, NDUFAB1, NDUFB10, NDUFB11, NDUFB3, NDUFB5, NDUFB6, NDUFB7, NDUFB8, NDUFS3, NDUFS4, NDUFS5, NDUFS7, NDUFS8, NUP214, NUP85, PARK7, PFKFB4, PGM1, PTGS1, TSPO, U…	25.6757	74.3243	[AK4, ATP5A1, ATP5C1, ATP5D, ATP5E, ATP5EP2, ATP5G2, ATP5H, ATP5I, ATP5J, ATP5J2, ATP5L, ATP5O, ATP6V1B2, ATPIF1, BID, CHCHD10, COX5A, COX5B, COX6B1, COX6C, COX7B, COX7C, COX8A, DDIT4, DLD, FBP1, GALK1, GNPDA1, HIF1A, HK3, HSPA1A, HSPA1B, HSPA8, MAP4K2, NDUFA1, NDUFA11, NDUFA12, NDUFA2, NDUFA3, NDUFA4, NDUFA8, NDUFAB1, NDUFB10, NDUFB11, NDUFB3, NDUFB5, NDUFB6, NDUFB7, NDUFB8, NDUFS3, NDUFS4, NDUF…
GO:0042325	regulation of phosphorylation	GO_BiologicalProcess-GOA_10.07.2017_00h00	2.2e-15	4.5e-12	[6, 7]	Group68	15.2553	236	None Specific Cluster	[ACSL1, ACVR1, ADAM17, ADAM8, ADCY3, ADORA2A, AKR1B1, ANKLE2, ANXA2, ARHGEF2, BCAR3, CCL14, CCL2, CCL20, CCL3, CCL3L1, CCL4L1, CCL7, CCL8, CCND1, CCR7, CD44, CD80, CD81, CDC37, CDKN1A, CFLAR, CHORDC1, CRK, CSF2, DDIT4, DNAJA1, DUSP16, DUSP5, DVL3, EDN1, FLOT1, FNIP2, GADD45B, GMFB, GTF2H1, GTPBP4, HAVCR2, HGS, HIF1A, HIPK2, HMGCR, HSP90AB1, HSPH1, ICAM1, IL1B, IL23A, IL6, IL6R, IRAK1, IRAK2, IRAK…	[ADCY7, ADRB2, AIF1, ARRB1, ATP2B4, BRAT1, CARD9, CCDC6, CCDC88C, CCND3, CD300A, CD74, CDK2AP1, CDK5RAP3, CDKN1C, CDKN2D, CEBPA, CSF1R, CSK, CTDSP2, DNAJC10, DUS2, DUSP1, DUSP22, EGR1, EIF2AK1, ERP29, FABP4, FAM212A, FBP1, FGD2, FYN, GFRA2, GLIPR2, GMFG, GNAI2, GPD1L, GPNMB, GPR183, GSTP1, HHEX, HSPB1, IGBP1, IRS2, ITGB2, ITGB3, JAK2, KLF4, LAMTOR1, LAMTOR2, LMO4, LRRK2, MAP3K1, MAP3K6, MAP4K1, M…	54.661	45.339	[ACSL1, ACVR1, ADAM17, ADAM8, ADCY3, ADCY7, ADORA2A, ADRB2, AIF1, AKR1B1, ANKLE2, ANXA2, ARHGEF2, ARRB1, ATP2B4, BCAR3, BRAT1, CARD9, CCDC6, CCDC88C, CCL14, CCL2, CCL20, CCL3, CCL3L1, CCL4L1, CCL7, CCL8, CCND1, CCND3, CCR7, CD300A, CD44, CD74, CD80, CD81, CDC37, CDK2AP1, CDK5RAP3, CDKN1A, CDKN1C, CDKN2D, CEBPA, CFLAR, CHORDC1, CRK, CSF1R, CSF2, CSK, CTDSP2, DDIT4, DNAJA1, DNAJC10, DUS2, DUSP1, DU…
GO:0042325	regulation of phosphorylation	GO_BiologicalProcess-GOA_10.07.2017_00h00	2.2e-15	4.5e-12	[6, 7]	Group78	15.2553	236	None Specific Cluster	[ACSL1, ACVR1, ADAM17, ADAM8, ADCY3, ADORA2A, AKR1B1, ANKLE2, ANXA2, ARHGEF2, BCAR3, CCL14, CCL2, CCL20, CCL3, CCL3L1, CCL4L1, CCL7, CCL8, CCND1, CCR7, CD44, CD80, CD81, CDC37, CDKN1A, CFLAR, CHORDC1, CRK, CSF2, DDIT4, DNAJA1, DUSP16, DUSP5, DVL3, EDN1, FLOT1, FNIP2, GADD45B, GMFB, GTF2H1, GTPBP4, HAVCR2, HGS, HIF1A, HIPK2, HMGCR, HSP90AB1, HSPH1, ICAM1, IL1B, IL23A, IL6, IL6R, IRAK1, IRAK2, IRAK…	[ADCY7, ADRB2, AIF1, ARRB1, ATP2B4, BRAT1, CARD9, CCDC6, CCDC88C, CCND3, CD300A, CD74, CDK2AP1, CDK5RAP3, CDKN1C, CDKN2D, CEBPA, CSF1R, CSK, CTDSP2, DNAJC10, DUS2, DUSP1, DUSP22, EGR1, EIF2AK1, ERP29, FABP4, FAM212A, FBP1, FGD2, FYN, GFRA2, GLIPR2, GMFG, GNAI2, GPD1L, GPNMB, GPR183, GSTP1, HHEX, HSPB1, IGBP1, IRS2, ITGB2, ITGB3, JAK2, KLF4, LAMTOR1, LAMTOR2, LMO4, LRRK2, MAP3K1, MAP3K6, MAP4K1, M…	54.661	45.339	[ACSL1, ACVR1, ADAM17, ADAM8, ADCY3, ADCY7, ADORA2A, ADRB2, AIF1, AKR1B1, ANKLE2, ANXA2, ARHGEF2, ARRB1, ATP2B4, BCAR3, BRAT1, CARD9, CCDC6, CCDC88C, CCL14, CCL2, CCL20, CCL3, CCL3L1, CCL4L1, CCL7, CCL8, CCND1, CCND3, CCR7, CD300A, CD44, CD74, CD80, CD81, CDC37, CDK2AP1, CDK5RAP3, CDKN1A, CDKN1C, CDKN2D, CEBPA, CFLAR, CHORDC1, CRK, CSF1R, CSF2, CSK, CTDSP2, DDIT4, DNAJA1, DNAJC10, DUS2, DUSP1, DU…
GO:0051246	regulation of protein metabolic process	GO_BiologicalProcess-GOA_10.07.2017_00h00	2.4e-15	4.8e-12	[4, 5]	Group67	13.3288	388	None Specific Cluster	[ABTB2, ACSL1, ACVR1, ADAM17, ADAM8, ADCY3, ADORA2A, ADRM1, AGO2, AKR1B1, ANKLE2, ANXA2, ARHGEF2, ARL6IP1, ARRDC4, AZIN1, BANP, BCAP31, BCAR3, BID, BIRC3, C3AR1, CCL14, CCL2, CCL20, CCL3, CCL3L1, CCL4L1, CCL7, CCL8, CCND1, CCR7, CD44, CD55, CD80, CD81, CDC37, CDKN1A, CFLAR, CHORDC1, CRADD, CRK, CRY1, CSF2, CSNK1A1, CSNK1E, CSTB, CUL4A, DCUN1D3, DDIT4, DNAJA1, DNAJB6, DNAJC5, DUSP16, DUSP5, DVL3, …	[ADCY7, ADRB2, AIF1, ALOX12, APAF1, APEX1, ARRB1, ATP2B4, ATPIF1, ATRAID, BRAT1, BST2, BTBD2, CARD9, CASP2, CAST, CCDC6, CCDC88C, CCND3, CCR2, CD300A, CD46, CD74, CD86, CDK2AP1, CDK5RAP3, CDKN1C, CDKN2D, CEBPA, CFP, CIDEB, COMMD1, CSF1R, CSK, CST3, CST7, CTDSP2, CTSC, CYBB, DNAJC10, DNMT1, DUS2, DUSP1, DUSP22, EGR1, EIF2AK1, EIF3E, EIF3F, EIF3FP2, EIF3G, EIF3K, EIF4E3, ERP29, FABP4, FAM212A, FGD2…	54.3814	45.6186	[ABTB2, ACSL1, ACVR1, ADAM17, ADAM8, ADCY3, ADCY7, ADORA2A, ADRB2, ADRM1, AGO2, AIF1, AKR1B1, ALOX12, ANKLE2, ANXA2, APAF1, APEX1, ARHGEF2, ARL6IP1, ARRB1, ARRDC4, ATP2B4, ATPIF1, ATRAID, AZIN1, BANP, BCAP31, BCAR3, BID, BIRC3, BRAT1, BST2, BTBD2, C3AR1, CARD9, CASP2, CAST, CCDC6, CCDC88C, CCL14, CCL2, CCL20, CCL3, CCL3L1, CCL4L1, CCL7, CCL8, CCND1, CCND3, CCR2, CCR7, CD300A, CD44, CD46, CD55, CD…
GO:0051246	regulation of protein metabolic process	GO_BiologicalProcess-GOA_10.07.2017_00h00	2.4e-15	4.8e-12	[4, 5]	Group68	13.3288	388	None Specific Cluster	[ABTB2, ACSL1, ACVR1, ADAM17, ADAM8, ADCY3, ADORA2A, ADRM1, AGO2, AKR1B1, ANKLE2, ANXA2, ARHGEF2, ARL6IP1, ARRDC4, AZIN1, BANP, BCAP31, BCAR3, BID, BIRC3, C3AR1, CCL14, CCL2, CCL20, CCL3, CCL3L1, CCL4L1, CCL7, CCL8, CCND1, CCR7, CD44, CD55, CD80, CD81, CDC37, CDKN1A, CFLAR, CHORDC1, CRADD, CRK, CRY1, CSF2, CSNK1A1, CSNK1E, CSTB, CUL4A, DCUN1D3, DDIT4, DNAJA1, DNAJB6, DNAJC5, DUSP16, DUSP5, DVL3, …	[ADCY7, ADRB2, AIF1, ALOX12, APAF1, APEX1, ARRB1, ATP2B4, ATPIF1, ATRAID, BRAT1, BST2, BTBD2, CARD9, CASP2, CAST, CCDC6, CCDC88C, CCND3, CCR2, CD300A, CD46, CD74, CD86, CDK2AP1, CDK5RAP3, CDKN1C, CDKN2D, CEBPA, CFP, CIDEB, COMMD1, CSF1R, CSK, CST3, CST7, CTDSP2, CTSC, CYBB, DNAJC10, DNMT1, DUS2, DUSP1, DUSP22, EGR1, EIF2AK1, EIF3E, EIF3F, EIF3FP2, EIF3G, EIF3K, EIF4E3, ERP29, FABP4, FAM212A, FGD2…	54.3814	45.6186	[ABTB2, ACSL1, ACVR1, ADAM17, ADAM8, ADCY3, ADCY7, ADORA2A, ADRB2, ADRM1, AGO2, AIF1, AKR1B1, ALOX12, ANKLE2, ANXA2, APAF1, APEX1, ARHGEF2, ARL6IP1, ARRB1, ARRDC4, ATP2B4, ATPIF1, ATRAID, AZIN1, BANP, BCAP31, BCAR3, BID, BIRC3, BRAT1, BST2, BTBD2, C3AR1, CARD9, CASP2, CAST, CCDC6, CCDC88C, CCL14, CCL2, CCL20, CCL3, CCL3L1, CCL4L1, CCL7, CCL8, CCND1, CCND3, CCR2, CCR7, CD300A, CD44, CD46, CD55, CD…
GO:0051246	regulation of protein metabolic process	GO_BiologicalProcess-GOA_10.07.2017_00h00	2.4e-15	4.8e-12	[4, 5]	Group78	13.3288	388	None Specific Cluster	[ABTB2, ACSL1, ACVR1, ADAM17, ADAM8, ADCY3, ADORA2A, ADRM1, AGO2, AKR1B1, ANKLE2, ANXA2, ARHGEF2, ARL6IP1, ARRDC4, AZIN1, BANP, BCAP31, BCAR3, BID, BIRC3, C3AR1, CCL14, CCL2, CCL20, CCL3, CCL3L1, CCL4L1, CCL7, CCL8, CCND1, CCR7, CD44, CD55, CD80, CD81, CDC37, CDKN1A, CFLAR, CHORDC1, CRADD, CRK, CRY1, CSF2, CSNK1A1, CSNK1E, CSTB, CUL4A, DCUN1D3, DDIT4, DNAJA1, DNAJB6, DNAJC5, DUSP16, DUSP5, DVL3, …	[ADCY7, ADRB2, AIF1, ALOX12, APAF1, APEX1, ARRB1, ATP2B4, ATPIF1, ATRAID, BRAT1, BST2, BTBD2, CARD9, CASP2, CAST, CCDC6, CCDC88C, CCND3, CCR2, CD300A, CD46, CD74, CD86, CDK2AP1, CDK5RAP3, CDKN1C, CDKN2D, CEBPA, CFP, CIDEB, COMMD1, CSF1R, CSK, CST3, CST7, CTDSP2, CTSC, CYBB, DNAJC10, DNMT1, DUS2, DUSP1, DUSP22, EGR1, EIF2AK1, EIF3E, EIF3F, EIF3FP2, EIF3G, EIF3K, EIF4E3, ERP29, FABP4, FAM212A, FGD2…	54.3814	45.6186	[ABTB2, ACSL1, ACVR1, ADAM17, ADAM8, ADCY3, ADCY7, ADORA2A, ADRB2, ADRM1, AGO2, AIF1, AKR1B1, ALOX12, ANKLE2, ANXA2, APAF1, APEX1, ARHGEF2, ARL6IP1, ARRB1, ARRDC4, ATP2B4, ATPIF1, ATRAID, AZIN1, BANP, BCAP31, BCAR3, BID, BIRC3, BRAT1, BST2, BTBD2, C3AR1, CARD9, CASP2, CAST, CCDC6, CCDC88C, CCL14, CCL2, CCL20, CCL3, CCL3L1, CCL4L1, CCL7, CCL8, CCND1, CCND3, CCR2, CCR7, CD300A, CD44, CD46, CD55, CD…
GO:0071219	cellular response to molecule of bacterial origin	GO_BiologicalProcess-GOA_10.07.2017_00h00	2.7e-15	5.4e-12	[4, 5, 7]	Group44	29.1667	56	None Specific Cluster	[ABCA1, ACOD1, CCL2, CCL20, CCL3, CD55, CD80, CSF2, CXCL8, HAVCR2, ICAM1, IL1B, IL6, IRAK1, IRAK2, LITAF, LYN, NFKB1, RIPK2, SASH1, SELENOS, SRC, TFPI, TICAM1, TLR2, TNF, TNFAIP3, TNFRSF1B, TNIP1, TNIP3, WNT5A, XBP1, ZC3H12A]	[ARG1, CD86, CDK19, CX3CR1, GSTP1, HMGB2, IRF8, LCN2, LILRB2, LY86, LY96, MAPK3, NDUFA2, PLSCR3, PYCARD, RARA, RPSA, S100A8, TLR1, TLR5, TLR6, TSPO, ZFP36]	58.9286	41.0714	[ABCA1, ACOD1, ARG1, CCL2, CCL20, CCL3, CD55, CD80, CD86, CDK19, CSF2, CX3CR1, CXCL8, GSTP1, HAVCR2, HMGB2, ICAM1, IL1B, IL6, IRAK1, IRAK2, IRF8, LCN2, LILRB2, LITAF, LY86, LY96, LYN, MAPK3, NDUFA2, NFKB1, PLSCR3, PYCARD, RARA, RIPK2, RPSA, S100A8, SASH1, SELENOS, SRC, TFPI, TICAM1, TLR1, TLR2, TLR5, TLR6, TNF, TNFAIP3, TNFRSF1B, TNIP1, TNIP3, TSPO, WNT5A, XBP1, ZC3H12A, ZFP36]
GO:0071219	cellular response to molecule of bacterial origin	GO_BiologicalProcess-GOA_10.07.2017_00h00	2.7e-15	5.4e-12	[4, 5, 7]	Group55	29.1667	56	None Specific Cluster	[ABCA1, ACOD1, CCL2, CCL20, CCL3, CD55, CD80, CSF2, CXCL8, HAVCR2, ICAM1, IL1B, IL6, IRAK1, IRAK2, LITAF, LYN, NFKB1, RIPK2, SASH1, SELENOS, SRC, TFPI, TICAM1, TLR2, TNF, TNFAIP3, TNFRSF1B, TNIP1, TNIP3, WNT5A, XBP1, ZC3H12A]	[ARG1, CD86, CDK19, CX3CR1, GSTP1, HMGB2, IRF8, LCN2, LILRB2, LY86, LY96, MAPK3, NDUFA2, PLSCR3, PYCARD, RARA, RPSA, S100A8, TLR1, TLR5, TLR6, TSPO, ZFP36]	58.9286	41.0714	[ABCA1, ACOD1, ARG1, CCL2, CCL20, CCL3, CD55, CD80, CD86, CDK19, CSF2, CX3CR1, CXCL8, GSTP1, HAVCR2, HMGB2, ICAM1, IL1B, IL6, IRAK1, IRAK2, IRF8, LCN2, LILRB2, LITAF, LY86, LY96, LYN, MAPK3, NDUFA2, NFKB1, PLSCR3, PYCARD, RARA, RIPK2, RPSA, S100A8, SASH1, SELENOS, SRC, TFPI, TICAM1, TLR1, TLR2, TLR5, TLR6, TNF, TNFAIP3, TNFRSF1B, TNIP1, TNIP3, TSPO, WNT5A, XBP1, ZC3H12A, ZFP36]
GO:0071219	cellular response to molecule of bacterial origin	GO_BiologicalProcess-GOA_10.07.2017_00h00	2.7e-15	5.4e-12	[4, 5, 7]	Group71	29.1667	56	None Specific Cluster	[ABCA1, ACOD1, CCL2, CCL20, CCL3, CD55, CD80, CSF2, CXCL8, HAVCR2, ICAM1, IL1B, IL6, IRAK1, IRAK2, LITAF, LYN, NFKB1, RIPK2, SASH1, SELENOS, SRC, TFPI, TICAM1, TLR2, TNF, TNFAIP3, TNFRSF1B, TNIP1, TNIP3, WNT5A, XBP1, ZC3H12A]	[ARG1, CD86, CDK19, CX3CR1, GSTP1, HMGB2, IRF8, LCN2, LILRB2, LY86, LY96, MAPK3, NDUFA2, PLSCR3, PYCARD, RARA, RPSA, S100A8, TLR1, TLR5, TLR6, TSPO, ZFP36]	58.9286	41.0714	[ABCA1, ACOD1, ARG1, CCL2, CCL20, CCL3, CD55, CD80, CD86, CDK19, CSF2, CX3CR1, CXCL8, GSTP1, HAVCR2, HMGB2, ICAM1, IL1B, IL6, IRAK1, IRAK2, IRF8, LCN2, LILRB2, LITAF, LY86, LY96, LYN, MAPK3, NDUFA2, NFKB1, PLSCR3, PYCARD, RARA, RIPK2, RPSA, S100A8, SASH1, SELENOS, SRC, TFPI, TICAM1, TLR1, TLR2, TLR5, TLR6, TNF, TNFAIP3, TNFRSF1B, TNIP1, TNIP3, TSPO, WNT5A, XBP1, ZC3H12A, ZFP36]
GO:0071219	cellular response to molecule of bacterial origin	GO_BiologicalProcess-GOA_10.07.2017_00h00	2.7e-15	5.4e-12	[4, 5, 7]	Group77	29.1667	56	None Specific Cluster	[ABCA1, ACOD1, CCL2, CCL20, CCL3, CD55, CD80, CSF2, CXCL8, HAVCR2, ICAM1, IL1B, IL6, IRAK1, IRAK2, LITAF, LYN, NFKB1, RIPK2, SASH1, SELENOS, SRC, TFPI, TICAM1, TLR2, TNF, TNFAIP3, TNFRSF1B, TNIP1, TNIP3, WNT5A, XBP1, ZC3H12A]	[ARG1, CD86, CDK19, CX3CR1, GSTP1, HMGB2, IRF8, LCN2, LILRB2, LY86, LY96, MAPK3, NDUFA2, PLSCR3, PYCARD, RARA, RPSA, S100A8, TLR1, TLR5, TLR6, TSPO, ZFP36]	58.9286	41.0714	[ABCA1, ACOD1, ARG1, CCL2, CCL20, CCL3, CD55, CD80, CD86, CDK19, CSF2, CX3CR1, CXCL8, GSTP1, HAVCR2, HMGB2, ICAM1, IL1B, IL6, IRAK1, IRAK2, IRF8, LCN2, LILRB2, LITAF, LY86, LY96, LYN, MAPK3, NDUFA2, NFKB1, PLSCR3, PYCARD, RARA, RIPK2, RPSA, S100A8, SASH1, SELENOS, SRC, TFPI, TICAM1, TLR1, TLR2, TLR5, TLR6, TNF, TNFAIP3, TNFRSF1B, TNIP1, TNIP3, TSPO, WNT5A, XBP1, ZC3H12A, ZFP36]
GO:0035556	intracellular signal transduction	GO_BiologicalProcess-GOA_10.07.2017_00h00	2.9e-15	5.8e-12	[3, 4, 5]	Group68	13.378	379	None Specific Cluster	[ABCA1, ADA, ADAM8, ADCY3, ADM, AEN, AGO2, AKR1B1, ARF1, ARF4, ARHGDIA, ARHGEF2, ARL5B, ARL8B, ATP2C1, BANP, BCAP31, BCAR3, BID, BIRC3, BOP1, CCL14, CCL2, CCL20, CCL3, CCL3L1, CCL4L1, CCL7, CCL8, CCR7, CD44, CD80, CD81, CDC42EP2, CDKN1A, CFLAR, CHORDC1, CRADD, CRK, CSF2, CUL4A, CXCL1, CXCL8, DDIT4, DFNA5, DNAJA1, DOCK10, DUSP16, DUSP5, DVL3, EDN1, F3, FLOT1, FNIP2, G3BP1, GADD45B, GARS, GNA12, GR…	[ADAM15, ADCY7, ADRB2, AIF1, APAF1, APEX1, ARF5, ARHGAP1, ARHGAP15, ARHGAP19, ARHGAP4, ARHGAP45, ARHGAP9, ARHGDIB, ARHGEF18, ARHGEF3, ARHGEF6, ARRB1, ASB8, ATP2B4, BRSK1, BST2, BTK, CARD9, CARHSP1, CASP2, CAT, CCDC6, CCDC88C, CCR2, CD300A, CD74, CD86, CDK5RAP3, CDKN2D, CHN2, CIDEB, CRIP1, CSF1R, CSK, CYTH4, DEF8, DNAJC10, DNMT1, DOCK11, DOCK2, DOCK8, DUSP1, DUSP22, ERP29, FBP1, FGD2, FGD3, FYB, F…	55.1451	44.8549	[ABCA1, ADA, ADAM15, ADAM8, ADCY3, ADCY7, ADM, ADRB2, AEN, AGO2, AIF1, AKR1B1, APAF1, APEX1, ARF1, ARF4, ARF5, ARHGAP1, ARHGAP15, ARHGAP19, ARHGAP4, ARHGAP45, ARHGAP9, ARHGDIA, ARHGDIB, ARHGEF18, ARHGEF2, ARHGEF3, ARHGEF6, ARL5B, ARL8B, ARRB1, ASB8, ATP2B4, ATP2C1, BANP, BCAP31, BCAR3, BID, BIRC3, BOP1, BRSK1, BST2, BTK, CARD9, CARHSP1, CASP2, CAT, CCDC6, CCDC88C, CCL14, CCL2, CCL20, CCL3, CCL3L1…
GO:0035556	intracellular signal transduction	GO_BiologicalProcess-GOA_10.07.2017_00h00	2.9e-15	5.8e-12	[3, 4, 5]	Group78	13.378	379	None Specific Cluster	[ABCA1, ADA, ADAM8, ADCY3, ADM, AEN, AGO2, AKR1B1, ARF1, ARF4, ARHGDIA, ARHGEF2, ARL5B, ARL8B, ATP2C1, BANP, BCAP31, BCAR3, BID, BIRC3, BOP1, CCL14, CCL2, CCL20, CCL3, CCL3L1, CCL4L1, CCL7, CCL8, CCR7, CD44, CD80, CD81, CDC42EP2, CDKN1A, CFLAR, CHORDC1, CRADD, CRK, CSF2, CUL4A, CXCL1, CXCL8, DDIT4, DFNA5, DNAJA1, DOCK10, DUSP16, DUSP5, DVL3, EDN1, F3, FLOT1, FNIP2, G3BP1, GADD45B, GARS, GNA12, GR…	[ADAM15, ADCY7, ADRB2, AIF1, APAF1, APEX1, ARF5, ARHGAP1, ARHGAP15, ARHGAP19, ARHGAP4, ARHGAP45, ARHGAP9, ARHGDIB, ARHGEF18, ARHGEF3, ARHGEF6, ARRB1, ASB8, ATP2B4, BRSK1, BST2, BTK, CARD9, CARHSP1, CASP2, CAT, CCDC6, CCDC88C, CCR2, CD300A, CD74, CD86, CDK5RAP3, CDKN2D, CHN2, CIDEB, CRIP1, CSF1R, CSK, CYTH4, DEF8, DNAJC10, DNMT1, DOCK11, DOCK2, DOCK8, DUSP1, DUSP22, ERP29, FBP1, FGD2, FGD3, FYB, F…	55.1451	44.8549	[ABCA1, ADA, ADAM15, ADAM8, ADCY3, ADCY7, ADM, ADRB2, AEN, AGO2, AIF1, AKR1B1, APAF1, APEX1, ARF1, ARF4, ARF5, ARHGAP1, ARHGAP15, ARHGAP19, ARHGAP4, ARHGAP45, ARHGAP9, ARHGDIA, ARHGDIB, ARHGEF18, ARHGEF2, ARHGEF3, ARHGEF6, ARL5B, ARL8B, ARRB1, ASB8, ATP2B4, ATP2C1, BANP, BCAP31, BCAR3, BID, BIRC3, BOP1, BRSK1, BST2, BTK, CARD9, CARHSP1, CASP2, CAT, CCDC6, CCDC88C, CCL14, CCL2, CCL20, CCL3, CCL3L1…
GO:0097190	apoptotic signaling pathway	GO_BiologicalProcess-GOA_10.07.2017_00h00	3.3e-15	6.6e-12	[3, 4, 5, 6]	Group42	19.0769	124	Specific for Cluster #1	[ACSL5, ACVR1, ADORA2A, AEN, AKR1B1, ARHGEF2, BAG3, BCAP31, BID, CD44, CDKN1A, CFLAR, CRADD, CSF2, CUL4A, DDIT4, DFNA5, DNAJA1, FNIP2, GCLM, GRINA, HIF1A, HIP1, HIPK2, HMOX1, HSPA1A, HSPA1B, HSPH1, ICAM1, IL1A, IL1B, IL6, IL6R, ITGAV, IVNS1ABP, LGALS3, LMNA, MMP9, MOAP1, NBN, NFE2L2, OSM, P2RX4, PEA15, PLAGL2, PLAUR, PMAIP1, PPIF, PPP1R15A, PPP3CC, PTGS2, RAI14, RIPK2, SELENOS, SGPL1, SH3GLB1, SI…	[APAF1, ATPIF1, BNIP3L, BTK, CASP2, CD74, CDKN2D, CIDEB, CRIP1, CTSC, CX3CR1, DNAJC10, ERP29, FYN, GPX1, GSTP1, HINT1, HMGB2, HSPB1, IFI16, JAK2, LCN2, LRRK2, LY96, MKNK2, MNT, NACC2, NDUFA2, NDUFS3, NR4A2, PARK7, PPM1F, PRAM1, PYCARD, QARS, RHOT1, RPL26, RPS3, S100A8, SHISA5, SIVA1, SLC9A3R1, SORT1, TNFSF10, TP53INP1]	63.7097	36.2903	[ACSL5, ACVR1, ADORA2A, AEN, AKR1B1, APAF1, ARHGEF2, ATPIF1, BAG3, BCAP31, BID, BNIP3L, BTK, CASP2, CD44, CD74, CDKN1A, CDKN2D, CFLAR, CIDEB, CRADD, CRIP1, CSF2, CTSC, CUL4A, CX3CR1, DDIT4, DFNA5, DNAJA1, DNAJC10, ERP29, FNIP2, FYN, GCLM, GPX1, GRINA, GSTP1, HIF1A, HINT1, HIP1, HIPK2, HMGB2, HMOX1, HSPA1A, HSPA1B, HSPB1, HSPH1, ICAM1, IFI16, IL1A, IL1B, IL6, IL6R, ITGAV, IVNS1ABP, JAK2, LCN2, LGA…
GO:0097190	apoptotic signaling pathway	GO_BiologicalProcess-GOA_10.07.2017_00h00	3.3e-15	6.6e-12	[3, 4, 5, 6]	Group57	19.0769	124	Specific for Cluster #1	[ACSL5, ACVR1, ADORA2A, AEN, AKR1B1, ARHGEF2, BAG3, BCAP31, BID, CD44, CDKN1A, CFLAR, CRADD, CSF2, CUL4A, DDIT4, DFNA5, DNAJA1, FNIP2, GCLM, GRINA, HIF1A, HIP1, HIPK2, HMOX1, HSPA1A, HSPA1B, HSPH1, ICAM1, IL1A, IL1B, IL6, IL6R, ITGAV, IVNS1ABP, LGALS3, LMNA, MMP9, MOAP1, NBN, NFE2L2, OSM, P2RX4, PEA15, PLAGL2, PLAUR, PMAIP1, PPIF, PPP1R15A, PPP3CC, PTGS2, RAI14, RIPK2, SELENOS, SGPL1, SH3GLB1, SI…	[APAF1, ATPIF1, BNIP3L, BTK, CASP2, CD74, CDKN2D, CIDEB, CRIP1, CTSC, CX3CR1, DNAJC10, ERP29, FYN, GPX1, GSTP1, HINT1, HMGB2, HSPB1, IFI16, JAK2, LCN2, LRRK2, LY96, MKNK2, MNT, NACC2, NDUFA2, NDUFS3, NR4A2, PARK7, PPM1F, PRAM1, PYCARD, QARS, RHOT1, RPL26, RPS3, S100A8, SHISA5, SIVA1, SLC9A3R1, SORT1, TNFSF10, TP53INP1]	63.7097	36.2903	[ACSL5, ACVR1, ADORA2A, AEN, AKR1B1, APAF1, ARHGEF2, ATPIF1, BAG3, BCAP31, BID, BNIP3L, BTK, CASP2, CD44, CD74, CDKN1A, CDKN2D, CFLAR, CIDEB, CRADD, CRIP1, CSF2, CTSC, CUL4A, CX3CR1, DDIT4, DFNA5, DNAJA1, DNAJC10, ERP29, FNIP2, FYN, GCLM, GPX1, GRINA, GSTP1, HIF1A, HINT1, HIP1, HIPK2, HMGB2, HMOX1, HSPA1A, HSPA1B, HSPB1, HSPH1, ICAM1, IFI16, IL1A, IL1B, IL6, IL6R, ITGAV, IVNS1ABP, JAK2, LCN2, LGA…
GO:0097190	apoptotic signaling pathway	GO_BiologicalProcess-GOA_10.07.2017_00h00	3.3e-15	6.6e-12	[3, 4, 5, 6]	Group74	19.0769	124	Specific for Cluster #1	[ACSL5, ACVR1, ADORA2A, AEN, AKR1B1, ARHGEF2, BAG3, BCAP31, BID, CD44, CDKN1A, CFLAR, CRADD, CSF2, CUL4A, DDIT4, DFNA5, DNAJA1, FNIP2, GCLM, GRINA, HIF1A, HIP1, HIPK2, HMOX1, HSPA1A, HSPA1B, HSPH1, ICAM1, IL1A, IL1B, IL6, IL6R, ITGAV, IVNS1ABP, LGALS3, LMNA, MMP9, MOAP1, NBN, NFE2L2, OSM, P2RX4, PEA15, PLAGL2, PLAUR, PMAIP1, PPIF, PPP1R15A, PPP3CC, PTGS2, RAI14, RIPK2, SELENOS, SGPL1, SH3GLB1, SI…	[APAF1, ATPIF1, BNIP3L, BTK, CASP2, CD74, CDKN2D, CIDEB, CRIP1, CTSC, CX3CR1, DNAJC10, ERP29, FYN, GPX1, GSTP1, HINT1, HMGB2, HSPB1, IFI16, JAK2, LCN2, LRRK2, LY96, MKNK2, MNT, NACC2, NDUFA2, NDUFS3, NR4A2, PARK7, PPM1F, PRAM1, PYCARD, QARS, RHOT1, RPL26, RPS3, S100A8, SHISA5, SIVA1, SLC9A3R1, SORT1, TNFSF10, TP53INP1]	63.7097	36.2903	[ACSL5, ACVR1, ADORA2A, AEN, AKR1B1, APAF1, ARHGEF2, ATPIF1, BAG3, BCAP31, BID, BNIP3L, BTK, CASP2, CD44, CD74, CDKN1A, CDKN2D, CFLAR, CIDEB, CRADD, CRIP1, CSF2, CTSC, CUL4A, CX3CR1, DDIT4, DFNA5, DNAJA1, DNAJC10, ERP29, FNIP2, FYN, GCLM, GPX1, GRINA, GSTP1, HIF1A, HINT1, HIP1, HIPK2, HMGB2, HMOX1, HSPA1A, HSPA1B, HSPB1, HSPH1, ICAM1, IFI16, IL1A, IL1B, IL6, IL6R, ITGAV, IVNS1ABP, JAK2, LCN2, LGA…
GO:0023051	regulation of signaling	GO_BiologicalProcess-GOA_10.07.2017_00h00	3.6e-15	7.2e-12	[2, 3]	Group69	12.93	436	None Specific Cluster	[ABCA1, ACOD1, ACSL5, ACVR1, ADA, ADAM17, ADAM8, ADM, ADORA2A, AKR1B1, ANKRD10, ANXA2, ARF1, ARHGDIA, ARHGEF2, ATP1A1, ATP1B3, ATP2B1, ATP2C1, BANP, BCAP31, BCAR3, BID, BIRC3, BOP1, CCL14, CCL2, CCL20, CCL3, CCL3L1, CCL4L1, CCL7, CCL8, CCND1, CCR7, CD44, CD55, CD63, CD80, CD81, CDC37, CFLAR, CHMP5, CHORDC1, CRADD, CRK, CRY1, CSF2, CSNK1A1, CSNK1E, CXCL8, DDIT4, DDIT4L, DFNA5, DLL1, DNAJA1, DUSP16…	[ACPP, ADRB2, APAF1, APEX1, ARHGAP1, ARHGAP15, ARHGAP19, ARHGAP4, ARHGAP45, ARHGAP9, ARHGDIB, ARHGEF18, ARHGEF3, ARHGEF6, ARRB1, ATP2B4, ATPIF1, BST2, CAMLG, CARD9, CASP2, CAT, CCDC6, CCND3, CD300A, CD300LF, CD46, CD74, CD86, CDK5RAP3, CDKN1C, CDKN2D, CHN2, CHSY1, CIDEB, CSF1R, CSK, CTSC, CX3CR1, CYTH4, DPEP2, DUSP1, DUSP22, EGR1, ENY2, ERP29, FAM53B, FAM89B, FBN2, FBP1, FGD2, FGD3, FYN, GFRA2, G…	55.5046	44.4954	[ABCA1, ACOD1, ACPP, ACSL5, ACVR1, ADA, ADAM17, ADAM8, ADM, ADORA2A, ADRB2, AKR1B1, ANKRD10, ANXA2, APAF1, APEX1, ARF1, ARHGAP1, ARHGAP15, ARHGAP19, ARHGAP4, ARHGAP45, ARHGAP9, ARHGDIA, ARHGDIB, ARHGEF18, ARHGEF2, ARHGEF3, ARHGEF6, ARRB1, ATP1A1, ATP1B3, ATP2B1, ATP2B4, ATP2C1, ATPIF1, BANP, BCAP31, BCAR3, BID, BIRC3, BOP1, BST2, CAMLG, CARD9, CASP2, CAT, CCDC6, CCL14, CCL2, CCL20, CCL3, CCL3L1, …
GO:0023051	regulation of signaling	GO_BiologicalProcess-GOA_10.07.2017_00h00	3.6e-15	7.2e-12	[2, 3]	Group74	12.93	436	None Specific Cluster	[ABCA1, ACOD1, ACSL5, ACVR1, ADA, ADAM17, ADAM8, ADM, ADORA2A, AKR1B1, ANKRD10, ANXA2, ARF1, ARHGDIA, ARHGEF2, ATP1A1, ATP1B3, ATP2B1, ATP2C1, BANP, BCAP31, BCAR3, BID, BIRC3, BOP1, CCL14, CCL2, CCL20, CCL3, CCL3L1, CCL4L1, CCL7, CCL8, CCND1, CCR7, CD44, CD55, CD63, CD80, CD81, CDC37, CFLAR, CHMP5, CHORDC1, CRADD, CRK, CRY1, CSF2, CSNK1A1, CSNK1E, CXCL8, DDIT4, DDIT4L, DFNA5, DLL1, DNAJA1, DUSP16…	[ACPP, ADRB2, APAF1, APEX1, ARHGAP1, ARHGAP15, ARHGAP19, ARHGAP4, ARHGAP45, ARHGAP9, ARHGDIB, ARHGEF18, ARHGEF3, ARHGEF6, ARRB1, ATP2B4, ATPIF1, BST2, CAMLG, CARD9, CASP2, CAT, CCDC6, CCND3, CD300A, CD300LF, CD46, CD74, CD86, CDK5RAP3, CDKN1C, CDKN2D, CHN2, CHSY1, CIDEB, CSF1R, CSK, CTSC, CX3CR1, CYTH4, DPEP2, DUSP1, DUSP22, EGR1, ENY2, ERP29, FAM53B, FAM89B, FBN2, FBP1, FGD2, FGD3, FYN, GFRA2, G…	55.5046	44.4954	[ABCA1, ACOD1, ACPP, ACSL5, ACVR1, ADA, ADAM17, ADAM8, ADM, ADORA2A, ADRB2, AKR1B1, ANKRD10, ANXA2, APAF1, APEX1, ARF1, ARHGAP1, ARHGAP15, ARHGAP19, ARHGAP4, ARHGAP45, ARHGAP9, ARHGDIA, ARHGDIB, ARHGEF18, ARHGEF2, ARHGEF3, ARHGEF6, ARRB1, ATP1A1, ATP1B3, ATP2B1, ATP2B4, ATP2C1, ATPIF1, BANP, BCAP31, BCAR3, BID, BIRC3, BOP1, BST2, CAMLG, CARD9, CASP2, CAT, CCDC6, CCL14, CCL2, CCL20, CCL3, CCL3L1, …
GO:0023051	regulation of signaling	GO_BiologicalProcess-GOA_10.07.2017_00h00	3.6e-15	7.2e-12	[2, 3]	Group78	12.93	436	None Specific Cluster	[ABCA1, ACOD1, ACSL5, ACVR1, ADA, ADAM17, ADAM8, ADM, ADORA2A, AKR1B1, ANKRD10, ANXA2, ARF1, ARHGDIA, ARHGEF2, ATP1A1, ATP1B3, ATP2B1, ATP2C1, BANP, BCAP31, BCAR3, BID, BIRC3, BOP1, CCL14, CCL2, CCL20, CCL3, CCL3L1, CCL4L1, CCL7, CCL8, CCND1, CCR7, CD44, CD55, CD63, CD80, CD81, CDC37, CFLAR, CHMP5, CHORDC1, CRADD, CRK, CRY1, CSF2, CSNK1A1, CSNK1E, CXCL8, DDIT4, DDIT4L, DFNA5, DLL1, DNAJA1, DUSP16…	[ACPP, ADRB2, APAF1, APEX1, ARHGAP1, ARHGAP15, ARHGAP19, ARHGAP4, ARHGAP45, ARHGAP9, ARHGDIB, ARHGEF18, ARHGEF3, ARHGEF6, ARRB1, ATP2B4, ATPIF1, BST2, CAMLG, CARD9, CASP2, CAT, CCDC6, CCND3, CD300A, CD300LF, CD46, CD74, CD86, CDK5RAP3, CDKN1C, CDKN2D, CHN2, CHSY1, CIDEB, CSF1R, CSK, CTSC, CX3CR1, CYTH4, DPEP2, DUSP1, DUSP22, EGR1, ENY2, ERP29, FAM53B, FAM89B, FBN2, FBP1, FGD2, FGD3, FYN, GFRA2, G…	55.5046	44.4954	[ABCA1, ACOD1, ACPP, ACSL5, ACVR1, ADA, ADAM17, ADAM8, ADM, ADORA2A, ADRB2, AKR1B1, ANKRD10, ANXA2, APAF1, APEX1, ARF1, ARHGAP1, ARHGAP15, ARHGAP19, ARHGAP4, ARHGAP45, ARHGAP9, ARHGDIA, ARHGDIB, ARHGEF18, ARHGEF2, ARHGEF3, ARHGEF6, ARRB1, ATP1A1, ATP1B3, ATP2B1, ATP2B4, ATP2C1, ATPIF1, BANP, BCAP31, BCAR3, BID, BIRC3, BOP1, BST2, CAMLG, CARD9, CASP2, CAT, CCDC6, CCL14, CCL2, CCL20, CCL3, CCL3L1, …
GO:0072594	establishment of protein localization to organelle	GO_BiologicalProcess-GOA_10.07.2017_00h00	3.7e-15	7.4e-12	[4, 5, 6]	Group75	18.5654	132	None Specific Cluster	[BAG3, BID, CCT2, CDKN1A, CHMP4B, CHORDC1, DKC1, DNAJA1, EMD, HGS, HSP90AA1, HSP90AB1, HSPA8, HSPH1, IL1B, IL23A, IL6, IPO11, ITGAX, KPNA4, LITAF, LMNA, LPAR1, MOAP1, NFKBIE, NUP62, OPTN, PLAGL2, PMAIP1, PPP1R10, PPP3CC, PRDX1, PTGS2, RAB10, RAB8B, RAN, RHOU, SEC61A1, SH3GLB1, SIRT1, SPHK1, TLR2, TNF, TNFAIP3, TNFSF14, TP53BP1, TP53BP2, TXN, UGCG, XBP1, YWHAG, ZBTB17, ZC3H12A, ZFAND6, ZFYVE16]	[ATPIF1, BNIP3L, FAM53B, FAM89B, FAU, FYB, JAK2, LRRK2, MAPK3, MRPL23, NUP214, NUP85, PIK3R2, PIN1, RNASE2, RPL11, RPL12, RPL13A, RPL17, RPL18, RPL18A, RPL19, RPL21, RPL23, RPL26, RPL27, RPL27A, RPL30, RPL31, RPL32, RPL35, RPL35A, RPL36, RPL37A, RPL38, RPL39, RPL41, RPLP1, RPLP2, RPS10, RPS11, RPS12, RPS13, RPS14, RPS15, RPS15A, RPS17, RPS18, RPS19, RPS2, RPS21, RPS23, RPS24, RPS25, RPS26P47, RPS…	41.6667	58.3333	[ATPIF1, BAG3, BID, BNIP3L, CCT2, CDKN1A, CHMP4B, CHORDC1, DKC1, DNAJA1, EMD, FAM53B, FAM89B, FAU, FYB, HGS, HSP90AA1, HSP90AB1, HSPA8, HSPH1, IL1B, IL23A, IL6, IPO11, ITGAX, JAK2, KPNA4, LITAF, LMNA, LPAR1, LRRK2, MAPK3, MOAP1, MRPL23, NFKBIE, NUP214, NUP62, NUP85, OPTN, PIK3R2, PIN1, PLAGL2, PMAIP1, PPP1R10, PPP3CC, PRDX1, PTGS2, RAB10, RAB8B, RAN, RHOU, RNASE2, RPL11, RPL12, RPL13A, RPL17, RPL…
GO:0072594	establishment of protein localization to organelle	GO_BiologicalProcess-GOA_10.07.2017_00h00	3.7e-15	7.4e-12	[4, 5, 6]	Group76	18.5654	132	None Specific Cluster	[BAG3, BID, CCT2, CDKN1A, CHMP4B, CHORDC1, DKC1, DNAJA1, EMD, HGS, HSP90AA1, HSP90AB1, HSPA8, HSPH1, IL1B, IL23A, IL6, IPO11, ITGAX, KPNA4, LITAF, LMNA, LPAR1, MOAP1, NFKBIE, NUP62, OPTN, PLAGL2, PMAIP1, PPP1R10, PPP3CC, PRDX1, PTGS2, RAB10, RAB8B, RAN, RHOU, SEC61A1, SH3GLB1, SIRT1, SPHK1, TLR2, TNF, TNFAIP3, TNFSF14, TP53BP1, TP53BP2, TXN, UGCG, XBP1, YWHAG, ZBTB17, ZC3H12A, ZFAND6, ZFYVE16]	[ATPIF1, BNIP3L, FAM53B, FAM89B, FAU, FYB, JAK2, LRRK2, MAPK3, MRPL23, NUP214, NUP85, PIK3R2, PIN1, RNASE2, RPL11, RPL12, RPL13A, RPL17, RPL18, RPL18A, RPL19, RPL21, RPL23, RPL26, RPL27, RPL27A, RPL30, RPL31, RPL32, RPL35, RPL35A, RPL36, RPL37A, RPL38, RPL39, RPL41, RPLP1, RPLP2, RPS10, RPS11, RPS12, RPS13, RPS14, RPS15, RPS15A, RPS17, RPS18, RPS19, RPS2, RPS21, RPS23, RPS24, RPS25, RPS26P47, RPS…	41.6667	58.3333	[ATPIF1, BAG3, BID, BNIP3L, CCT2, CDKN1A, CHMP4B, CHORDC1, DKC1, DNAJA1, EMD, FAM53B, FAM89B, FAU, FYB, HGS, HSP90AA1, HSP90AB1, HSPA8, HSPH1, IL1B, IL23A, IL6, IPO11, ITGAX, JAK2, KPNA4, LITAF, LMNA, LPAR1, LRRK2, MAPK3, MOAP1, MRPL23, NFKBIE, NUP214, NUP62, NUP85, OPTN, PIK3R2, PIN1, PLAGL2, PMAIP1, PPP1R10, PPP3CC, PRDX1, PTGS2, RAB10, RAB8B, RAN, RHOU, RNASE2, RPL11, RPL12, RPL13A, RPL17, RPL…
GO:0071222	cellular response to lipopolysaccharide	GO_BiologicalProcess-GOA_10.07.2017_00h00	3.8e-15	7.7e-12	[5, 6, 8]	Group44	29.6703	54	Specific for Cluster #1	[ABCA1, ACOD1, CCL2, CCL20, CCL3, CD55, CD80, CSF2, CXCL8, HAVCR2, ICAM1, IL1B, IL6, IRAK1, IRAK2, LITAF, LYN, NFKB1, RIPK2, SASH1, SELENOS, SRC, TFPI, TICAM1, TLR2, TNF, TNFAIP3, TNFRSF1B, TNIP1, TNIP3, WNT5A, XBP1, ZC3H12A]	[ARG1, CD86, CDK19, CX3CR1, GSTP1, HMGB2, IRF8, LCN2, LILRB2, LY86, LY96, MAPK3, NDUFA2, PLSCR3, PYCARD, RARA, RPSA, S100A8, TLR5, TSPO, ZFP36]	61.1111	38.8889	[ABCA1, ACOD1, ARG1, CCL2, CCL20, CCL3, CD55, CD80, CD86, CDK19, CSF2, CX3CR1, CXCL8, GSTP1, HAVCR2, HMGB2, ICAM1, IL1B, IL6, IRAK1, IRAK2, IRF8, LCN2, LILRB2, LITAF, LY86, LY96, LYN, MAPK3, NDUFA2, NFKB1, PLSCR3, PYCARD, RARA, RIPK2, RPSA, S100A8, SASH1, SELENOS, SRC, TFPI, TICAM1, TLR2, TLR5, TNF, TNFAIP3, TNFRSF1B, TNIP1, TNIP3, TSPO, WNT5A, XBP1, ZC3H12A, ZFP36]
GO:0071222	cellular response to lipopolysaccharide	GO_BiologicalProcess-GOA_10.07.2017_00h00	3.8e-15	7.7e-12	[5, 6, 8]	Group71	29.6703	54	Specific for Cluster #1	[ABCA1, ACOD1, CCL2, CCL20, CCL3, CD55, CD80, CSF2, CXCL8, HAVCR2, ICAM1, IL1B, IL6, IRAK1, IRAK2, LITAF, LYN, NFKB1, RIPK2, SASH1, SELENOS, SRC, TFPI, TICAM1, TLR2, TNF, TNFAIP3, TNFRSF1B, TNIP1, TNIP3, WNT5A, XBP1, ZC3H12A]	[ARG1, CD86, CDK19, CX3CR1, GSTP1, HMGB2, IRF8, LCN2, LILRB2, LY86, LY96, MAPK3, NDUFA2, PLSCR3, PYCARD, RARA, RPSA, S100A8, TLR5, TSPO, ZFP36]	61.1111	38.8889	[ABCA1, ACOD1, ARG1, CCL2, CCL20, CCL3, CD55, CD80, CD86, CDK19, CSF2, CX3CR1, CXCL8, GSTP1, HAVCR2, HMGB2, ICAM1, IL1B, IL6, IRAK1, IRAK2, IRF8, LCN2, LILRB2, LITAF, LY86, LY96, LYN, MAPK3, NDUFA2, NFKB1, PLSCR3, PYCARD, RARA, RIPK2, RPSA, S100A8, SASH1, SELENOS, SRC, TFPI, TICAM1, TLR2, TLR5, TNF, TNFAIP3, TNFRSF1B, TNIP1, TNIP3, TSPO, WNT5A, XBP1, ZC3H12A, ZFP36]
GO:0071222	cellular response to lipopolysaccharide	GO_BiologicalProcess-GOA_10.07.2017_00h00	3.8e-15	7.7e-12	[5, 6, 8]	Group77	29.6703	54	Specific for Cluster #1	[ABCA1, ACOD1, CCL2, CCL20, CCL3, CD55, CD80, CSF2, CXCL8, HAVCR2, ICAM1, IL1B, IL6, IRAK1, IRAK2, LITAF, LYN, NFKB1, RIPK2, SASH1, SELENOS, SRC, TFPI, TICAM1, TLR2, TNF, TNFAIP3, TNFRSF1B, TNIP1, TNIP3, WNT5A, XBP1, ZC3H12A]	[ARG1, CD86, CDK19, CX3CR1, GSTP1, HMGB2, IRF8, LCN2, LILRB2, LY86, LY96, MAPK3, NDUFA2, PLSCR3, PYCARD, RARA, RPSA, S100A8, TLR5, TSPO, ZFP36]	61.1111	38.8889	[ABCA1, ACOD1, ARG1, CCL2, CCL20, CCL3, CD55, CD80, CD86, CDK19, CSF2, CX3CR1, CXCL8, GSTP1, HAVCR2, HMGB2, ICAM1, IL1B, IL6, IRAK1, IRAK2, IRF8, LCN2, LILRB2, LITAF, LY86, LY96, LYN, MAPK3, NDUFA2, NFKB1, PLSCR3, PYCARD, RARA, RIPK2, RPSA, S100A8, SASH1, SELENOS, SRC, TFPI, TICAM1, TLR2, TLR5, TNF, TNFAIP3, TNFRSF1B, TNIP1, TNIP3, TSPO, WNT5A, XBP1, ZC3H12A, ZFP36]
GO:0009892	negative regulation of metabolic process	GO_BiologicalProcess-GOA_10.07.2017_00h00	3.9e-15	7.8e-12	[2, 3, 4]	Group62	13.2719	389	None Specific Cluster	[ADORA2A, AGO2, AKR1B1, ANKLE2, ANXA2, ARID5B, ARL6IP1, ATF5, ATP1A1, ATXN1, AZIN1, BAG3, BANP, BASP1, BIRC3, CCL3, CCND1, CD44, CD55, CDKN1A, CFLAR, CHMP4B, CHORDC1, CREG1, CRY1, CSTB, DCP1A, DCP2, DDIT4, DNAJA1, DNAJB6, DNAJC5, DUSP16, DUSP5, E2F6, EDN1, EIF4G2, ETF1, ETS2, FAM129B, FNIP2, GADD45B, GARS, GATAD2A, GLA, GMFB, GNPDA1, GTPBP4, HAVCR2, HEY1, HIC2, HIF1A, HIPK2, HIVEP1, HMGCR, HMOX1,…	[ACP5, AIF1, APEX1, ARRB1, ATP2B4, ATRAID, BST2, CAST, CBX4, CBX6, CCND3, CCR2, CD300A, CD46, CDA, CDK5RAP3, CDKN1C, CDKN2D, CEBPA, CEBPD, COMT, CSK, CST3, CST7, CTDSP2, DNAJC10, DNMT1, DPEP2, DPY30, DUS2, DUSP1, DUSP22, EAPP, EGR1, EIF2AK1, EIF3E, ERP29, FABP4, FAM212A, FAU, FBP1, FLOT2, FOSB, FOXN3, FYN, GFRA2, GLG1, GMFG, GNAI2, GPD1L, GPX1, GSTP1, H2AFJ, H2AFZ, HBZ, HDAC1, HENMT1, HERC1, HHEX…	46.5296	53.4704	[ACP5, ADORA2A, AGO2, AIF1, AKR1B1, ANKLE2, ANXA2, APEX1, ARID5B, ARL6IP1, ARRB1, ATF5, ATP1A1, ATP2B4, ATRAID, ATXN1, AZIN1, BAG3, BANP, BASP1, BIRC3, BST2, CAST, CBX4, CBX6, CCL3, CCND1, CCND3, CCR2, CD300A, CD44, CD46, CD55, CDA, CDK5RAP3, CDKN1A, CDKN1C, CDKN2D, CEBPA, CEBPD, CFLAR, CHMP4B, CHORDC1, COMT, CREG1, CRY1, CSK, CST3, CST7, CSTB, CTDSP2, DCP1A, DCP2, DDIT4, DNAJA1, DNAJB6, DNAJC10,…
GO:0009892	negative regulation of metabolic process	GO_BiologicalProcess-GOA_10.07.2017_00h00	3.9e-15	7.8e-12	[2, 3, 4]	Group78	13.2719	389	None Specific Cluster	[ADORA2A, AGO2, AKR1B1, ANKLE2, ANXA2, ARID5B, ARL6IP1, ATF5, ATP1A1, ATXN1, AZIN1, BAG3, BANP, BASP1, BIRC3, CCL3, CCND1, CD44, CD55, CDKN1A, CFLAR, CHMP4B, CHORDC1, CREG1, CRY1, CSTB, DCP1A, DCP2, DDIT4, DNAJA1, DNAJB6, DNAJC5, DUSP16, DUSP5, E2F6, EDN1, EIF4G2, ETF1, ETS2, FAM129B, FNIP2, GADD45B, GARS, GATAD2A, GLA, GMFB, GNPDA1, GTPBP4, HAVCR2, HEY1, HIC2, HIF1A, HIPK2, HIVEP1, HMGCR, HMOX1,…	[ACP5, AIF1, APEX1, ARRB1, ATP2B4, ATRAID, BST2, CAST, CBX4, CBX6, CCND3, CCR2, CD300A, CD46, CDA, CDK5RAP3, CDKN1C, CDKN2D, CEBPA, CEBPD, COMT, CSK, CST3, CST7, CTDSP2, DNAJC10, DNMT1, DPEP2, DPY30, DUS2, DUSP1, DUSP22, EAPP, EGR1, EIF2AK1, EIF3E, ERP29, FABP4, FAM212A, FAU, FBP1, FLOT2, FOSB, FOXN3, FYN, GFRA2, GLG1, GMFG, GNAI2, GPD1L, GPX1, GSTP1, H2AFJ, H2AFZ, HBZ, HDAC1, HENMT1, HERC1, HHEX…	46.5296	53.4704	[ACP5, ADORA2A, AGO2, AIF1, AKR1B1, ANKLE2, ANXA2, APEX1, ARID5B, ARL6IP1, ARRB1, ATF5, ATP1A1, ATP2B4, ATRAID, ATXN1, AZIN1, BAG3, BANP, BASP1, BIRC3, BST2, CAST, CBX4, CBX6, CCL3, CCND1, CCND3, CCR2, CD300A, CD44, CD46, CD55, CDA, CDK5RAP3, CDKN1A, CDKN1C, CDKN2D, CEBPA, CEBPD, CFLAR, CHMP4B, CHORDC1, COMT, CREG1, CRY1, CSK, CST3, CST7, CSTB, CTDSP2, DCP1A, DCP2, DDIT4, DNAJA1, DNAJB6, DNAJC10,…
GO:0019221	cytokine-mediated signaling pathway	GO_BiologicalProcess-GOA_10.07.2017_00h00	4.2e-15	8.3e-12	[4, 5, 6]	Group34	18.3536	136	Specific for Cluster #1	[ACSL1, ADAM17, AGO2, ANXA2, ARF1, BIRC3, CCL14, CCL2, CCL20, CCL3, CCL3L1, CCL4L1, CCL7, CCL8, CCR7, CCRL2, CD44, CD80, CDC37, CXCL1, CXCL2, CXCL5, CXCL8, EBI3, EDN1, F3, GBP2, GSTO1, HIF1A, HNRNPA2B1, HSP90AB1, HSPA1A, HSPA1B, ICAM1, IFIT1, IFIT2, IFIT3, IFNGR2, IL1A, IL1B, IL1R1, IL1RN, IL23A, IL36G, IL3RA, IL6, IL6R, IL7R, IRAK1, IRAK2, IRAK3, ISG15, ISG20, JAK1, LIMS1, LTB, MET, OASL, OSM, P…	[BST2, CCR2, CD300LF, CD74, CD86, CEBPA, CSF1R, CX3CR1, CXCR2, EGR1, FCGR1A, FCGR1B, FYN, GSTP1, HLA-DPA1, IFITM1, IFITM2, IFITM3, IL13RA1, IRF8, IRS2, JAK2, MAPK3, MPL, PIK3R2, PPBP, PSMB10, PSMB3, PSMB8, PSME1, PSME2, PYCARD, RPS27A, RPS6KA4, S100A8, SLC27A1, SNRPA1, SOCS2, TNFSF13B, TRIM8, TXNDC17, TYK2]	69.1176	30.8824	[ACSL1, ADAM17, AGO2, ANXA2, ARF1, BIRC3, BST2, CCL14, CCL2, CCL20, CCL3, CCL3L1, CCL4L1, CCL7, CCL8, CCR2, CCR7, CCRL2, CD300LF, CD44, CD74, CD80, CD86, CDC37, CEBPA, CSF1R, CX3CR1, CXCL1, CXCL2, CXCL5, CXCL8, CXCR2, EBI3, EDN1, EGR1, F3, FCGR1A, FCGR1B, FYN, GBP2, GSTO1, GSTP1, HIF1A, HLA-DPA1, HNRNPA2B1, HSP90AB1, HSPA1A, HSPA1B, ICAM1, IFIT1, IFIT2, IFIT3, IFITM1, IFITM2, IFITM3, IFNGR2, IL13…
GO:0019221	cytokine-mediated signaling pathway	GO_BiologicalProcess-GOA_10.07.2017_00h00	4.2e-15	8.3e-12	[4, 5, 6]	Group69	18.3536	136	Specific for Cluster #1	[ACSL1, ADAM17, AGO2, ANXA2, ARF1, BIRC3, CCL14, CCL2, CCL20, CCL3, CCL3L1, CCL4L1, CCL7, CCL8, CCR7, CCRL2, CD44, CD80, CDC37, CXCL1, CXCL2, CXCL5, CXCL8, EBI3, EDN1, F3, GBP2, GSTO1, HIF1A, HNRNPA2B1, HSP90AB1, HSPA1A, HSPA1B, ICAM1, IFIT1, IFIT2, IFIT3, IFNGR2, IL1A, IL1B, IL1R1, IL1RN, IL23A, IL36G, IL3RA, IL6, IL6R, IL7R, IRAK1, IRAK2, IRAK3, ISG15, ISG20, JAK1, LIMS1, LTB, MET, OASL, OSM, P…	[BST2, CCR2, CD300LF, CD74, CD86, CEBPA, CSF1R, CX3CR1, CXCR2, EGR1, FCGR1A, FCGR1B, FYN, GSTP1, HLA-DPA1, IFITM1, IFITM2, IFITM3, IL13RA1, IRF8, IRS2, JAK2, MAPK3, MPL, PIK3R2, PPBP, PSMB10, PSMB3, PSMB8, PSME1, PSME2, PYCARD, RPS27A, RPS6KA4, S100A8, SLC27A1, SNRPA1, SOCS2, TNFSF13B, TRIM8, TXNDC17, TYK2]	69.1176	30.8824	[ACSL1, ADAM17, AGO2, ANXA2, ARF1, BIRC3, BST2, CCL14, CCL2, CCL20, CCL3, CCL3L1, CCL4L1, CCL7, CCL8, CCR2, CCR7, CCRL2, CD300LF, CD44, CD74, CD80, CD86, CDC37, CEBPA, CSF1R, CX3CR1, CXCL1, CXCL2, CXCL5, CXCL8, CXCR2, EBI3, EDN1, EGR1, F3, FCGR1A, FCGR1B, FYN, GBP2, GSTO1, GSTP1, HIF1A, HLA-DPA1, HNRNPA2B1, HSP90AB1, HSPA1A, HSPA1B, ICAM1, IFIT1, IFIT2, IFIT3, IFITM1, IFITM2, IFITM3, IFNGR2, IL13…
GO:0019221	cytokine-mediated signaling pathway	GO_BiologicalProcess-GOA_10.07.2017_00h00	4.2e-15	8.3e-12	[4, 5, 6]	Group77	18.3536	136	Specific for Cluster #1	[ACSL1, ADAM17, AGO2, ANXA2, ARF1, BIRC3, CCL14, CCL2, CCL20, CCL3, CCL3L1, CCL4L1, CCL7, CCL8, CCR7, CCRL2, CD44, CD80, CDC37, CXCL1, CXCL2, CXCL5, CXCL8, EBI3, EDN1, F3, GBP2, GSTO1, HIF1A, HNRNPA2B1, HSP90AB1, HSPA1A, HSPA1B, ICAM1, IFIT1, IFIT2, IFIT3, IFNGR2, IL1A, IL1B, IL1R1, IL1RN, IL23A, IL36G, IL3RA, IL6, IL6R, IL7R, IRAK1, IRAK2, IRAK3, ISG15, ISG20, JAK1, LIMS1, LTB, MET, OASL, OSM, P…	[BST2, CCR2, CD300LF, CD74, CD86, CEBPA, CSF1R, CX3CR1, CXCR2, EGR1, FCGR1A, FCGR1B, FYN, GSTP1, HLA-DPA1, IFITM1, IFITM2, IFITM3, IL13RA1, IRF8, IRS2, JAK2, MAPK3, MPL, PIK3R2, PPBP, PSMB10, PSMB3, PSMB8, PSME1, PSME2, PYCARD, RPS27A, RPS6KA4, S100A8, SLC27A1, SNRPA1, SOCS2, TNFSF13B, TRIM8, TXNDC17, TYK2]	69.1176	30.8824	[ACSL1, ADAM17, AGO2, ANXA2, ARF1, BIRC3, BST2, CCL14, CCL2, CCL20, CCL3, CCL3L1, CCL4L1, CCL7, CCL8, CCR2, CCR7, CCRL2, CD300LF, CD44, CD74, CD80, CD86, CDC37, CEBPA, CSF1R, CX3CR1, CXCL1, CXCL2, CXCL5, CXCL8, CXCR2, EBI3, EDN1, EGR1, F3, FCGR1A, FCGR1B, FYN, GBP2, GSTO1, GSTP1, HIF1A, HLA-DPA1, HNRNPA2B1, HSP90AB1, HSPA1A, HSPA1B, ICAM1, IFIT1, IFIT2, IFIT3, IFITM1, IFITM2, IFITM3, IFNGR2, IL13…
GO:0019221	cytokine-mediated signaling pathway	GO_BiologicalProcess-GOA_10.07.2017_00h00	4.2e-15	8.3e-12	[4, 5, 6]	Group78	18.3536	136	Specific for Cluster #1	[ACSL1, ADAM17, AGO2, ANXA2, ARF1, BIRC3, CCL14, CCL2, CCL20, CCL3, CCL3L1, CCL4L1, CCL7, CCL8, CCR7, CCRL2, CD44, CD80, CDC37, CXCL1, CXCL2, CXCL5, CXCL8, EBI3, EDN1, F3, GBP2, GSTO1, HIF1A, HNRNPA2B1, HSP90AB1, HSPA1A, HSPA1B, ICAM1, IFIT1, IFIT2, IFIT3, IFNGR2, IL1A, IL1B, IL1R1, IL1RN, IL23A, IL36G, IL3RA, IL6, IL6R, IL7R, IRAK1, IRAK2, IRAK3, ISG15, ISG20, JAK1, LIMS1, LTB, MET, OASL, OSM, P…	[BST2, CCR2, CD300LF, CD74, CD86, CEBPA, CSF1R, CX3CR1, CXCR2, EGR1, FCGR1A, FCGR1B, FYN, GSTP1, HLA-DPA1, IFITM1, IFITM2, IFITM3, IL13RA1, IRF8, IRS2, JAK2, MAPK3, MPL, PIK3R2, PPBP, PSMB10, PSMB3, PSMB8, PSME1, PSME2, PYCARD, RPS27A, RPS6KA4, S100A8, SLC27A1, SNRPA1, SOCS2, TNFSF13B, TRIM8, TXNDC17, TYK2]	69.1176	30.8824	[ACSL1, ADAM17, AGO2, ANXA2, ARF1, BIRC3, BST2, CCL14, CCL2, CCL20, CCL3, CCL3L1, CCL4L1, CCL7, CCL8, CCR2, CCR7, CCRL2, CD300LF, CD44, CD74, CD80, CD86, CDC37, CEBPA, CSF1R, CX3CR1, CXCL1, CXCL2, CXCL5, CXCL8, CXCR2, EBI3, EDN1, EGR1, F3, FCGR1A, FCGR1B, FYN, GBP2, GSTO1, GSTP1, HIF1A, HLA-DPA1, HNRNPA2B1, HSP90AB1, HSPA1A, HSPA1B, ICAM1, IFIT1, IFIT2, IFIT3, IFITM1, IFITM2, IFITM3, IFNGR2, IL13…
GO:0010647	positive regulation of cell communication	GO_BiologicalProcess-GOA_10.07.2017_00h00	5.2e-15	1e-11	[3, 4, 5]	Group78	14.8105	254	None Specific Cluster	[ACVR1, ADA, ADAM17, ADAM8, ADORA2A, AKR1B1, ATP2C1, BCAP31, BCAR3, BID, BIRC3, CCL14, CCL2, CCL20, CCL3, CCL3L1, CCL4L1, CCL7, CCL8, CCR7, CD44, CD63, CD80, CD81, CFLAR, CRADD, CRK, CSF2, CSNK1E, DFNA5, DLL1, DUSP5, DVL3, EDN1, F3, FLNB, FLOT1, GADD45B, GSTO1, HAVCR2, HIF1A, HIP1, HIPK2, HMGCR, HMOX1, HPSE, HSP90AB1, HSPA1A, HSPA1B, ICAM1, IL1B, IL1R1, IL23A, IL6, IL6R, IRAK1, IRAK2, ITGA5, ITGA…	[ACPP, ADRB2, APAF1, APEX1, ARHGAP1, ARHGAP4, ARRB1, ATPIF1, BST2, CARD9, CASP2, CAT, CD300A, CD300LF, CD74, CDK5RAP3, CDKN1C, CHN2, CHSY1, CIDEB, CSF1R, CSK, CTSC, CX3CR1, DPEP2, DUSP22, ERP29, FAM53B, FGD2, FYN, GLIPR2, GNAI2, GPNMB, GPR183, GPX1, HCST, HHEX, HINT1, IRS2, ITGB3, JAK2, LAMTOR1, LAMTOR2, LAMTOR4, LGALSL, LPAR6, LRG1, LRRK2, LSM4, LY86, LY96, MAP3K1, MAP3K6, MAP4K1, MAP4K2, MAPK3,…	56.6929	43.3071	[ACPP, ACVR1, ADA, ADAM17, ADAM8, ADORA2A, ADRB2, AKR1B1, APAF1, APEX1, ARHGAP1, ARHGAP4, ARRB1, ATP2C1, ATPIF1, BCAP31, BCAR3, BID, BIRC3, BST2, CARD9, CASP2, CAT, CCL14, CCL2, CCL20, CCL3, CCL3L1, CCL4L1, CCL7, CCL8, CCR7, CD300A, CD300LF, CD44, CD63, CD74, CD80, CD81, CDK5RAP3, CDKN1C, CFLAR, CHN2, CHSY1, CIDEB, CRADD, CRK, CSF1R, CSF2, CSK, CSNK1E, CTSC, CX3CR1, DFNA5, DLL1, DPEP2, DUSP22, DU…
GO:0023056	positive regulation of signaling	GO_BiologicalProcess-GOA_10.07.2017_00h00	5.8e-15	1.1e-11	[2, 3, 4]	Group78	14.7998	255	None Specific Cluster	[ACVR1, ADA, ADAM17, ADAM8, ADORA2A, AKR1B1, ANXA2, ATP2C1, BCAP31, BCAR3, BID, BIRC3, CCL14, CCL2, CCL20, CCL3, CCL3L1, CCL4L1, CCL7, CCL8, CCR7, CD44, CD63, CD80, CD81, CFLAR, CRADD, CRK, CSF2, CSNK1E, DFNA5, DLL1, DUSP5, DVL3, EDN1, F3, FLNB, FLOT1, GADD45B, GSTO1, HAVCR2, HIF1A, HIP1, HIPK2, HMGCR, HMOX1, HPSE, HSP90AB1, HSPA1A, HSPA1B, ICAM1, IL1B, IL1R1, IL23A, IL6, IL6R, IRAK1, IRAK2, ITGA…	[ACPP, ADRB2, APAF1, APEX1, ARHGAP1, ARHGAP4, ARRB1, ATPIF1, BST2, CARD9, CASP2, CAT, CD300A, CD300LF, CD74, CDK5RAP3, CDKN1C, CHN2, CHSY1, CIDEB, CSF1R, CSK, CTSC, CX3CR1, DPEP2, DUSP22, ERP29, FAM53B, FGD2, FYN, GLIPR2, GNAI2, GPNMB, GPR183, GPX1, HCST, HHEX, HINT1, IRS2, ITGB3, JAK2, LAMTOR1, LAMTOR2, LAMTOR4, LGALSL, LPAR6, LRG1, LRRK2, LSM4, LY86, LY96, MAP3K1, MAP3K6, MAP4K1, MAP4K2, MAPK3,…	56.8627	43.1373	[ACPP, ACVR1, ADA, ADAM17, ADAM8, ADORA2A, ADRB2, AKR1B1, ANXA2, APAF1, APEX1, ARHGAP1, ARHGAP4, ARRB1, ATP2C1, ATPIF1, BCAP31, BCAR3, BID, BIRC3, BST2, CARD9, CASP2, CAT, CCL14, CCL2, CCL20, CCL3, CCL3L1, CCL4L1, CCL7, CCL8, CCR7, CD300A, CD300LF, CD44, CD63, CD74, CD80, CD81, CDK5RAP3, CDKN1C, CFLAR, CHN2, CHSY1, CIDEB, CRADD, CRK, CSF1R, CSF2, CSK, CSNK1E, CTSC, CX3CR1, DFNA5, DLL1, DPEP2, DUS…
GO:0030335	positive regulation of cell migration	GO_BiologicalProcess-GOA_10.07.2017_00h00	6.7e-15	1.3e-11	[4, 5, 6, 7]	Group72	21.3483	95	Specific for Cluster #1	[ACVR1, ADAM17, ADAM8, C3AR1, CCL20, CCL3, CCL7, CCR7, CLASP2, CRK, CXCL1, CXCL2, CXCL5, CXCL8, EDN1, F3, FERMT3, HIF1A, ICAM1, IL1A, IL1B, IL1R1, IL23A, IL6, IL6R, ITGA5, ITGAV, LGALS3, LPAR1, LYN, MAPRE1, MET, MMP9, NFE2L2, NOTCH1, NUMB, P2RX4, PCID2, PLA2G7, PLAU, PLPP3, PTGS2, RAPGEF2, RDX, SASH1, SDCBP, SOD2, SPAG9, SPHK1, SRC, STX4, SWAP70, TNF, TNFAIP6, TNFRSF14, TNFRSF18, TNFSF14, WNT5A, …	[AIF1, ALOX12, ANXA3, ATP5A1, CCR2, CD74, CORO1A, CPNE3, CSF1R, FOXO4, GLIPR2, GPNMB, GPSM3, HSPB1, IRS2, ITGA2B, ITGA4, ITGB3, JAK2, MAPK3, MYADM, NCKAP1L, NSMF, PAK1, PPBP, PPM1F, PYCARD, RETN, RHOB, RIPOR2, RPSA, SELP, SSH2, TGFBR2]	64.2105	35.7895	[ACVR1, ADAM17, ADAM8, AIF1, ALOX12, ANXA3, ATP5A1, C3AR1, CCL20, CCL3, CCL7, CCR2, CCR7, CD74, CLASP2, CORO1A, CPNE3, CRK, CSF1R, CXCL1, CXCL2, CXCL5, CXCL8, EDN1, F3, FERMT3, FOXO4, GLIPR2, GPNMB, GPSM3, HIF1A, HSPB1, ICAM1, IL1A, IL1B, IL1R1, IL23A, IL6, IL6R, IRS2, ITGA2B, ITGA4, ITGA5, ITGAV, ITGB3, JAK2, LGALS3, LPAR1, LYN, MAPK3, MAPRE1, MET, MMP9, MYADM, NCKAP1L, NFE2L2, NOTCH1, NSMF, NUM…
GO:0010646	regulation of cell communication	GO_BiologicalProcess-GOA_10.07.2017_00h00	7.1e-15	1.4e-11	[3, 4]	Group69	12.9295	429	None Specific Cluster	[ABCA1, ACOD1, ACSL5, ACVR1, ADA, ADAM17, ADAM8, ADM, ADORA2A, AKR1B1, ANKRD10, ANXA2, ARF1, ARHGDIA, ARHGEF2, ATP2C1, BANP, BCAP31, BCAR3, BID, BIRC3, BOP1, CCL14, CCL2, CCL20, CCL3, CCL3L1, CCL4L1, CCL7, CCL8, CCND1, CCR7, CD44, CD55, CD63, CD80, CD81, CDC37, CFLAR, CHORDC1, CRADD, CRK, CRY1, CSF2, CSNK1A1, CSNK1E, CXCL8, DDIT4, DDIT4L, DFNA5, DLL1, DNAJA1, DUSP16, DUSP5, DVL3, EDN1, EGR2, EMD,…	[ACPP, ADRB2, APAF1, APEX1, ARHGAP1, ARHGAP15, ARHGAP19, ARHGAP4, ARHGAP45, ARHGAP9, ARHGDIB, ARHGEF18, ARHGEF3, ARHGEF6, ARRB1, ATP2B4, ATPIF1, BST2, CARD9, CASP2, CAT, CCDC6, CCND3, CD300A, CD300LF, CD46, CD74, CD86, CDK5RAP3, CDKN1C, CDKN2D, CHN2, CHSY1, CIDEB, CSF1R, CSK, CTSC, CX3CR1, CYTH4, DPEP2, DUSP1, DUSP22, EGR1, ENY2, ERP29, FAM53B, FAM89B, FBN2, FBP1, FGD2, FGD3, FYN, GFRA2, GLG1, GL…	55.4779	44.5221	[ABCA1, ACOD1, ACPP, ACSL5, ACVR1, ADA, ADAM17, ADAM8, ADM, ADORA2A, ADRB2, AKR1B1, ANKRD10, ANXA2, APAF1, APEX1, ARF1, ARHGAP1, ARHGAP15, ARHGAP19, ARHGAP4, ARHGAP45, ARHGAP9, ARHGDIA, ARHGDIB, ARHGEF18, ARHGEF2, ARHGEF3, ARHGEF6, ARRB1, ATP2B4, ATP2C1, ATPIF1, BANP, BCAP31, BCAR3, BID, BIRC3, BOP1, BST2, CARD9, CASP2, CAT, CCDC6, CCL14, CCL2, CCL20, CCL3, CCL3L1, CCL4L1, CCL7, CCL8, CCND1, CCND…
GO:0010646	regulation of cell communication	GO_BiologicalProcess-GOA_10.07.2017_00h00	7.1e-15	1.4e-11	[3, 4]	Group74	12.9295	429	None Specific Cluster	[ABCA1, ACOD1, ACSL5, ACVR1, ADA, ADAM17, ADAM8, ADM, ADORA2A, AKR1B1, ANKRD10, ANXA2, ARF1, ARHGDIA, ARHGEF2, ATP2C1, BANP, BCAP31, BCAR3, BID, BIRC3, BOP1, CCL14, CCL2, CCL20, CCL3, CCL3L1, CCL4L1, CCL7, CCL8, CCND1, CCR7, CD44, CD55, CD63, CD80, CD81, CDC37, CFLAR, CHORDC1, CRADD, CRK, CRY1, CSF2, CSNK1A1, CSNK1E, CXCL8, DDIT4, DDIT4L, DFNA5, DLL1, DNAJA1, DUSP16, DUSP5, DVL3, EDN1, EGR2, EMD,…	[ACPP, ADRB2, APAF1, APEX1, ARHGAP1, ARHGAP15, ARHGAP19, ARHGAP4, ARHGAP45, ARHGAP9, ARHGDIB, ARHGEF18, ARHGEF3, ARHGEF6, ARRB1, ATP2B4, ATPIF1, BST2, CARD9, CASP2, CAT, CCDC6, CCND3, CD300A, CD300LF, CD46, CD74, CD86, CDK5RAP3, CDKN1C, CDKN2D, CHN2, CHSY1, CIDEB, CSF1R, CSK, CTSC, CX3CR1, CYTH4, DPEP2, DUSP1, DUSP22, EGR1, ENY2, ERP29, FAM53B, FAM89B, FBN2, FBP1, FGD2, FGD3, FYN, GFRA2, GLG1, GL…	55.4779	44.5221	[ABCA1, ACOD1, ACPP, ACSL5, ACVR1, ADA, ADAM17, ADAM8, ADM, ADORA2A, ADRB2, AKR1B1, ANKRD10, ANXA2, APAF1, APEX1, ARF1, ARHGAP1, ARHGAP15, ARHGAP19, ARHGAP4, ARHGAP45, ARHGAP9, ARHGDIA, ARHGDIB, ARHGEF18, ARHGEF2, ARHGEF3, ARHGEF6, ARRB1, ATP2B4, ATP2C1, ATPIF1, BANP, BCAP31, BCAR3, BID, BIRC3, BOP1, BST2, CARD9, CASP2, CAT, CCDC6, CCL14, CCL2, CCL20, CCL3, CCL3L1, CCL4L1, CCL7, CCL8, CCND1, CCND…
GO:0010646	regulation of cell communication	GO_BiologicalProcess-GOA_10.07.2017_00h00	7.1e-15	1.4e-11	[3, 4]	Group78	12.9295	429	None Specific Cluster	[ABCA1, ACOD1, ACSL5, ACVR1, ADA, ADAM17, ADAM8, ADM, ADORA2A, AKR1B1, ANKRD10, ANXA2, ARF1, ARHGDIA, ARHGEF2, ATP2C1, BANP, BCAP31, BCAR3, BID, BIRC3, BOP1, CCL14, CCL2, CCL20, CCL3, CCL3L1, CCL4L1, CCL7, CCL8, CCND1, CCR7, CD44, CD55, CD63, CD80, CD81, CDC37, CFLAR, CHORDC1, CRADD, CRK, CRY1, CSF2, CSNK1A1, CSNK1E, CXCL8, DDIT4, DDIT4L, DFNA5, DLL1, DNAJA1, DUSP16, DUSP5, DVL3, EDN1, EGR2, EMD,…	[ACPP, ADRB2, APAF1, APEX1, ARHGAP1, ARHGAP15, ARHGAP19, ARHGAP4, ARHGAP45, ARHGAP9, ARHGDIB, ARHGEF18, ARHGEF3, ARHGEF6, ARRB1, ATP2B4, ATPIF1, BST2, CARD9, CASP2, CAT, CCDC6, CCND3, CD300A, CD300LF, CD46, CD74, CD86, CDK5RAP3, CDKN1C, CDKN2D, CHN2, CHSY1, CIDEB, CSF1R, CSK, CTSC, CX3CR1, CYTH4, DPEP2, DUSP1, DUSP22, EGR1, ENY2, ERP29, FAM53B, FAM89B, FBN2, FBP1, FGD2, FGD3, FYN, GFRA2, GLG1, GL…	55.4779	44.5221	[ABCA1, ACOD1, ACPP, ACSL5, ACVR1, ADA, ADAM17, ADAM8, ADM, ADORA2A, ADRB2, AKR1B1, ANKRD10, ANXA2, APAF1, APEX1, ARF1, ARHGAP1, ARHGAP15, ARHGAP19, ARHGAP4, ARHGAP45, ARHGAP9, ARHGDIA, ARHGDIB, ARHGEF18, ARHGEF2, ARHGEF3, ARHGEF6, ARRB1, ATP2B4, ATP2C1, ATPIF1, BANP, BCAP31, BCAR3, BID, BIRC3, BOP1, BST2, CARD9, CASP2, CAT, CCDC6, CCL14, CCL2, CCL20, CCL3, CCL3L1, CCL4L1, CCL7, CCL8, CCND1, CCND…
GO:2000145	regulation of cell motility	GO_BiologicalProcess-GOA_10.07.2017_00h00	7.5e-15	1.4e-11	[3, 4, 5]	Group66	17.8439	144	None Specific Cluster	[ACVR1, ADA, ADAM17, ADAM8, ARHGDIA, C3AR1, CCL2, CCL20, CCL3, CCL7, CCR7, CD81, CLASP2, CLIC4, CRK, CXCL1, CXCL2, CXCL5, CXCL8, DOCK10, DPYSL3, EDN1, F3, FERMT3, GNA12, GTPBP4, HIF1A, HMOX1, ICAM1, IL1A, IL1B, IL1R1, IL23A, IL6, IL6R, ITGA5, ITGAV, LGALS3, LMNA, LPAR1, LYN, MAPRE1, MET, MMP10, MMP9, MPP1, NFE2L2, NOTCH1, NUMB, OSBPL8, P2RX4, PCID2, PLA2G7, PLAU, PLPP3, PTGS2, RABGEF1, RAP2C, RAP…	[ABI3, ADAM15, AIF1, ALOX12, ANXA3, APEX1, ARHGAP4, ARHGDIB, ATP5A1, BST2, CCR2, CD300A, CD74, CORO1A, CORO1B, CPNE3, CSF1R, CX3CR1, EVL, FES, FOXO4, FYN, GLIPR2, GPNMB, GPR183, GPSM3, GSTP1, HSPB1, IDH2, IFITM1, IRS2, ITGA2B, ITGA4, ITGB3, JAK2, KLF4, LMO4, MAPK3, MYADM, NCKAP1L, NSMF, PAK1, PECAM1, PIN1, PLXNB2, PPBP, PPM1F, PRCP, PYCARD, RETN, RHOB, RIPOR2, RPSA, RRAS, SELP, SEMA4A, SLC9A3R1, …	55.5556	44.4444	[ABI3, ACVR1, ADA, ADAM15, ADAM17, ADAM8, AIF1, ALOX12, ANXA3, APEX1, ARHGAP4, ARHGDIA, ARHGDIB, ATP5A1, BST2, C3AR1, CCL2, CCL20, CCL3, CCL7, CCR2, CCR7, CD300A, CD74, CD81, CLASP2, CLIC4, CORO1A, CORO1B, CPNE3, CRK, CSF1R, CX3CR1, CXCL1, CXCL2, CXCL5, CXCL8, DOCK10, DPYSL3, EDN1, EVL, F3, FERMT3, FES, FOXO4, FYN, GLIPR2, GNA12, GPNMB, GPR183, GPSM3, GSTP1, GTPBP4, HIF1A, HMOX1, HSPB1, ICAM1, ID…
GO:2000145	regulation of cell motility	GO_BiologicalProcess-GOA_10.07.2017_00h00	7.5e-15	1.4e-11	[3, 4, 5]	Group72	17.8439	144	None Specific Cluster	[ACVR1, ADA, ADAM17, ADAM8, ARHGDIA, C3AR1, CCL2, CCL20, CCL3, CCL7, CCR7, CD81, CLASP2, CLIC4, CRK, CXCL1, CXCL2, CXCL5, CXCL8, DOCK10, DPYSL3, EDN1, F3, FERMT3, GNA12, GTPBP4, HIF1A, HMOX1, ICAM1, IL1A, IL1B, IL1R1, IL23A, IL6, IL6R, ITGA5, ITGAV, LGALS3, LMNA, LPAR1, LYN, MAPRE1, MET, MMP10, MMP9, MPP1, NFE2L2, NOTCH1, NUMB, OSBPL8, P2RX4, PCID2, PLA2G7, PLAU, PLPP3, PTGS2, RABGEF1, RAP2C, RAP…	[ABI3, ADAM15, AIF1, ALOX12, ANXA3, APEX1, ARHGAP4, ARHGDIB, ATP5A1, BST2, CCR2, CD300A, CD74, CORO1A, CORO1B, CPNE3, CSF1R, CX3CR1, EVL, FES, FOXO4, FYN, GLIPR2, GPNMB, GPR183, GPSM3, GSTP1, HSPB1, IDH2, IFITM1, IRS2, ITGA2B, ITGA4, ITGB3, JAK2, KLF4, LMO4, MAPK3, MYADM, NCKAP1L, NSMF, PAK1, PECAM1, PIN1, PLXNB2, PPBP, PPM1F, PRCP, PYCARD, RETN, RHOB, RIPOR2, RPSA, RRAS, SELP, SEMA4A, SLC9A3R1, …	55.5556	44.4444	[ABI3, ACVR1, ADA, ADAM15, ADAM17, ADAM8, AIF1, ALOX12, ANXA3, APEX1, ARHGAP4, ARHGDIA, ARHGDIB, ATP5A1, BST2, C3AR1, CCL2, CCL20, CCL3, CCL7, CCR2, CCR7, CD300A, CD74, CD81, CLASP2, CLIC4, CORO1A, CORO1B, CPNE3, CRK, CSF1R, CX3CR1, CXCL1, CXCL2, CXCL5, CXCL8, DOCK10, DPYSL3, EDN1, EVL, F3, FERMT3, FES, FOXO4, FYN, GLIPR2, GNA12, GPNMB, GPR183, GPSM3, GSTP1, GTPBP4, HIF1A, HMOX1, HSPB1, ICAM1, ID…
GO:2000145	regulation of cell motility	GO_BiologicalProcess-GOA_10.07.2017_00h00	7.5e-15	1.4e-11	[3, 4, 5]	Group77	17.8439	144	None Specific Cluster	[ACVR1, ADA, ADAM17, ADAM8, ARHGDIA, C3AR1, CCL2, CCL20, CCL3, CCL7, CCR7, CD81, CLASP2, CLIC4, CRK, CXCL1, CXCL2, CXCL5, CXCL8, DOCK10, DPYSL3, EDN1, F3, FERMT3, GNA12, GTPBP4, HIF1A, HMOX1, ICAM1, IL1A, IL1B, IL1R1, IL23A, IL6, IL6R, ITGA5, ITGAV, LGALS3, LMNA, LPAR1, LYN, MAPRE1, MET, MMP10, MMP9, MPP1, NFE2L2, NOTCH1, NUMB, OSBPL8, P2RX4, PCID2, PLA2G7, PLAU, PLPP3, PTGS2, RABGEF1, RAP2C, RAP…	[ABI3, ADAM15, AIF1, ALOX12, ANXA3, APEX1, ARHGAP4, ARHGDIB, ATP5A1, BST2, CCR2, CD300A, CD74, CORO1A, CORO1B, CPNE3, CSF1R, CX3CR1, EVL, FES, FOXO4, FYN, GLIPR2, GPNMB, GPR183, GPSM3, GSTP1, HSPB1, IDH2, IFITM1, IRS2, ITGA2B, ITGA4, ITGB3, JAK2, KLF4, LMO4, MAPK3, MYADM, NCKAP1L, NSMF, PAK1, PECAM1, PIN1, PLXNB2, PPBP, PPM1F, PRCP, PYCARD, RETN, RHOB, RIPOR2, RPSA, RRAS, SELP, SEMA4A, SLC9A3R1, …	55.5556	44.4444	[ABI3, ACVR1, ADA, ADAM15, ADAM17, ADAM8, AIF1, ALOX12, ANXA3, APEX1, ARHGAP4, ARHGDIA, ARHGDIB, ATP5A1, BST2, C3AR1, CCL2, CCL20, CCL3, CCL7, CCR2, CCR7, CD300A, CD74, CD81, CLASP2, CLIC4, CORO1A, CORO1B, CPNE3, CRK, CSF1R, CX3CR1, CXCL1, CXCL2, CXCL5, CXCL8, DOCK10, DPYSL3, EDN1, EVL, F3, FERMT3, FES, FOXO4, FYN, GLIPR2, GNA12, GPNMB, GPR183, GPSM3, GSTP1, GTPBP4, HIF1A, HMOX1, HSPB1, ICAM1, ID…
GO:0071216	cellular response to biotic stimulus	GO_BiologicalProcess-GOA_10.07.2017_00h00	8.2e-15	1.6e-11	[3]	Group44	27.5701	59	None Specific Cluster	[ABCA1, ACOD1, CCL2, CCL20, CCL3, CD55, CD80, CSF2, CXCL8, HAVCR2, ICAM1, IL1B, IL6, IRAK1, IRAK2, LITAF, LYN, NFKB1, RIPK2, SASH1, SELENOS, SRC, TFPI, TICAM1, TLR2, TNF, TNFAIP3, TNFRSF1B, TNIP1, TNIP3, TP53BP1, WNT5A, XBP1, ZC3H12A]	[APAF1, ARG1, BTK, CD86, CDK19, CX3CR1, GSTP1, HMGB2, IRF8, LCN2, LILRB2, LY86, LY96, MAPK3, NDUFA2, PLSCR3, PYCARD, RARA, RPSA, S100A8, TLR1, TLR5, TLR6, TSPO, ZFP36]	57.6271	42.3729	[ABCA1, ACOD1, APAF1, ARG1, BTK, CCL2, CCL20, CCL3, CD55, CD80, CD86, CDK19, CSF2, CX3CR1, CXCL8, GSTP1, HAVCR2, HMGB2, ICAM1, IL1B, IL6, IRAK1, IRAK2, IRF8, LCN2, LILRB2, LITAF, LY86, LY96, LYN, MAPK3, NDUFA2, NFKB1, PLSCR3, PYCARD, RARA, RIPK2, RPSA, S100A8, SASH1, SELENOS, SRC, TFPI, TICAM1, TLR1, TLR2, TLR5, TLR6, TNF, TNFAIP3, TNFRSF1B, TNIP1, TNIP3, TP53BP1, TSPO, WNT5A, XBP1, ZC3H12A, ZFP3…
GO:0071216	cellular response to biotic stimulus	GO_BiologicalProcess-GOA_10.07.2017_00h00	8.2e-15	1.6e-11	[3]	Group71	27.5701	59	None Specific Cluster	[ABCA1, ACOD1, CCL2, CCL20, CCL3, CD55, CD80, CSF2, CXCL8, HAVCR2, ICAM1, IL1B, IL6, IRAK1, IRAK2, LITAF, LYN, NFKB1, RIPK2, SASH1, SELENOS, SRC, TFPI, TICAM1, TLR2, TNF, TNFAIP3, TNFRSF1B, TNIP1, TNIP3, TP53BP1, WNT5A, XBP1, ZC3H12A]	[APAF1, ARG1, BTK, CD86, CDK19, CX3CR1, GSTP1, HMGB2, IRF8, LCN2, LILRB2, LY86, LY96, MAPK3, NDUFA2, PLSCR3, PYCARD, RARA, RPSA, S100A8, TLR1, TLR5, TLR6, TSPO, ZFP36]	57.6271	42.3729	[ABCA1, ACOD1, APAF1, ARG1, BTK, CCL2, CCL20, CCL3, CD55, CD80, CD86, CDK19, CSF2, CX3CR1, CXCL8, GSTP1, HAVCR2, HMGB2, ICAM1, IL1B, IL6, IRAK1, IRAK2, IRF8, LCN2, LILRB2, LITAF, LY86, LY96, LYN, MAPK3, NDUFA2, NFKB1, PLSCR3, PYCARD, RARA, RIPK2, RPSA, S100A8, SASH1, SELENOS, SRC, TFPI, TICAM1, TLR1, TLR2, TLR5, TLR6, TNF, TNFAIP3, TNFRSF1B, TNIP1, TNIP3, TP53BP1, TSPO, WNT5A, XBP1, ZC3H12A, ZFP3…
GO:0071216	cellular response to biotic stimulus	GO_BiologicalProcess-GOA_10.07.2017_00h00	8.2e-15	1.6e-11	[3]	Group77	27.5701	59	None Specific Cluster	[ABCA1, ACOD1, CCL2, CCL20, CCL3, CD55, CD80, CSF2, CXCL8, HAVCR2, ICAM1, IL1B, IL6, IRAK1, IRAK2, LITAF, LYN, NFKB1, RIPK2, SASH1, SELENOS, SRC, TFPI, TICAM1, TLR2, TNF, TNFAIP3, TNFRSF1B, TNIP1, TNIP3, TP53BP1, WNT5A, XBP1, ZC3H12A]	[APAF1, ARG1, BTK, CD86, CDK19, CX3CR1, GSTP1, HMGB2, IRF8, LCN2, LILRB2, LY86, LY96, MAPK3, NDUFA2, PLSCR3, PYCARD, RARA, RPSA, S100A8, TLR1, TLR5, TLR6, TSPO, ZFP36]	57.6271	42.3729	[ABCA1, ACOD1, APAF1, ARG1, BTK, CCL2, CCL20, CCL3, CD55, CD80, CD86, CDK19, CSF2, CX3CR1, CXCL8, GSTP1, HAVCR2, HMGB2, ICAM1, IL1B, IL6, IRAK1, IRAK2, IRF8, LCN2, LILRB2, LITAF, LY86, LY96, LYN, MAPK3, NDUFA2, NFKB1, PLSCR3, PYCARD, RARA, RIPK2, RPSA, S100A8, SASH1, SELENOS, SRC, TFPI, TICAM1, TLR1, TLR2, TLR5, TLR6, TNF, TNFAIP3, TNFRSF1B, TNIP1, TNIP3, TP53BP1, TSPO, WNT5A, XBP1, ZC3H12A, ZFP3…
GO:0040012	regulation of locomotion	GO_BiologicalProcess-GOA_10.07.2017_00h00	1e-14	2e-11	[2, 3]	Group66	17.3469	153	None Specific Cluster	[ACVR1, ADA, ADAM17, ADAM8, ADORA2A, ARHGDIA, C3AR1, CCL2, CCL20, CCL3, CCL7, CCR7, CD81, CHMP2B, CHMP4B, CLASP2, CLIC4, CRK, CXCL1, CXCL2, CXCL5, CXCL8, DOCK10, DPYSL3, EDN1, F3, FERMT3, GNA12, GTPBP4, HIF1A, HMOX1, ICAM1, IL1A, IL1B, IL1R1, IL23A, IL6, IL6R, ITGA5, ITGAV, LGALS3, LMNA, LPAR1, LYN, MAPRE1, MET, MMP10, MMP9, MPP1, NFE2L2, NOTCH1, NUMB, OSBPL8, P2RX4, PCID2, PLA2G7, PLAU, PLPP3, P…	[ABI3, ADAM15, AIF1, ALOX12, ANXA3, APEX1, ARHGAP4, ARHGDIB, ATP5A1, BST2, CCR2, CD300A, CD74, CORO1A, CORO1B, CPNE3, CSF1R, CX3CR1, EVL, FES, FOXO4, FYN, GLIPR2, GPNMB, GPR183, GPSM3, GSTP1, HSPB1, IDH2, IFITM1, IRS2, ITGA2B, ITGA4, ITGB3, JAK2, KLF4, LMO4, LRRK2, MAPK3, MYADM, NCKAP1L, NSMF, PAK1, PECAM1, PIN1, PLXNB2, PPBP, PPM1F, PRCP, PYCARD, RETN, RHOB, RIPOR2, RPSA, RRAS, SELP, SEMA4A, SLC…	56.8627	43.1373	[ABI3, ACVR1, ADA, ADAM15, ADAM17, ADAM8, ADORA2A, AIF1, ALOX12, ANXA3, APEX1, ARHGAP4, ARHGDIA, ARHGDIB, ATP5A1, BST2, C3AR1, CCL2, CCL20, CCL3, CCL7, CCR2, CCR7, CD300A, CD74, CD81, CHMP2B, CHMP4B, CLASP2, CLIC4, CORO1A, CORO1B, CPNE3, CRK, CSF1R, CX3CR1, CXCL1, CXCL2, CXCL5, CXCL8, DOCK10, DPYSL3, EDN1, EVL, F3, FERMT3, FES, FOXO4, FYN, GLIPR2, GNA12, GPNMB, GPR183, GPSM3, GSTP1, GTPBP4, HIF1A…
GO:0040012	regulation of locomotion	GO_BiologicalProcess-GOA_10.07.2017_00h00	1e-14	2e-11	[2, 3]	Group72	17.3469	153	None Specific Cluster	[ACVR1, ADA, ADAM17, ADAM8, ADORA2A, ARHGDIA, C3AR1, CCL2, CCL20, CCL3, CCL7, CCR7, CD81, CHMP2B, CHMP4B, CLASP2, CLIC4, CRK, CXCL1, CXCL2, CXCL5, CXCL8, DOCK10, DPYSL3, EDN1, F3, FERMT3, GNA12, GTPBP4, HIF1A, HMOX1, ICAM1, IL1A, IL1B, IL1R1, IL23A, IL6, IL6R, ITGA5, ITGAV, LGALS3, LMNA, LPAR1, LYN, MAPRE1, MET, MMP10, MMP9, MPP1, NFE2L2, NOTCH1, NUMB, OSBPL8, P2RX4, PCID2, PLA2G7, PLAU, PLPP3, P…	[ABI3, ADAM15, AIF1, ALOX12, ANXA3, APEX1, ARHGAP4, ARHGDIB, ATP5A1, BST2, CCR2, CD300A, CD74, CORO1A, CORO1B, CPNE3, CSF1R, CX3CR1, EVL, FES, FOXO4, FYN, GLIPR2, GPNMB, GPR183, GPSM3, GSTP1, HSPB1, IDH2, IFITM1, IRS2, ITGA2B, ITGA4, ITGB3, JAK2, KLF4, LMO4, LRRK2, MAPK3, MYADM, NCKAP1L, NSMF, PAK1, PECAM1, PIN1, PLXNB2, PPBP, PPM1F, PRCP, PYCARD, RETN, RHOB, RIPOR2, RPSA, RRAS, SELP, SEMA4A, SLC…	56.8627	43.1373	[ABI3, ACVR1, ADA, ADAM15, ADAM17, ADAM8, ADORA2A, AIF1, ALOX12, ANXA3, APEX1, ARHGAP4, ARHGDIA, ARHGDIB, ATP5A1, BST2, C3AR1, CCL2, CCL20, CCL3, CCL7, CCR2, CCR7, CD300A, CD74, CD81, CHMP2B, CHMP4B, CLASP2, CLIC4, CORO1A, CORO1B, CPNE3, CRK, CSF1R, CX3CR1, CXCL1, CXCL2, CXCL5, CXCL8, DOCK10, DPYSL3, EDN1, EVL, F3, FERMT3, FES, FOXO4, FYN, GLIPR2, GNA12, GPNMB, GPR183, GPSM3, GSTP1, GTPBP4, HIF1A…
GO:0040012	regulation of locomotion	GO_BiologicalProcess-GOA_10.07.2017_00h00	1e-14	2e-11	[2, 3]	Group77	17.3469	153	None Specific Cluster	[ACVR1, ADA, ADAM17, ADAM8, ADORA2A, ARHGDIA, C3AR1, CCL2, CCL20, CCL3, CCL7, CCR7, CD81, CHMP2B, CHMP4B, CLASP2, CLIC4, CRK, CXCL1, CXCL2, CXCL5, CXCL8, DOCK10, DPYSL3, EDN1, F3, FERMT3, GNA12, GTPBP4, HIF1A, HMOX1, ICAM1, IL1A, IL1B, IL1R1, IL23A, IL6, IL6R, ITGA5, ITGAV, LGALS3, LMNA, LPAR1, LYN, MAPRE1, MET, MMP10, MMP9, MPP1, NFE2L2, NOTCH1, NUMB, OSBPL8, P2RX4, PCID2, PLA2G7, PLAU, PLPP3, P…	[ABI3, ADAM15, AIF1, ALOX12, ANXA3, APEX1, ARHGAP4, ARHGDIB, ATP5A1, BST2, CCR2, CD300A, CD74, CORO1A, CORO1B, CPNE3, CSF1R, CX3CR1, EVL, FES, FOXO4, FYN, GLIPR2, GPNMB, GPR183, GPSM3, GSTP1, HSPB1, IDH2, IFITM1, IRS2, ITGA2B, ITGA4, ITGB3, JAK2, KLF4, LMO4, LRRK2, MAPK3, MYADM, NCKAP1L, NSMF, PAK1, PECAM1, PIN1, PLXNB2, PPBP, PPM1F, PRCP, PYCARD, RETN, RHOB, RIPOR2, RPSA, RRAS, SELP, SEMA4A, SLC…	56.8627	43.1373	[ABI3, ACVR1, ADA, ADAM15, ADAM17, ADAM8, ADORA2A, AIF1, ALOX12, ANXA3, APEX1, ARHGAP4, ARHGDIA, ARHGDIB, ATP5A1, BST2, C3AR1, CCL2, CCL20, CCL3, CCL7, CCR2, CCR7, CD300A, CD74, CD81, CHMP2B, CHMP4B, CLASP2, CLIC4, CORO1A, CORO1B, CPNE3, CRK, CSF1R, CX3CR1, CXCL1, CXCL2, CXCL5, CXCL8, DOCK10, DPYSL3, EDN1, EVL, F3, FERMT3, FES, FOXO4, FYN, GLIPR2, GNA12, GPNMB, GPR183, GPSM3, GSTP1, GTPBP4, HIF1A…
GO:0009161	ribonucleoside monophosphate metabolic process	GO_BiologicalProcess-GOA_10.07.2017_00h00	1.1e-14	2.1e-11	[6, 7, 8]	Group46	22.7147	82	Specific for Cluster #2	[ACOD1, ADA, ADSS, AK4, ATP6V1B2, BID, DDIT4, DLD, GNPDA1, HIF1A, HSPA1A, HSPA1B, HSPA8, MPP1, NT5E, NUP62, PFKFB3, PFKP, PID1, PKM, PPIF, PRKAG2, SLC25A13, UPP1, VCP]	[ATP5A1, ATP5C1, ATP5D, ATP5E, ATP5EP2, ATP5G2, ATP5H, ATP5I, ATP5J, ATP5J2, ATP5L, ATP5O, ATPIF1, CHCHD10, COX5A, COX5B, COX6B1, COX6C, COX7B, COX7C, COX8A, FBP1, GALK1, HK3, IMPDH1, LHPP, MAP4K2, NDUFA1, NDUFA11, NDUFA12, NDUFA2, NDUFA3, NDUFA4, NDUFA8, NDUFAB1, NDUFB10, NDUFB11, NDUFB3, NDUFB5, NDUFB6, NDUFB7, NDUFB8, NDUFS3, NDUFS4, NDUFS5, NDUFS7, NDUFS8, NUP214, NUP85, PARK7, PFKFB4, PGM1, …	30.4878	69.5122	[ACOD1, ADA, ADSS, AK4, ATP5A1, ATP5C1, ATP5D, ATP5E, ATP5EP2, ATP5G2, ATP5H, ATP5I, ATP5J, ATP5J2, ATP5L, ATP5O, ATP6V1B2, ATPIF1, BID, CHCHD10, COX5A, COX5B, COX6B1, COX6C, COX7B, COX7C, COX8A, DDIT4, DLD, FBP1, GALK1, GNPDA1, HIF1A, HK3, HSPA1A, HSPA1B, HSPA8, IMPDH1, LHPP, MAP4K2, MPP1, NDUFA1, NDUFA11, NDUFA12, NDUFA2, NDUFA3, NDUFA4, NDUFA8, NDUFAB1, NDUFB10, NDUFB11, NDUFB3, NDUFB5, NDUFB6…
GO:0009161	ribonucleoside monophosphate metabolic process	GO_BiologicalProcess-GOA_10.07.2017_00h00	1.1e-14	2.1e-11	[6, 7, 8]	Group64	22.7147	82	Specific for Cluster #2	[ACOD1, ADA, ADSS, AK4, ATP6V1B2, BID, DDIT4, DLD, GNPDA1, HIF1A, HSPA1A, HSPA1B, HSPA8, MPP1, NT5E, NUP62, PFKFB3, PFKP, PID1, PKM, PPIF, PRKAG2, SLC25A13, UPP1, VCP]	[ATP5A1, ATP5C1, ATP5D, ATP5E, ATP5EP2, ATP5G2, ATP5H, ATP5I, ATP5J, ATP5J2, ATP5L, ATP5O, ATPIF1, CHCHD10, COX5A, COX5B, COX6B1, COX6C, COX7B, COX7C, COX8A, FBP1, GALK1, HK3, IMPDH1, LHPP, MAP4K2, NDUFA1, NDUFA11, NDUFA12, NDUFA2, NDUFA3, NDUFA4, NDUFA8, NDUFAB1, NDUFB10, NDUFB11, NDUFB3, NDUFB5, NDUFB6, NDUFB7, NDUFB8, NDUFS3, NDUFS4, NDUFS5, NDUFS7, NDUFS8, NUP214, NUP85, PARK7, PFKFB4, PGM1, …	30.4878	69.5122	[ACOD1, ADA, ADSS, AK4, ATP5A1, ATP5C1, ATP5D, ATP5E, ATP5EP2, ATP5G2, ATP5H, ATP5I, ATP5J, ATP5J2, ATP5L, ATP5O, ATP6V1B2, ATPIF1, BID, CHCHD10, COX5A, COX5B, COX6B1, COX6C, COX7B, COX7C, COX8A, DDIT4, DLD, FBP1, GALK1, GNPDA1, HIF1A, HK3, HSPA1A, HSPA1B, HSPA8, IMPDH1, LHPP, MAP4K2, MPP1, NDUFA1, NDUFA11, NDUFA12, NDUFA2, NDUFA3, NDUFA4, NDUFA8, NDUFAB1, NDUFB10, NDUFB11, NDUFB3, NDUFB5, NDUFB6…
GO:0009161	ribonucleoside monophosphate metabolic process	GO_BiologicalProcess-GOA_10.07.2017_00h00	1.1e-14	2.1e-11	[6, 7, 8]	Group73	22.7147	82	Specific for Cluster #2	[ACOD1, ADA, ADSS, AK4, ATP6V1B2, BID, DDIT4, DLD, GNPDA1, HIF1A, HSPA1A, HSPA1B, HSPA8, MPP1, NT5E, NUP62, PFKFB3, PFKP, PID1, PKM, PPIF, PRKAG2, SLC25A13, UPP1, VCP]	[ATP5A1, ATP5C1, ATP5D, ATP5E, ATP5EP2, ATP5G2, ATP5H, ATP5I, ATP5J, ATP5J2, ATP5L, ATP5O, ATPIF1, CHCHD10, COX5A, COX5B, COX6B1, COX6C, COX7B, COX7C, COX8A, FBP1, GALK1, HK3, IMPDH1, LHPP, MAP4K2, NDUFA1, NDUFA11, NDUFA12, NDUFA2, NDUFA3, NDUFA4, NDUFA8, NDUFAB1, NDUFB10, NDUFB11, NDUFB3, NDUFB5, NDUFB6, NDUFB7, NDUFB8, NDUFS3, NDUFS4, NDUFS5, NDUFS7, NDUFS8, NUP214, NUP85, PARK7, PFKFB4, PGM1, …	30.4878	69.5122	[ACOD1, ADA, ADSS, AK4, ATP5A1, ATP5C1, ATP5D, ATP5E, ATP5EP2, ATP5G2, ATP5H, ATP5I, ATP5J, ATP5J2, ATP5L, ATP5O, ATP6V1B2, ATPIF1, BID, CHCHD10, COX5A, COX5B, COX6B1, COX6C, COX7B, COX7C, COX8A, DDIT4, DLD, FBP1, GALK1, GNPDA1, HIF1A, HK3, HSPA1A, HSPA1B, HSPA8, IMPDH1, LHPP, MAP4K2, MPP1, NDUFA1, NDUFA11, NDUFA12, NDUFA2, NDUFA3, NDUFA4, NDUFA8, NDUFAB1, NDUFB10, NDUFB11, NDUFB3, NDUFB5, NDUFB6…
GO:0009167	purine ribonucleoside monophosphate metabolic process	GO_BiologicalProcess-GOA_10.07.2017_00h00	1.2e-14	2.5e-11	[7, 8, 9]	Group46	22.9885	80	Specific for Cluster #2	[ADA, ADSS, AK4, ATP6V1B2, BID, DDIT4, DLD, GNPDA1, HIF1A, HSPA1A, HSPA1B, HSPA8, MPP1, NT5E, NUP62, PFKFB3, PFKP, PID1, PKM, PPIF, PRKAG2, SLC25A13, VCP]	[ATP5A1, ATP5C1, ATP5D, ATP5E, ATP5EP2, ATP5G2, ATP5H, ATP5I, ATP5J, ATP5J2, ATP5L, ATP5O, ATPIF1, CHCHD10, COX5A, COX5B, COX6B1, COX6C, COX7B, COX7C, COX8A, FBP1, GALK1, HK3, IMPDH1, LHPP, MAP4K2, NDUFA1, NDUFA11, NDUFA12, NDUFA2, NDUFA3, NDUFA4, NDUFA8, NDUFAB1, NDUFB10, NDUFB11, NDUFB3, NDUFB5, NDUFB6, NDUFB7, NDUFB8, NDUFS3, NDUFS4, NDUFS5, NDUFS7, NDUFS8, NUP214, NUP85, PARK7, PFKFB4, PGM1, …	28.75	71.25	[ADA, ADSS, AK4, ATP5A1, ATP5C1, ATP5D, ATP5E, ATP5EP2, ATP5G2, ATP5H, ATP5I, ATP5J, ATP5J2, ATP5L, ATP5O, ATP6V1B2, ATPIF1, BID, CHCHD10, COX5A, COX5B, COX6B1, COX6C, COX7B, COX7C, COX8A, DDIT4, DLD, FBP1, GALK1, GNPDA1, HIF1A, HK3, HSPA1A, HSPA1B, HSPA8, IMPDH1, LHPP, MAP4K2, MPP1, NDUFA1, NDUFA11, NDUFA12, NDUFA2, NDUFA3, NDUFA4, NDUFA8, NDUFAB1, NDUFB10, NDUFB11, NDUFB3, NDUFB5, NDUFB6, NDUFB…
GO:0009167	purine ribonucleoside monophosphate metabolic process	GO_BiologicalProcess-GOA_10.07.2017_00h00	1.2e-14	2.5e-11	[7, 8, 9]	Group64	22.9885	80	Specific for Cluster #2	[ADA, ADSS, AK4, ATP6V1B2, BID, DDIT4, DLD, GNPDA1, HIF1A, HSPA1A, HSPA1B, HSPA8, MPP1, NT5E, NUP62, PFKFB3, PFKP, PID1, PKM, PPIF, PRKAG2, SLC25A13, VCP]	[ATP5A1, ATP5C1, ATP5D, ATP5E, ATP5EP2, ATP5G2, ATP5H, ATP5I, ATP5J, ATP5J2, ATP5L, ATP5O, ATPIF1, CHCHD10, COX5A, COX5B, COX6B1, COX6C, COX7B, COX7C, COX8A, FBP1, GALK1, HK3, IMPDH1, LHPP, MAP4K2, NDUFA1, NDUFA11, NDUFA12, NDUFA2, NDUFA3, NDUFA4, NDUFA8, NDUFAB1, NDUFB10, NDUFB11, NDUFB3, NDUFB5, NDUFB6, NDUFB7, NDUFB8, NDUFS3, NDUFS4, NDUFS5, NDUFS7, NDUFS8, NUP214, NUP85, PARK7, PFKFB4, PGM1, …	28.75	71.25	[ADA, ADSS, AK4, ATP5A1, ATP5C1, ATP5D, ATP5E, ATP5EP2, ATP5G2, ATP5H, ATP5I, ATP5J, ATP5J2, ATP5L, ATP5O, ATP6V1B2, ATPIF1, BID, CHCHD10, COX5A, COX5B, COX6B1, COX6C, COX7B, COX7C, COX8A, DDIT4, DLD, FBP1, GALK1, GNPDA1, HIF1A, HK3, HSPA1A, HSPA1B, HSPA8, IMPDH1, LHPP, MAP4K2, MPP1, NDUFA1, NDUFA11, NDUFA12, NDUFA2, NDUFA3, NDUFA4, NDUFA8, NDUFAB1, NDUFB10, NDUFB11, NDUFB3, NDUFB5, NDUFB6, NDUFB…
GO:0009167	purine ribonucleoside monophosphate metabolic process	GO_BiologicalProcess-GOA_10.07.2017_00h00	1.2e-14	2.5e-11	[7, 8, 9]	Group73	22.9885	80	Specific for Cluster #2	[ADA, ADSS, AK4, ATP6V1B2, BID, DDIT4, DLD, GNPDA1, HIF1A, HSPA1A, HSPA1B, HSPA8, MPP1, NT5E, NUP62, PFKFB3, PFKP, PID1, PKM, PPIF, PRKAG2, SLC25A13, VCP]	[ATP5A1, ATP5C1, ATP5D, ATP5E, ATP5EP2, ATP5G2, ATP5H, ATP5I, ATP5J, ATP5J2, ATP5L, ATP5O, ATPIF1, CHCHD10, COX5A, COX5B, COX6B1, COX6C, COX7B, COX7C, COX8A, FBP1, GALK1, HK3, IMPDH1, LHPP, MAP4K2, NDUFA1, NDUFA11, NDUFA12, NDUFA2, NDUFA3, NDUFA4, NDUFA8, NDUFAB1, NDUFB10, NDUFB11, NDUFB3, NDUFB5, NDUFB6, NDUFB7, NDUFB8, NDUFS3, NDUFS4, NDUFS5, NDUFS7, NDUFS8, NUP214, NUP85, PARK7, PFKFB4, PGM1, …	28.75	71.25	[ADA, ADSS, AK4, ATP5A1, ATP5C1, ATP5D, ATP5E, ATP5EP2, ATP5G2, ATP5H, ATP5I, ATP5J, ATP5J2, ATP5L, ATP5O, ATP6V1B2, ATPIF1, BID, CHCHD10, COX5A, COX5B, COX6B1, COX6C, COX7B, COX7C, COX8A, DDIT4, DLD, FBP1, GALK1, GNPDA1, HIF1A, HK3, HSPA1A, HSPA1B, HSPA8, IMPDH1, LHPP, MAP4K2, MPP1, NDUFA1, NDUFA11, NDUFA12, NDUFA2, NDUFA3, NDUFA4, NDUFA8, NDUFAB1, NDUFB10, NDUFB11, NDUFB3, NDUFB5, NDUFB6, NDUFB…
GO:0043207	response to external biotic stimulus	GO_BiologicalProcess-GOA_10.07.2017_00h00	1.6e-14	3.3e-11	[3]	Group35	16.8724	164	None Specific Cluster	[ABCA1, ACOD1, ADAM17, ADM, ARF1, BIRC3, CCL2, CCL20, CCL3, CCL8, CCR7, CD55, CD80, CRK, CSF2, CXCL1, CXCL2, CXCL5, CXCL8, DDIT4, EDN1, GCH1, GJB2, HAVCR2, ICAM1, IFIH1, IFIT1, IFIT2, IFIT3, IFNGR2, IL1B, IL23A, IL6, IL6R, IRAK1, IRAK2, IRAK3, ISG15, ISG20, ITGAX, IVNS1ABP, LGALS3, LITAF, LYN, NFKB1, NFKB2, NOTCH1, OASL, OPTN, PI3, PIM2, PMAIP1, PTGER2, PTGES, PTGS2, PTX3, RIPK2, RSAD2, SASH1, SE…	[ACP5, ANXA3, ARG1, BNIP3L, BST2, BTK, CARD9, CD86, CDK19, CFP, CLEC4D, COMT, COTL1, CX3CR1, DEFA1, DEFA3, FAM111A, FAU, FOS, GPX1, GSDMD, GSTP1, HIST1H2BK, HIST2H2BE, HMGB2, HMGN2, HP, HSPB1, IFI16, IFITM1, IFITM2, IFITM3, IRF8, JAK2, JUNB, JUND, LCN2, LGALSL, LILRB2, LSM4, LY86, LY96, LYZ, MAPK3, MAPKAPK3, MGST2, NDUFA2, NT5C3A, PGLYRP1, PLAC8, PLSCR3, PPBP, PRDX3, PYCARD, RARA, RNASE2, RNASE6,…	51.2195	48.7805	[ABCA1, ACOD1, ACP5, ADAM17, ADM, ANXA3, ARF1, ARG1, BIRC3, BNIP3L, BST2, BTK, CARD9, CCL2, CCL20, CCL3, CCL8, CCR7, CD55, CD80, CD86, CDK19, CFP, CLEC4D, COMT, COTL1, CRK, CSF2, CX3CR1, CXCL1, CXCL2, CXCL5, CXCL8, DDIT4, DEFA1, DEFA3, EDN1, FAM111A, FAU, FOS, GCH1, GJB2, GPX1, GSDMD, GSTP1, HAVCR2, HIST1H2BK, HIST2H2BE, HMGB2, HMGN2, HP, HSPB1, ICAM1, IFI16, IFIH1, IFIT1, IFIT2, IFIT3, IFITM1, I…
GO:0043207	response to external biotic stimulus	GO_BiologicalProcess-GOA_10.07.2017_00h00	1.6e-14	3.3e-11	[3]	Group71	16.8724	164	None Specific Cluster	[ABCA1, ACOD1, ADAM17, ADM, ARF1, BIRC3, CCL2, CCL20, CCL3, CCL8, CCR7, CD55, CD80, CRK, CSF2, CXCL1, CXCL2, CXCL5, CXCL8, DDIT4, EDN1, GCH1, GJB2, HAVCR2, ICAM1, IFIH1, IFIT1, IFIT2, IFIT3, IFNGR2, IL1B, IL23A, IL6, IL6R, IRAK1, IRAK2, IRAK3, ISG15, ISG20, ITGAX, IVNS1ABP, LGALS3, LITAF, LYN, NFKB1, NFKB2, NOTCH1, OASL, OPTN, PI3, PIM2, PMAIP1, PTGER2, PTGES, PTGS2, PTX3, RIPK2, RSAD2, SASH1, SE…	[ACP5, ANXA3, ARG1, BNIP3L, BST2, BTK, CARD9, CD86, CDK19, CFP, CLEC4D, COMT, COTL1, CX3CR1, DEFA1, DEFA3, FAM111A, FAU, FOS, GPX1, GSDMD, GSTP1, HIST1H2BK, HIST2H2BE, HMGB2, HMGN2, HP, HSPB1, IFI16, IFITM1, IFITM2, IFITM3, IRF8, JAK2, JUNB, JUND, LCN2, LGALSL, LILRB2, LSM4, LY86, LY96, LYZ, MAPK3, MAPKAPK3, MGST2, NDUFA2, NT5C3A, PGLYRP1, PLAC8, PLSCR3, PPBP, PRDX3, PYCARD, RARA, RNASE2, RNASE6,…	51.2195	48.7805	[ABCA1, ACOD1, ACP5, ADAM17, ADM, ANXA3, ARF1, ARG1, BIRC3, BNIP3L, BST2, BTK, CARD9, CCL2, CCL20, CCL3, CCL8, CCR7, CD55, CD80, CD86, CDK19, CFP, CLEC4D, COMT, COTL1, CRK, CSF2, CX3CR1, CXCL1, CXCL2, CXCL5, CXCL8, DDIT4, DEFA1, DEFA3, EDN1, FAM111A, FAU, FOS, GCH1, GJB2, GPX1, GSDMD, GSTP1, HAVCR2, HIST1H2BK, HIST2H2BE, HMGB2, HMGN2, HP, HSPB1, ICAM1, IFI16, IFIH1, IFIT1, IFIT2, IFIT3, IFITM1, I…
GO:0043207	response to external biotic stimulus	GO_BiologicalProcess-GOA_10.07.2017_00h00	1.6e-14	3.3e-11	[3]	Group77	16.8724	164	None Specific Cluster	[ABCA1, ACOD1, ADAM17, ADM, ARF1, BIRC3, CCL2, CCL20, CCL3, CCL8, CCR7, CD55, CD80, CRK, CSF2, CXCL1, CXCL2, CXCL5, CXCL8, DDIT4, EDN1, GCH1, GJB2, HAVCR2, ICAM1, IFIH1, IFIT1, IFIT2, IFIT3, IFNGR2, IL1B, IL23A, IL6, IL6R, IRAK1, IRAK2, IRAK3, ISG15, ISG20, ITGAX, IVNS1ABP, LGALS3, LITAF, LYN, NFKB1, NFKB2, NOTCH1, OASL, OPTN, PI3, PIM2, PMAIP1, PTGER2, PTGES, PTGS2, PTX3, RIPK2, RSAD2, SASH1, SE…	[ACP5, ANXA3, ARG1, BNIP3L, BST2, BTK, CARD9, CD86, CDK19, CFP, CLEC4D, COMT, COTL1, CX3CR1, DEFA1, DEFA3, FAM111A, FAU, FOS, GPX1, GSDMD, GSTP1, HIST1H2BK, HIST2H2BE, HMGB2, HMGN2, HP, HSPB1, IFI16, IFITM1, IFITM2, IFITM3, IRF8, JAK2, JUNB, JUND, LCN2, LGALSL, LILRB2, LSM4, LY86, LY96, LYZ, MAPK3, MAPKAPK3, MGST2, NDUFA2, NT5C3A, PGLYRP1, PLAC8, PLSCR3, PPBP, PRDX3, PYCARD, RARA, RNASE2, RNASE6,…	51.2195	48.7805	[ABCA1, ACOD1, ACP5, ADAM17, ADM, ANXA3, ARF1, ARG1, BIRC3, BNIP3L, BST2, BTK, CARD9, CCL2, CCL20, CCL3, CCL8, CCR7, CD55, CD80, CD86, CDK19, CFP, CLEC4D, COMT, COTL1, CRK, CSF2, CX3CR1, CXCL1, CXCL2, CXCL5, CXCL8, DDIT4, DEFA1, DEFA3, EDN1, FAM111A, FAU, FOS, GCH1, GJB2, GPX1, GSDMD, GSTP1, HAVCR2, HIST1H2BK, HIST2H2BE, HMGB2, HMGN2, HP, HSPB1, ICAM1, IFI16, IFIH1, IFIT1, IFIT2, IFIT3, IFITM1, I…
GO:0060548	negative regulation of cell death	GO_BiologicalProcess-GOA_10.07.2017_00h00	1.9e-14	3.8e-11	[3, 4, 5]	Group74	16.6832	168	Specific for Cluster #1	[ACVR1, ADA, ADAM8, ADNP2, ADORA2A, AKR1B1, ANKLE2, ANXA5, ARF4, ARHGDIA, ARHGEF2, ARL6IP1, ASNS, ATF5, BAG3, BID, BIRC3, CCL2, CCR7, CD44, CDKN1A, CFLAR, CHMP4B, CLEC5A, CSF2, DLL1, DNAJA1, DNAJB6, DNAJC5, EDN1, FAM129B, GCLM, GNPDA1, GRINA, HIF1A, HIPK2, HMGCR, HMOX1, HSP90AB1, HSPA1A, HSPA1B, HSPH1, ICAM1, IER3, IFIT3, IL1A, IL1B, IL6, IRAK1, ITGA5, ITGAV, ITGB1, IVNS1ABP, LAMP3, LGALS3, LGMN,…	[AIF1, ALOX12, ARRB1, BNIP3L, CASP2, CAST, CAT, CBX4, CD74, CDKN2D, CORO1A, CSF1R, CST3, CX3CR1, DOCK8, DUS2, DUSP1, ERCC5, FYN, GPNMB, GPX1, GSTP1, HDAC1, HIGD2A, HMGB2, HSPB1, IGBP1, IRS2, JAK2, KLF4, LRPAP1, LRRK2, MNT, NAA38, NACA, NCKAP1L, NDUFS3, NR4A2, NUAK2, PARK7, PDK4, PIN1, PLAC8, PPT1, PRAM1, PRDX3, PRDX5, PROK2, QARS, RARA, RPS27A, RPS6KA1, S100A8, SLC40A1, SOCS2, SORL1, SPHK2, TNFSF…	64.2857	35.7143	[ACVR1, ADA, ADAM8, ADNP2, ADORA2A, AIF1, AKR1B1, ALOX12, ANKLE2, ANXA5, ARF4, ARHGDIA, ARHGEF2, ARL6IP1, ARRB1, ASNS, ATF5, BAG3, BID, BIRC3, BNIP3L, CASP2, CAST, CAT, CBX4, CCL2, CCR7, CD44, CD74, CDKN1A, CDKN2D, CFLAR, CHMP4B, CLEC5A, CORO1A, CSF1R, CSF2, CST3, CX3CR1, DLL1, DNAJA1, DNAJB6, DNAJC5, DOCK8, DUS2, DUSP1, EDN1, ERCC5, FAM129B, FYN, GCLM, GNPDA1, GPNMB, GPX1, GRINA, GSTP1, HDAC1, H…
GO:0051270	regulation of cellular component movement	GO_BiologicalProcess-GOA_10.07.2017_00h00	2.6e-14	5.2e-11	[3, 4]	Group66	17.214	152	None Specific Cluster	[ACVR1, ADA, ADAM17, ADAM8, ARHGDIA, ATP1A1, C3AR1, CCL2, CCL20, CCL3, CCL7, CCR7, CD81, CLASP2, CLIC4, CRK, CXCL1, CXCL2, CXCL5, CXCL8, DNAAF1, DOCK10, DPYSL3, EDN1, F3, FERMT3, GNA12, GTPBP4, HIF1A, HMOX1, ICAM1, IL1A, IL1B, IL1R1, IL23A, IL6, IL6R, ITGA5, ITGAV, KCNJ2, LGALS3, LMNA, LPAR1, LYN, MAPRE1, MET, MMP10, MMP9, MPP1, NFE2L2, NOTCH1, NUMB, OSBPL8, P2RX4, PCID2, PLA2G7, PLAU, PLPP3, PTG…	[ABI3, ADAM15, AIF1, ALOX12, ANXA3, APEX1, ARHGAP4, ARHGDIB, ATP5A1, BST2, CCR2, CD300A, CD74, CORO1A, CORO1B, CPNE3, CSF1R, CX3CR1, DSC2, EVL, FES, FOXO4, FYN, GLIPR2, GPNMB, GPR183, GPSM3, GSTP1, HSPB1, IDH2, IFITM1, IGBP1, IRS2, ITGA2B, ITGA4, ITGB3, JAK2, KLF4, LMO4, MAPK3, MYADM, NCKAP1L, NSMF, PAK1, PECAM1, PIN1, PLXNB2, PPBP, PPM1F, PRCP, PYCARD, RETN, RHOB, RHOT1, RIPOR2, RPS19, RPSA, RRA…	54.6053	45.3947	[ABI3, ACVR1, ADA, ADAM15, ADAM17, ADAM8, AIF1, ALOX12, ANXA3, APEX1, ARHGAP4, ARHGDIA, ARHGDIB, ATP1A1, ATP5A1, BST2, C3AR1, CCL2, CCL20, CCL3, CCL7, CCR2, CCR7, CD300A, CD74, CD81, CLASP2, CLIC4, CORO1A, CORO1B, CPNE3, CRK, CSF1R, CX3CR1, CXCL1, CXCL2, CXCL5, CXCL8, DNAAF1, DOCK10, DPYSL3, DSC2, EDN1, EVL, F3, FERMT3, FES, FOXO4, FYN, GLIPR2, GNA12, GPNMB, GPR183, GPSM3, GSTP1, GTPBP4, HIF1A, H…
GO:0051270	regulation of cellular component movement	GO_BiologicalProcess-GOA_10.07.2017_00h00	2.6e-14	5.2e-11	[3, 4]	Group72	17.214	152	None Specific Cluster	[ACVR1, ADA, ADAM17, ADAM8, ARHGDIA, ATP1A1, C3AR1, CCL2, CCL20, CCL3, CCL7, CCR7, CD81, CLASP2, CLIC4, CRK, CXCL1, CXCL2, CXCL5, CXCL8, DNAAF1, DOCK10, DPYSL3, EDN1, F3, FERMT3, GNA12, GTPBP4, HIF1A, HMOX1, ICAM1, IL1A, IL1B, IL1R1, IL23A, IL6, IL6R, ITGA5, ITGAV, KCNJ2, LGALS3, LMNA, LPAR1, LYN, MAPRE1, MET, MMP10, MMP9, MPP1, NFE2L2, NOTCH1, NUMB, OSBPL8, P2RX4, PCID2, PLA2G7, PLAU, PLPP3, PTG…	[ABI3, ADAM15, AIF1, ALOX12, ANXA3, APEX1, ARHGAP4, ARHGDIB, ATP5A1, BST2, CCR2, CD300A, CD74, CORO1A, CORO1B, CPNE3, CSF1R, CX3CR1, DSC2, EVL, FES, FOXO4, FYN, GLIPR2, GPNMB, GPR183, GPSM3, GSTP1, HSPB1, IDH2, IFITM1, IGBP1, IRS2, ITGA2B, ITGA4, ITGB3, JAK2, KLF4, LMO4, MAPK3, MYADM, NCKAP1L, NSMF, PAK1, PECAM1, PIN1, PLXNB2, PPBP, PPM1F, PRCP, PYCARD, RETN, RHOB, RHOT1, RIPOR2, RPS19, RPSA, RRA…	54.6053	45.3947	[ABI3, ACVR1, ADA, ADAM15, ADAM17, ADAM8, AIF1, ALOX12, ANXA3, APEX1, ARHGAP4, ARHGDIA, ARHGDIB, ATP1A1, ATP5A1, BST2, C3AR1, CCL2, CCL20, CCL3, CCL7, CCR2, CCR7, CD300A, CD74, CD81, CLASP2, CLIC4, CORO1A, CORO1B, CPNE3, CRK, CSF1R, CX3CR1, CXCL1, CXCL2, CXCL5, CXCL8, DNAAF1, DOCK10, DPYSL3, DSC2, EDN1, EVL, F3, FERMT3, FES, FOXO4, FYN, GLIPR2, GNA12, GPNMB, GPR183, GPSM3, GSTP1, GTPBP4, HIF1A, H…
GO:0051270	regulation of cellular component movement	GO_BiologicalProcess-GOA_10.07.2017_00h00	2.6e-14	5.2e-11	[3, 4]	Group77	17.214	152	None Specific Cluster	[ACVR1, ADA, ADAM17, ADAM8, ARHGDIA, ATP1A1, C3AR1, CCL2, CCL20, CCL3, CCL7, CCR7, CD81, CLASP2, CLIC4, CRK, CXCL1, CXCL2, CXCL5, CXCL8, DNAAF1, DOCK10, DPYSL3, EDN1, F3, FERMT3, GNA12, GTPBP4, HIF1A, HMOX1, ICAM1, IL1A, IL1B, IL1R1, IL23A, IL6, IL6R, ITGA5, ITGAV, KCNJ2, LGALS3, LMNA, LPAR1, LYN, MAPRE1, MET, MMP10, MMP9, MPP1, NFE2L2, NOTCH1, NUMB, OSBPL8, P2RX4, PCID2, PLA2G7, PLAU, PLPP3, PTG…	[ABI3, ADAM15, AIF1, ALOX12, ANXA3, APEX1, ARHGAP4, ARHGDIB, ATP5A1, BST2, CCR2, CD300A, CD74, CORO1A, CORO1B, CPNE3, CSF1R, CX3CR1, DSC2, EVL, FES, FOXO4, FYN, GLIPR2, GPNMB, GPR183, GPSM3, GSTP1, HSPB1, IDH2, IFITM1, IGBP1, IRS2, ITGA2B, ITGA4, ITGB3, JAK2, KLF4, LMO4, MAPK3, MYADM, NCKAP1L, NSMF, PAK1, PECAM1, PIN1, PLXNB2, PPBP, PPM1F, PRCP, PYCARD, RETN, RHOB, RHOT1, RIPOR2, RPS19, RPSA, RRA…	54.6053	45.3947	[ABI3, ACVR1, ADA, ADAM15, ADAM17, ADAM8, AIF1, ALOX12, ANXA3, APEX1, ARHGAP4, ARHGDIA, ARHGDIB, ATP1A1, ATP5A1, BST2, C3AR1, CCL2, CCL20, CCL3, CCL7, CCR2, CCR7, CD300A, CD74, CD81, CLASP2, CLIC4, CORO1A, CORO1B, CPNE3, CRK, CSF1R, CX3CR1, CXCL1, CXCL2, CXCL5, CXCL8, DNAAF1, DOCK10, DPYSL3, DSC2, EDN1, EVL, F3, FERMT3, FES, FOXO4, FYN, GLIPR2, GNA12, GPNMB, GPR183, GPSM3, GSTP1, GTPBP4, HIF1A, H…
GO:0051707	response to other organism	GO_BiologicalProcess-GOA_10.07.2017_00h00	3.4e-14	6.7e-11	[2, 4]	Group35	16.7876	162	None Specific Cluster	[ABCA1, ACOD1, ADAM17, ADM, ARF1, BIRC3, CCL2, CCL20, CCL3, CCL8, CCR7, CD55, CD80, CRK, CSF2, CXCL1, CXCL2, CXCL5, CXCL8, DDIT4, EDN1, GCH1, GJB2, HAVCR2, ICAM1, IFIH1, IFIT1, IFIT2, IFIT3, IFNGR2, IL1B, IL23A, IL6, IL6R, IRAK1, IRAK2, IRAK3, ISG15, ISG20, ITGAX, IVNS1ABP, LGALS3, LITAF, LYN, NFKB1, NFKB2, NOTCH1, OASL, OPTN, PI3, PIM2, PMAIP1, PTGER2, PTGES, PTGS2, PTX3, RIPK2, RSAD2, SASH1, SE…	[ACP5, ANXA3, ARG1, BNIP3L, BST2, BTK, CARD9, CD86, CDK19, CFP, CLEC4D, COMT, COTL1, CX3CR1, DEFA1, DEFA3, FAM111A, FAU, FOS, GPX1, GSDMD, GSTP1, HIST1H2BK, HIST2H2BE, HMGB2, HMGN2, HP, HSPB1, IFI16, IFITM1, IFITM2, IFITM3, IRF8, JAK2, JUNB, JUND, LCN2, LILRB2, LY86, LY96, LYZ, MAPK3, MAPKAPK3, MGST2, NDUFA2, NT5C3A, PGLYRP1, PLAC8, PLSCR3, PPBP, PRDX3, PYCARD, RARA, RNASE2, RNASE6, ROMO1, RPL30,…	51.8519	48.1481	[ABCA1, ACOD1, ACP5, ADAM17, ADM, ANXA3, ARF1, ARG1, BIRC3, BNIP3L, BST2, BTK, CARD9, CCL2, CCL20, CCL3, CCL8, CCR7, CD55, CD80, CD86, CDK19, CFP, CLEC4D, COMT, COTL1, CRK, CSF2, CX3CR1, CXCL1, CXCL2, CXCL5, CXCL8, DDIT4, DEFA1, DEFA3, EDN1, FAM111A, FAU, FOS, GCH1, GJB2, GPX1, GSDMD, GSTP1, HAVCR2, HIST1H2BK, HIST2H2BE, HMGB2, HMGN2, HP, HSPB1, ICAM1, IFI16, IFIH1, IFIT1, IFIT2, IFIT3, IFITM1, I…
GO:0051707	response to other organism	GO_BiologicalProcess-GOA_10.07.2017_00h00	3.4e-14	6.7e-11	[2, 4]	Group71	16.7876	162	None Specific Cluster	[ABCA1, ACOD1, ADAM17, ADM, ARF1, BIRC3, CCL2, CCL20, CCL3, CCL8, CCR7, CD55, CD80, CRK, CSF2, CXCL1, CXCL2, CXCL5, CXCL8, DDIT4, EDN1, GCH1, GJB2, HAVCR2, ICAM1, IFIH1, IFIT1, IFIT2, IFIT3, IFNGR2, IL1B, IL23A, IL6, IL6R, IRAK1, IRAK2, IRAK3, ISG15, ISG20, ITGAX, IVNS1ABP, LGALS3, LITAF, LYN, NFKB1, NFKB2, NOTCH1, OASL, OPTN, PI3, PIM2, PMAIP1, PTGER2, PTGES, PTGS2, PTX3, RIPK2, RSAD2, SASH1, SE…	[ACP5, ANXA3, ARG1, BNIP3L, BST2, BTK, CARD9, CD86, CDK19, CFP, CLEC4D, COMT, COTL1, CX3CR1, DEFA1, DEFA3, FAM111A, FAU, FOS, GPX1, GSDMD, GSTP1, HIST1H2BK, HIST2H2BE, HMGB2, HMGN2, HP, HSPB1, IFI16, IFITM1, IFITM2, IFITM3, IRF8, JAK2, JUNB, JUND, LCN2, LILRB2, LY86, LY96, LYZ, MAPK3, MAPKAPK3, MGST2, NDUFA2, NT5C3A, PGLYRP1, PLAC8, PLSCR3, PPBP, PRDX3, PYCARD, RARA, RNASE2, RNASE6, ROMO1, RPL30,…	51.8519	48.1481	[ABCA1, ACOD1, ACP5, ADAM17, ADM, ANXA3, ARF1, ARG1, BIRC3, BNIP3L, BST2, BTK, CARD9, CCL2, CCL20, CCL3, CCL8, CCR7, CD55, CD80, CD86, CDK19, CFP, CLEC4D, COMT, COTL1, CRK, CSF2, CX3CR1, CXCL1, CXCL2, CXCL5, CXCL8, DDIT4, DEFA1, DEFA3, EDN1, FAM111A, FAU, FOS, GCH1, GJB2, GPX1, GSDMD, GSTP1, HAVCR2, HIST1H2BK, HIST2H2BE, HMGB2, HMGN2, HP, HSPB1, ICAM1, IFI16, IFIH1, IFIT1, IFIT2, IFIT3, IFITM1, I…
GO:0051707	response to other organism	GO_BiologicalProcess-GOA_10.07.2017_00h00	3.4e-14	6.7e-11	[2, 4]	Group77	16.7876	162	None Specific Cluster	[ABCA1, ACOD1, ADAM17, ADM, ARF1, BIRC3, CCL2, CCL20, CCL3, CCL8, CCR7, CD55, CD80, CRK, CSF2, CXCL1, CXCL2, CXCL5, CXCL8, DDIT4, EDN1, GCH1, GJB2, HAVCR2, ICAM1, IFIH1, IFIT1, IFIT2, IFIT3, IFNGR2, IL1B, IL23A, IL6, IL6R, IRAK1, IRAK2, IRAK3, ISG15, ISG20, ITGAX, IVNS1ABP, LGALS3, LITAF, LYN, NFKB1, NFKB2, NOTCH1, OASL, OPTN, PI3, PIM2, PMAIP1, PTGER2, PTGES, PTGS2, PTX3, RIPK2, RSAD2, SASH1, SE…	[ACP5, ANXA3, ARG1, BNIP3L, BST2, BTK, CARD9, CD86, CDK19, CFP, CLEC4D, COMT, COTL1, CX3CR1, DEFA1, DEFA3, FAM111A, FAU, FOS, GPX1, GSDMD, GSTP1, HIST1H2BK, HIST2H2BE, HMGB2, HMGN2, HP, HSPB1, IFI16, IFITM1, IFITM2, IFITM3, IRF8, JAK2, JUNB, JUND, LCN2, LILRB2, LY86, LY96, LYZ, MAPK3, MAPKAPK3, MGST2, NDUFA2, NT5C3A, PGLYRP1, PLAC8, PLSCR3, PPBP, PRDX3, PYCARD, RARA, RNASE2, RNASE6, ROMO1, RPL30,…	51.8519	48.1481	[ABCA1, ACOD1, ACP5, ADAM17, ADM, ANXA3, ARF1, ARG1, BIRC3, BNIP3L, BST2, BTK, CARD9, CCL2, CCL20, CCL3, CCL8, CCR7, CD55, CD80, CD86, CDK19, CFP, CLEC4D, COMT, COTL1, CRK, CSF2, CX3CR1, CXCL1, CXCL2, CXCL5, CXCL8, DDIT4, DEFA1, DEFA3, EDN1, FAM111A, FAU, FOS, GCH1, GJB2, GPX1, GSDMD, GSTP1, HAVCR2, HIST1H2BK, HIST2H2BE, HMGB2, HMGN2, HP, HSPB1, ICAM1, IFI16, IFIH1, IFIT1, IFIT2, IFIT3, IFITM1, I…
GO:1902531	regulation of intracellular signal transduction	GO_BiologicalProcess-GOA_10.07.2017_00h00	3.8e-14	7.5e-11	[4, 5, 6]	Group74	14.3235	271	None Specific Cluster	[ABCA1, ADA, ADAM8, AKR1B1, ARHGDIA, ARHGEF2, ATP2C1, BANP, BCAP31, BID, BIRC3, BOP1, CCL14, CCL2, CCL20, CCL3, CCL3L1, CCL4L1, CCL7, CCL8, CCR7, CD44, CD80, CD81, CFLAR, CHORDC1, CRK, CSF2, DDIT4, DFNA5, DNAJA1, DUSP16, DUSP5, DVL3, EDN1, F3, FLOT1, GADD45B, GNA12, GRINA, GSTO1, HAVCR2, HGS, HIF1A, HIP1, HIPK2, HMGCR, HMOX1, HPSE, HSPA1A, HSPA1B, HSPH1, ICAM1, IER3, IL1B, IL23A, IL6, IL6R, IRAK1…	[ADRB2, APEX1, ARHGAP1, ARHGAP15, ARHGAP19, ARHGAP4, ARHGAP45, ARHGAP9, ARHGDIB, ARHGEF18, ARHGEF3, ARHGEF6, ARRB1, ATP2B4, BST2, CARD9, CAT, CCDC6, CD300A, CD74, CD86, CDK5RAP3, CDKN2D, CHN2, CSF1R, CSK, CYTH4, DUSP1, DUSP22, ERP29, FBP1, FGD2, FGD3, FYN, GFRA2, GLIPR2, GNAI2, GPD1L, GPNMB, GPR183, GPX1, GSTP1, HCST, HDAC1, HINT1, HSPB1, IGBP1, IRS2, JAK2, KLF4, LAMTOR1, LAMTOR2, LAMTOR4, LMBRD1…	57.9336	42.0664	[ABCA1, ADA, ADAM8, ADRB2, AKR1B1, APEX1, ARHGAP1, ARHGAP15, ARHGAP19, ARHGAP4, ARHGAP45, ARHGAP9, ARHGDIA, ARHGDIB, ARHGEF18, ARHGEF2, ARHGEF3, ARHGEF6, ARRB1, ATP2B4, ATP2C1, BANP, BCAP31, BID, BIRC3, BOP1, BST2, CARD9, CAT, CCDC6, CCL14, CCL2, CCL20, CCL3, CCL3L1, CCL4L1, CCL7, CCL8, CCR7, CD300A, CD44, CD74, CD80, CD81, CD86, CDK5RAP3, CDKN2D, CFLAR, CHN2, CHORDC1, CRK, CSF1R, CSF2, CSK, CYTH…
GO:1902531	regulation of intracellular signal transduction	GO_BiologicalProcess-GOA_10.07.2017_00h00	3.8e-14	7.5e-11	[4, 5, 6]	Group78	14.3235	271	None Specific Cluster	[ABCA1, ADA, ADAM8, AKR1B1, ARHGDIA, ARHGEF2, ATP2C1, BANP, BCAP31, BID, BIRC3, BOP1, CCL14, CCL2, CCL20, CCL3, CCL3L1, CCL4L1, CCL7, CCL8, CCR7, CD44, CD80, CD81, CFLAR, CHORDC1, CRK, CSF2, DDIT4, DFNA5, DNAJA1, DUSP16, DUSP5, DVL3, EDN1, F3, FLOT1, GADD45B, GNA12, GRINA, GSTO1, HAVCR2, HGS, HIF1A, HIP1, HIPK2, HMGCR, HMOX1, HPSE, HSPA1A, HSPA1B, HSPH1, ICAM1, IER3, IL1B, IL23A, IL6, IL6R, IRAK1…	[ADRB2, APEX1, ARHGAP1, ARHGAP15, ARHGAP19, ARHGAP4, ARHGAP45, ARHGAP9, ARHGDIB, ARHGEF18, ARHGEF3, ARHGEF6, ARRB1, ATP2B4, BST2, CARD9, CAT, CCDC6, CD300A, CD74, CD86, CDK5RAP3, CDKN2D, CHN2, CSF1R, CSK, CYTH4, DUSP1, DUSP22, ERP29, FBP1, FGD2, FGD3, FYN, GFRA2, GLIPR2, GNAI2, GPD1L, GPNMB, GPR183, GPX1, GSTP1, HCST, HDAC1, HINT1, HSPB1, IGBP1, IRS2, JAK2, KLF4, LAMTOR1, LAMTOR2, LAMTOR4, LMBRD1…	57.9336	42.0664	[ABCA1, ADA, ADAM8, ADRB2, AKR1B1, APEX1, ARHGAP1, ARHGAP15, ARHGAP19, ARHGAP4, ARHGAP45, ARHGAP9, ARHGDIA, ARHGDIB, ARHGEF18, ARHGEF2, ARHGEF3, ARHGEF6, ARRB1, ATP2B4, ATP2C1, BANP, BCAP31, BID, BIRC3, BOP1, BST2, CARD9, CAT, CCDC6, CCL14, CCL2, CCL20, CCL3, CCL3L1, CCL4L1, CCL7, CCL8, CCR7, CD300A, CD44, CD74, CD80, CD81, CD86, CDK5RAP3, CDKN2D, CFLAR, CHN2, CHORDC1, CRK, CSF1R, CSF2, CSK, CYTH…
GO:1902533	positive regulation of intracellular signal transduction	GO_BiologicalProcess-GOA_10.07.2017_00h00	4.2e-14	8.2e-11	[4, 5, 6, 7]	Group78	16.6497	164	Specific for Cluster #1	[ADA, ADAM8, AKR1B1, ATP2C1, BCAP31, BID, BIRC3, CCL14, CCL2, CCL20, CCL3, CCL3L1, CCL4L1, CCL7, CCL8, CCR7, CD44, CD81, CFLAR, CRK, CSF2, DFNA5, DUSP5, DVL3, EDN1, F3, GADD45B, GSTO1, HAVCR2, HIP1, HIPK2, HMGCR, HMOX1, HPSE, HSPA1A, HSPA1B, ICAM1, IL1B, IL23A, IL6, IL6R, IRAK1, IRAK2, ITGAV, LAMTOR3, LIMS1, LITAF, LPAR1, LYN, MAP2K3, MAP3K20, MAP3K4, MAP3K8, NOTCH1, NUP62, OSBPL8, OSM, P2RX4, PC…	[ADRB2, APEX1, ARRB1, BST2, CARD9, CAT, CD300A, CD74, CDK5RAP3, CSF1R, CSK, DUSP22, ERP29, FGD2, FYN, GLIPR2, GNAI2, GPNMB, GPR183, GPX1, HCST, HINT1, JAK2, LAMTOR1, LAMTOR2, LAMTOR4, LPAR6, LRRK2, MAP3K1, MAP3K6, MAP4K1, MAP4K2, MAPK3, MAPKAPK3, MRPL23, NACC2, NCF1, NDUFA2, P2RY8, PAK1, PARK7, PECAM1, PELI2, PRKCB, PROK2, PYCARD, RPL17, RPL23, RPL26, RPS27A, RPS3, S100A12, S100A4, S100A8, SCIMP,…	61.5854	38.4146	[ADA, ADAM8, ADRB2, AKR1B1, APEX1, ARRB1, ATP2C1, BCAP31, BID, BIRC3, BST2, CARD9, CAT, CCL14, CCL2, CCL20, CCL3, CCL3L1, CCL4L1, CCL7, CCL8, CCR7, CD300A, CD44, CD74, CD81, CDK5RAP3, CFLAR, CRK, CSF1R, CSF2, CSK, DFNA5, DUSP22, DUSP5, DVL3, EDN1, ERP29, F3, FGD2, FYN, GADD45B, GLIPR2, GNAI2, GPNMB, GPR183, GPX1, GSTO1, HAVCR2, HCST, HINT1, HIP1, HIPK2, HMGCR, HMOX1, HPSE, HSPA1A, HSPA1B, ICAM1, …
GO:0045333	cellular respiration	GO_BiologicalProcess-GOA_10.07.2017_00h00	4.6e-14	9e-11	[4, 5]	Group73	28.125	54	Specific for Cluster #2	[BID, D2HGDH, DLD, FH, HIF1A, LDLR, SLC25A13, SOD2, VCP]	[ADCY7, BLOC1S1, CAT, COQ10A, COX5A, COX5B, COX6B1, COX6C, COX7B, COX7C, COX8A, IDH1, IDH2, MDH1, NDUFA1, NDUFA11, NDUFA12, NDUFA2, NDUFA3, NDUFA4, NDUFA8, NDUFAB1, NDUFB10, NDUFB11, NDUFB3, NDUFB5, NDUFB6, NDUFB7, NDUFB8, NDUFS3, NDUFS4, NDUFS5, NDUFS7, NDUFS8, NOA1, OXA1L, PARK7, PDHB, PTGS1, SDHB, SUCLG1, SUCLG2, UQCRH, UQCRHL, UQCRQ]	16.6667	83.3333	[ADCY7, BID, BLOC1S1, CAT, COQ10A, COX5A, COX5B, COX6B1, COX6C, COX7B, COX7C, COX8A, D2HGDH, DLD, FH, HIF1A, IDH1, IDH2, LDLR, MDH1, NDUFA1, NDUFA11, NDUFA12, NDUFA2, NDUFA3, NDUFA4, NDUFA8, NDUFAB1, NDUFB10, NDUFB11, NDUFB3, NDUFB5, NDUFB6, NDUFB7, NDUFB8, NDUFS3, NDUFS4, NDUFS5, NDUFS7, NDUFS8, NOA1, OXA1L, PARK7, PDHB, PTGS1, SDHB, SLC25A13, SOD2, SUCLG1, SUCLG2, UQCRH, UQCRHL, UQCRQ, VCP]
GO:0002218	activation of innate immune response	GO_BiologicalProcess-GOA_10.07.2017_00h00	5.4e-14	1e-10	[3, 5, 6, 7, 8]	Group77	23.8255	71	None Specific Cluster	[ACOD1, ADAM8, BIRC3, CTSL, FFAR2, FLOT1, HAVCR2, HSPA1A, HSPA1B, IFIH1, IRAK1, IRAK2, IRAK3, LGMN, LYN, NFKB1, PIK3AP1, PSMA1, PSMA6, PSMC1, PSMD1, PSMD14, PSMD7, RELB, RIPK2, RSAD2, SRC, TANK, TBK1, TICAM1, TLR2, TNFAIP3, TNIP1, TNIP3, WDFY1]	[BTK, CARD9, CD300A, CD300LF, CD86, CLEC4A, CLEC4D, CNPY3, CTSS, FCN1, FYN, ICAM2, IFI16, ITGAM, ITGB2, LY96, MAP3K1, MAPKAPK3, NDUFA2, PAK1, PGLYRP1, PSMB10, PSMB3, PSMB8, PSME1, PSME2, PYCARD, RPS27A, RPSA, S100A8, TLR1, TLR5, TLR6, TLR8, TMEM173, UNC93B1]	49.2958	50.7042	[ACOD1, ADAM8, BIRC3, BTK, CARD9, CD300A, CD300LF, CD86, CLEC4A, CLEC4D, CNPY3, CTSL, CTSS, FCN1, FFAR2, FLOT1, FYN, HAVCR2, HSPA1A, HSPA1B, ICAM2, IFI16, IFIH1, IRAK1, IRAK2, IRAK3, ITGAM, ITGB2, LGMN, LY96, LYN, MAP3K1, MAPKAPK3, NDUFA2, NFKB1, PAK1, PGLYRP1, PIK3AP1, PSMA1, PSMA6, PSMB10, PSMB3, PSMB8, PSMC1, PSMD1, PSMD14, PSMD7, PSME1, PSME2, PYCARD, RELB, RIPK2, RPS27A, RPSA, RSAD2, S100A8,…
GO:0051272	positive regulation of cellular component movement	GO_BiologicalProcess-GOA_10.07.2017_00h00	5.2e-14	1e-10	[3, 4, 5]	Group72	20.5074	97	Specific for Cluster #1	[ACVR1, ADAM17, ADAM8, C3AR1, CCL20, CCL3, CCL7, CCR7, CLASP2, CRK, CXCL1, CXCL2, CXCL5, CXCL8, EDN1, F3, FERMT3, HIF1A, ICAM1, IL1A, IL1B, IL1R1, IL23A, IL6, IL6R, ITGA5, ITGAV, LGALS3, LPAR1, LYN, MAPRE1, MET, MMP9, NFE2L2, NOTCH1, NUMB, P2RX4, PCID2, PLA2G7, PLAU, PLPP3, PTGS2, RAPGEF2, RDX, SASH1, SDCBP, SOD2, SPAG9, SPHK1, SRC, STX4, SWAP70, TNF, TNFAIP6, TNFRSF14, TNFRSF18, TNFSF14, WNT5A, …	[AIF1, ALOX12, ANXA3, ATP5A1, CCR2, CD74, CORO1A, CPNE3, CSF1R, FOXO4, GLIPR2, GPNMB, GPSM3, HSPB1, IRS2, ITGA2B, ITGA4, ITGB3, JAK2, MAPK3, MYADM, NCKAP1L, NSMF, PAK1, PPBP, PPM1F, PYCARD, RETN, RHOB, RIPOR2, RPS19, RPSA, SELP, SSH2, TGFBR2, TRPM4]	62.8866	37.1134	[ACVR1, ADAM17, ADAM8, AIF1, ALOX12, ANXA3, ATP5A1, C3AR1, CCL20, CCL3, CCL7, CCR2, CCR7, CD74, CLASP2, CORO1A, CPNE3, CRK, CSF1R, CXCL1, CXCL2, CXCL5, CXCL8, EDN1, F3, FERMT3, FOXO4, GLIPR2, GPNMB, GPSM3, HIF1A, HSPB1, ICAM1, IL1A, IL1B, IL1R1, IL23A, IL6, IL6R, IRS2, ITGA2B, ITGA4, ITGA5, ITGAV, ITGB3, JAK2, LGALS3, LPAR1, LYN, MAPK3, MAPRE1, MET, MMP9, MYADM, NCKAP1L, NFE2L2, NOTCH1, NSMF, NUM…
GO:0071702	organic substance transport	GO_BiologicalProcess-GOA_10.07.2017_00h00	5.6e-14	1.1e-10	[4]	Group66	13.1324	379	None Specific Cluster	[ABCA1, ACSL1, ADA, ADAM8, ADORA2A, AFTPH, ANXA2, APBA3, AQP9, ARCN1, ARF1, ARF4, ARFGAP3, ARHGEF2, ARL6IP1, ATP6V1B2, ATP6V1D, ATP6V1E1, ATP6V1F, ATP6V1H, AZIN1, BAG3, BCAP31, BID, CCDC93, CCL3, CCR7, CD58, CD63, CDC37, CDKN1A, CES1, CHMP2B, CHMP4B, CHMP5, CHORDC1, CLEC5A, CRY1, CSF2, DDX39A, DNAJA1, DUSP16, EDEM1, EDN1, EGR2, EHD1, EMD, F3, FFAR2, FLNB, FLOT1, GNPDA1, HAVCR2, HGS, HIF1A, HIP1, …	[ABCC3, ACAP1, AGFG1, ALKBH5, AP2S1, APEX1, AQP10, ARF5, ARG1, ARHGAP1, ARRB1, ATG16L2, ATPIF1, BNIP3L, BTK, C14orf166, C2CD5, CA4, CD74, CNIH4, COMMD1, CSF1R, CSK, CTDSP2, DPYSL2, ENY2, ERP29, ESYT1, ESYT2, FAM53B, FAM89B, FAU, FCN1, FOLR3, FYB, FYN, GNAI2, GPNMB, GSDMD, HADH, HHEX, HSPB1, IDH2, IRS2, ITGB3, JAK2, KDELR1, LAMTOR1, LGALSL, LMBRD1, LRRK2, LSM4, MAP4K2, MAPK3, MID1IP1, MIDN, MPC1, …	50.3958	49.6042	[ABCA1, ABCC3, ACAP1, ACSL1, ADA, ADAM8, ADORA2A, AFTPH, AGFG1, ALKBH5, ANXA2, AP2S1, APBA3, APEX1, AQP10, AQP9, ARCN1, ARF1, ARF4, ARF5, ARFGAP3, ARG1, ARHGAP1, ARHGEF2, ARL6IP1, ARRB1, ATG16L2, ATP6V1B2, ATP6V1D, ATP6V1E1, ATP6V1F, ATP6V1H, ATPIF1, AZIN1, BAG3, BCAP31, BID, BNIP3L, BTK, C14orf166, C2CD5, CA4, CCDC93, CCL3, CCR7, CD58, CD63, CD74, CDC37, CDKN1A, CES1, CHMP2B, CHMP4B, CHMP5, CHOR…
GO:0071702	organic substance transport	GO_BiologicalProcess-GOA_10.07.2017_00h00	5.6e-14	1.1e-10	[4]	Group70	13.1324	379	None Specific Cluster	[ABCA1, ACSL1, ADA, ADAM8, ADORA2A, AFTPH, ANXA2, APBA3, AQP9, ARCN1, ARF1, ARF4, ARFGAP3, ARHGEF2, ARL6IP1, ATP6V1B2, ATP6V1D, ATP6V1E1, ATP6V1F, ATP6V1H, AZIN1, BAG3, BCAP31, BID, CCDC93, CCL3, CCR7, CD58, CD63, CDC37, CDKN1A, CES1, CHMP2B, CHMP4B, CHMP5, CHORDC1, CLEC5A, CRY1, CSF2, DDX39A, DNAJA1, DUSP16, EDEM1, EDN1, EGR2, EHD1, EMD, F3, FFAR2, FLNB, FLOT1, GNPDA1, HAVCR2, HGS, HIF1A, HIP1, …	[ABCC3, ACAP1, AGFG1, ALKBH5, AP2S1, APEX1, AQP10, ARF5, ARG1, ARHGAP1, ARRB1, ATG16L2, ATPIF1, BNIP3L, BTK, C14orf166, C2CD5, CA4, CD74, CNIH4, COMMD1, CSF1R, CSK, CTDSP2, DPYSL2, ENY2, ERP29, ESYT1, ESYT2, FAM53B, FAM89B, FAU, FCN1, FOLR3, FYB, FYN, GNAI2, GPNMB, GSDMD, HADH, HHEX, HSPB1, IDH2, IRS2, ITGB3, JAK2, KDELR1, LAMTOR1, LGALSL, LMBRD1, LRRK2, LSM4, MAP4K2, MAPK3, MID1IP1, MIDN, MPC1, …	50.3958	49.6042	[ABCA1, ABCC3, ACAP1, ACSL1, ADA, ADAM8, ADORA2A, AFTPH, AGFG1, ALKBH5, ANXA2, AP2S1, APBA3, APEX1, AQP10, AQP9, ARCN1, ARF1, ARF4, ARF5, ARFGAP3, ARG1, ARHGAP1, ARHGEF2, ARL6IP1, ARRB1, ATG16L2, ATP6V1B2, ATP6V1D, ATP6V1E1, ATP6V1F, ATP6V1H, ATPIF1, AZIN1, BAG3, BCAP31, BID, BNIP3L, BTK, C14orf166, C2CD5, CA4, CCDC93, CCL3, CCR7, CD58, CD63, CD74, CDC37, CDKN1A, CES1, CHMP2B, CHMP4B, CHMP5, CHOR…
GO:0071702	organic substance transport	GO_BiologicalProcess-GOA_10.07.2017_00h00	5.6e-14	1.1e-10	[4]	Group75	13.1324	379	None Specific Cluster	[ABCA1, ACSL1, ADA, ADAM8, ADORA2A, AFTPH, ANXA2, APBA3, AQP9, ARCN1, ARF1, ARF4, ARFGAP3, ARHGEF2, ARL6IP1, ATP6V1B2, ATP6V1D, ATP6V1E1, ATP6V1F, ATP6V1H, AZIN1, BAG3, BCAP31, BID, CCDC93, CCL3, CCR7, CD58, CD63, CDC37, CDKN1A, CES1, CHMP2B, CHMP4B, CHMP5, CHORDC1, CLEC5A, CRY1, CSF2, DDX39A, DNAJA1, DUSP16, EDEM1, EDN1, EGR2, EHD1, EMD, F3, FFAR2, FLNB, FLOT1, GNPDA1, HAVCR2, HGS, HIF1A, HIP1, …	[ABCC3, ACAP1, AGFG1, ALKBH5, AP2S1, APEX1, AQP10, ARF5, ARG1, ARHGAP1, ARRB1, ATG16L2, ATPIF1, BNIP3L, BTK, C14orf166, C2CD5, CA4, CD74, CNIH4, COMMD1, CSF1R, CSK, CTDSP2, DPYSL2, ENY2, ERP29, ESYT1, ESYT2, FAM53B, FAM89B, FAU, FCN1, FOLR3, FYB, FYN, GNAI2, GPNMB, GSDMD, HADH, HHEX, HSPB1, IDH2, IRS2, ITGB3, JAK2, KDELR1, LAMTOR1, LGALSL, LMBRD1, LRRK2, LSM4, MAP4K2, MAPK3, MID1IP1, MIDN, MPC1, …	50.3958	49.6042	[ABCA1, ABCC3, ACAP1, ACSL1, ADA, ADAM8, ADORA2A, AFTPH, AGFG1, ALKBH5, ANXA2, AP2S1, APBA3, APEX1, AQP10, AQP9, ARCN1, ARF1, ARF4, ARF5, ARFGAP3, ARG1, ARHGAP1, ARHGEF2, ARL6IP1, ARRB1, ATG16L2, ATP6V1B2, ATP6V1D, ATP6V1E1, ATP6V1F, ATP6V1H, ATPIF1, AZIN1, BAG3, BCAP31, BID, BNIP3L, BTK, C14orf166, C2CD5, CA4, CCDC93, CCL3, CCR7, CD58, CD63, CD74, CDC37, CDKN1A, CES1, CHMP2B, CHMP4B, CHMP5, CHOR…
GO:0071702	organic substance transport	GO_BiologicalProcess-GOA_10.07.2017_00h00	5.6e-14	1.1e-10	[4]	Group76	13.1324	379	None Specific Cluster	[ABCA1, ACSL1, ADA, ADAM8, ADORA2A, AFTPH, ANXA2, APBA3, AQP9, ARCN1, ARF1, ARF4, ARFGAP3, ARHGEF2, ARL6IP1, ATP6V1B2, ATP6V1D, ATP6V1E1, ATP6V1F, ATP6V1H, AZIN1, BAG3, BCAP31, BID, CCDC93, CCL3, CCR7, CD58, CD63, CDC37, CDKN1A, CES1, CHMP2B, CHMP4B, CHMP5, CHORDC1, CLEC5A, CRY1, CSF2, DDX39A, DNAJA1, DUSP16, EDEM1, EDN1, EGR2, EHD1, EMD, F3, FFAR2, FLNB, FLOT1, GNPDA1, HAVCR2, HGS, HIF1A, HIP1, …	[ABCC3, ACAP1, AGFG1, ALKBH5, AP2S1, APEX1, AQP10, ARF5, ARG1, ARHGAP1, ARRB1, ATG16L2, ATPIF1, BNIP3L, BTK, C14orf166, C2CD5, CA4, CD74, CNIH4, COMMD1, CSF1R, CSK, CTDSP2, DPYSL2, ENY2, ERP29, ESYT1, ESYT2, FAM53B, FAM89B, FAU, FCN1, FOLR3, FYB, FYN, GNAI2, GPNMB, GSDMD, HADH, HHEX, HSPB1, IDH2, IRS2, ITGB3, JAK2, KDELR1, LAMTOR1, LGALSL, LMBRD1, LRRK2, LSM4, MAP4K2, MAPK3, MID1IP1, MIDN, MPC1, …	50.3958	49.6042	[ABCA1, ABCC3, ACAP1, ACSL1, ADA, ADAM8, ADORA2A, AFTPH, AGFG1, ALKBH5, ANXA2, AP2S1, APBA3, APEX1, AQP10, AQP9, ARCN1, ARF1, ARF4, ARF5, ARFGAP3, ARG1, ARHGAP1, ARHGEF2, ARL6IP1, ARRB1, ATG16L2, ATP6V1B2, ATP6V1D, ATP6V1E1, ATP6V1F, ATP6V1H, ATPIF1, AZIN1, BAG3, BCAP31, BID, BNIP3L, BTK, C14orf166, C2CD5, CA4, CCDC93, CCL3, CCR7, CD58, CD63, CD74, CDC37, CDKN1A, CES1, CHMP2B, CHMP4B, CHMP5, CHOR…
GO:0001932	regulation of protein phosphorylation	GO_BiologicalProcess-GOA_10.07.2017_00h00	5.6e-14	1.1e-10	[6, 7, 8]	Group68	15.222	216	None Specific Cluster	[ACSL1, ACVR1, ADAM17, ADAM8, ADCY3, ADORA2A, AKR1B1, ANXA2, ARHGEF2, BCAR3, CCL14, CCL2, CCL20, CCL3, CCL3L1, CCL4L1, CCL7, CCL8, CCND1, CCR7, CD44, CD80, CD81, CDC37, CDKN1A, CFLAR, CHORDC1, CRK, CSF2, DDIT4, DNAJA1, DUSP16, DUSP5, DVL3, EDN1, FLOT1, FNIP2, GADD45B, GMFB, GTF2H1, GTPBP4, HAVCR2, HGS, HIPK2, HMGCR, HSP90AB1, HSPH1, ICAM1, IL1B, IL23A, IL6, IL6R, IRAK1, IRAK2, IRAK3, ITGA5, ITGAV…	[ADCY7, ADRB2, AIF1, ARRB1, ATP2B4, BRAT1, CARD9, CCDC6, CCDC88C, CCND3, CD300A, CD74, CDK2AP1, CDK5RAP3, CDKN1C, CDKN2D, CEBPA, CSF1R, CSK, CTDSP2, DNAJC10, DUS2, DUSP1, DUSP22, EGR1, EIF2AK1, ERP29, FABP4, FAM212A, FGD2, FYN, GFRA2, GLIPR2, GMFG, GNAI2, GPD1L, GPNMB, GPR183, GSTP1, HHEX, HSPB1, IGBP1, ITGB2, ITGB3, JAK2, KLF4, LAMTOR1, LAMTOR2, LRRK2, MAP3K1, MAP3K6, MAP4K1, MAP4K2, MAPK3, MAPK…	56.0185	43.9815	[ACSL1, ACVR1, ADAM17, ADAM8, ADCY3, ADCY7, ADORA2A, ADRB2, AIF1, AKR1B1, ANXA2, ARHGEF2, ARRB1, ATP2B4, BCAR3, BRAT1, CARD9, CCDC6, CCDC88C, CCL14, CCL2, CCL20, CCL3, CCL3L1, CCL4L1, CCL7, CCL8, CCND1, CCND3, CCR7, CD300A, CD44, CD74, CD80, CD81, CDC37, CDK2AP1, CDK5RAP3, CDKN1A, CDKN1C, CDKN2D, CEBPA, CFLAR, CHORDC1, CRK, CSF1R, CSF2, CSK, CTDSP2, DDIT4, DNAJA1, DNAJC10, DUS2, DUSP1, DUSP16, DU…
GO:0001932	regulation of protein phosphorylation	GO_BiologicalProcess-GOA_10.07.2017_00h00	5.6e-14	1.1e-10	[6, 7, 8]	Group78	15.222	216	None Specific Cluster	[ACSL1, ACVR1, ADAM17, ADAM8, ADCY3, ADORA2A, AKR1B1, ANXA2, ARHGEF2, BCAR3, CCL14, CCL2, CCL20, CCL3, CCL3L1, CCL4L1, CCL7, CCL8, CCND1, CCR7, CD44, CD80, CD81, CDC37, CDKN1A, CFLAR, CHORDC1, CRK, CSF2, DDIT4, DNAJA1, DUSP16, DUSP5, DVL3, EDN1, FLOT1, FNIP2, GADD45B, GMFB, GTF2H1, GTPBP4, HAVCR2, HGS, HIPK2, HMGCR, HSP90AB1, HSPH1, ICAM1, IL1B, IL23A, IL6, IL6R, IRAK1, IRAK2, IRAK3, ITGA5, ITGAV…	[ADCY7, ADRB2, AIF1, ARRB1, ATP2B4, BRAT1, CARD9, CCDC6, CCDC88C, CCND3, CD300A, CD74, CDK2AP1, CDK5RAP3, CDKN1C, CDKN2D, CEBPA, CSF1R, CSK, CTDSP2, DNAJC10, DUS2, DUSP1, DUSP22, EGR1, EIF2AK1, ERP29, FABP4, FAM212A, FGD2, FYN, GFRA2, GLIPR2, GMFG, GNAI2, GPD1L, GPNMB, GPR183, GSTP1, HHEX, HSPB1, IGBP1, ITGB2, ITGB3, JAK2, KLF4, LAMTOR1, LAMTOR2, LRRK2, MAP3K1, MAP3K6, MAP4K1, MAP4K2, MAPK3, MAPK…	56.0185	43.9815	[ACSL1, ACVR1, ADAM17, ADAM8, ADCY3, ADCY7, ADORA2A, ADRB2, AIF1, AKR1B1, ANXA2, ARHGEF2, ARRB1, ATP2B4, BCAR3, BRAT1, CARD9, CCDC6, CCDC88C, CCL14, CCL2, CCL20, CCL3, CCL3L1, CCL4L1, CCL7, CCL8, CCND1, CCND3, CCR7, CD300A, CD44, CD74, CD80, CD81, CDC37, CDK2AP1, CDK5RAP3, CDKN1A, CDKN1C, CDKN2D, CEBPA, CFLAR, CHORDC1, CRK, CSF1R, CSF2, CSK, CTDSP2, DDIT4, DNAJA1, DNAJC10, DUS2, DUSP1, DUSP16, DU…
GO:0043069	negative regulation of programmed cell death	GO_BiologicalProcess-GOA_10.07.2017_00h00	5.7e-14	1.1e-10	[4, 5, 6]	Group74	16.9197	156	Specific for Cluster #1	[ACVR1, ADA, ADAM8, ADORA2A, AKR1B1, ANKLE2, ANXA5, ARF4, ARHGDIA, ARHGEF2, ARL6IP1, ASNS, ATF5, BAG3, BID, BIRC3, CCL2, CCR7, CD44, CDKN1A, CFLAR, CLEC5A, CSF2, DLL1, DNAJA1, DNAJB6, DNAJC5, EDN1, FAM129B, GCLM, GNPDA1, GRINA, HIF1A, HIPK2, HMGCR, HMOX1, HSP90AB1, HSPA1A, HSPA1B, HSPH1, ICAM1, IER3, IFIT3, IL1A, IL1B, IL6, IRAK1, ITGA5, ITGAV, ITGB1, IVNS1ABP, LAMP3, LGALS3, LGMN, LMNA, MET, MMP…	[AIF1, ALOX12, ARRB1, BNIP3L, CASP2, CAST, CAT, CBX4, CD74, CDKN2D, CORO1A, CSF1R, CX3CR1, DOCK8, DUSP1, ERCC5, FYN, GPX1, GSTP1, HDAC1, HIGD2A, HMGB2, HSPB1, IGBP1, IRS2, JAK2, KLF4, LRRK2, MNT, NAA38, NACA, NCKAP1L, NDUFS3, NR4A2, NUAK2, PARK7, PDK4, PIN1, PLAC8, PPT1, PRAM1, PRDX3, PRDX5, PROK2, QARS, RARA, RPS27A, RPS6KA1, S100A8, SLC40A1, SOCS2, SPHK2, TNFSF10, TSC22D3, UCP2]	64.7436	35.2564	[ACVR1, ADA, ADAM8, ADORA2A, AIF1, AKR1B1, ALOX12, ANKLE2, ANXA5, ARF4, ARHGDIA, ARHGEF2, ARL6IP1, ARRB1, ASNS, ATF5, BAG3, BID, BIRC3, BNIP3L, CASP2, CAST, CAT, CBX4, CCL2, CCR7, CD44, CD74, CDKN1A, CDKN2D, CFLAR, CLEC5A, CORO1A, CSF1R, CSF2, CX3CR1, DLL1, DNAJA1, DNAJB6, DNAJC5, DOCK8, DUSP1, EDN1, ERCC5, FAM129B, FYN, GCLM, GNPDA1, GPX1, GRINA, GSTP1, HDAC1, HIF1A, HIGD2A, HIPK2, HMGB2, HMGCR,…
[truncated: 737 more rows]
