# Supplementary material for: Cellular metabolism constrains innate immune responses in early human ontogeny
Source: Nat Commun. 2018 Nov 16;9:4822. doi: 10.1038/s41467-018-07215-9 (PMC6240060; doi:10.1038/s41467-018-07215-9)
Supplement: Supplementary file 6 — Supplementary Data 3 [file 41467_2018_7215_MOESM6_ESM.xlsx]

## Sheet: Sheet1
PROBE.ID	GENE	adult 1	adult 2	adult 3	adult 4	adult 5	adult 6	adult 7	adult 8	adult 9	adult 10	adult 11	adult 12	adult 1 LPS stimulated	adult 2 LPS stimulated	adult 3 LPS stimulated	adult 4 LPS stimulated	adult 5 LPS stimulated	adult 6 LPS stimulated	adult 7 LPS stimulated	adult 8 LPS stimulated	adult 9 LPS stimulated	adult 10 LPS stimulated	adult 11 LPS stimulated	adult 12 LPS stimulated	term 1	term 2	term 3	term 4	term 5	term 6	term 7	term 8	term 9	term 10	term 11	term 12	term 1 LPS stimulated	term 2 LPS stimulated	term 3 LPS stimulated	term 4 LPS stimulated	term 5 LPS stimulated	term 6 LPS stimulated	term 7 LPS stimulated	term 8 LPS stimulated	term 9 LPS stimulated	term 10 LPS stimulated	term 11 LPS stimulated	term 12 LPS stimulated
ILMN_1661599	DDIT4	9.05777	8.01824	8.57217	8.07013	8.5604	8.00346	9.9096	8.01582	8.11447	7.82459	8.94332	7.88675	10.3459	10.4862	9.51432	9.7291	10.1227	10.443	Insufficient sample	9.9755	11.1685	10.0684	10.5381	9.64617	7.56059	8.2963	6.94211	7.74153	6.85941	7.06131	8.34739	8.38244	8.08069	8.03005	8.4139	9.24189	9.83549	9.75764	9.5697	10.207	9.71451	10.43	10.2178	9.95627	10.4169	10.055	10.0122	10.6898
ILMN_1696537	DDIT4L	4.20053	4.17823	4.42415	4.25323	4.34881	4.48199	4.21146	4.34985	4.19703	4.42232	4.35576	4.2193	5.27917	4.71758	5.29851	4.475	7.44896	5.86236	Insufficient sample	5.50678	4.36261	5.13781	4.26954	4.93503	5.48023	4.5504	4.71726	4.4777	5.02402	5.02164	4.65191	4.47148	4.51989	4.39193	4.77976	4.36011	8.00152	7.73658	7.44006	6.52736	8.16626	6.63392	8.03059	8.88754	8.58113	7.38998	6.88294	7.6818
ILMN_1739083	SIRT1	6.53421	6.72178	6.77698	6.49879	6.63856	6.71692	7.02183	6.95416	6.46479	6.52664	6.50188	6.89246	7.28859	7.52169	7.44006	6.49374	8.50631	7.16052	Insufficient sample	7.4849	7.5289	7.63794	7.23698	7.55202	6.80889	6.70574	6.74012	6.84833	6.83457	7.33324	6.34991	6.5493	6.89646	6.68568	6.8217	6.58723	7.535	7.4607	7.45534	7.09703	7.42574	7.34456	7.45283	7.9361	7.87138	7.92399	7.94168	7.59212
ILMN_1723494	SIRT2	5.82034	5.58264	5.45588	5.6384	5.59735	5.57433	5.48924	5.51157	5.87699	5.58236	5.83703	5.59735	5.11151	5.54619	5.72237	5.70267	5.04745	4.85047	Insufficient sample	5.3955	5.09474	5.6767	4.93694	5.5173	5.63535	5.97383	5.57951	5.46972	5.88829	5.65405	5.85569	5.66655	5.94167	5.87728	5.47972	5.69136	4.86504	5.19875	4.77087	5.35687	5.53046	5.46186	5.55456	5.0688	5.26403	5.31464	5.22559	5.44693
ILMN_2398711	SIRT2	5.19465	4.90003	4.65841	5.05836	5.04919	4.89293	4.88094	4.92819	4.88528	4.80993	5.03596	5.05016	4.19745	4.57572	4.81954	5.1726	4.61279	4.35454	Insufficient sample	4.91524	4.44579	4.24329	4.73219	4.27354	4.9429	5.16909	5.03068	4.59136	4.66592	5.14742	5.04019	5.16239	4.94337	5.02978	4.82358	4.79466	4.51658	4.21311	5.11954	4.76472	4.63053	4.58458	4.28998	4.86932	4.13839	4.19366	4.18889	4.43406
ILMN_1733985	SIRT3	4.30688	4.26526	4.18996	4.29056	4.28664	4.29495	4.24118	4.26195	4.13424	4.44491	4.33806	4.24024	4.69231	4.22585	4.24243	4.24349	4.23498	4.49942	Insufficient sample	4.47953	4.17726	4.22756	4.30342	4.25265	4.26239	4.2167	4.2353	4.21975	4.16506	4.17613	4.21079	4.62303	4.49643	4.21204	4.33004	4.22036	4.32972	4.20867	4.36626	4.14617	4.38956	4.30573	4.32566	4.28176	4.32874	4.27287	4.7272	4.46496
ILMN_1799598	SIRT5	4.46763	4.74627	4.77607	4.93163	4.63787	4.55909	4.88543	4.50428	4.70682	4.60444	4.64552	4.48691	4.86049	4.36898	4.56581	4.30444	4.37927	4.37884	Insufficient sample	4.65414	4.79083	4.4614	4.34666	4.38812	4.49764	4.79988	4.66592	4.72027	4.31768	4.65548	4.37013	4.77159	4.4393	4.56924	4.71258	4.72904	4.76795	4.36929	4.46481	4.28628	4.30202	4.47821	4.63485	4.22175	4.46544	4.74219	4.43706	4.44607
ILMN_1683059	SIRT5	5.16439	5.31509	5.4316	5.47451	5.33693	5.31718	5.90429	5.52391	5.58208	5.58526	5.43686	5.47058	4.41288	4.66203	4.66138	4.37547	4.2803	4.25865	Insufficient sample	4.27386	4.33558	4.23689	4.21313	4.76003	5.31509	4.96837	5.21212	5.37554	5.20476	5.24548	4.93455	5.49856	5.16355	5.12349	5.22751	5.04192	4.2206	4.19509	4.22323	4.26765	4.44218	4.19777	4.23626	4.35416	4.30443	4.21134	4.13068	4.17977
ILMN_1738983	SIRT5	4.18208	4.47936	4.27675	4.24964	4.26214	4.345	4.23832	4.27125	4.30857	4.32978	4.15882	4.21405	4.27385	4.33012	4.23099	4.19566	4.49343	4.37492	Insufficient sample	4.52201	4.22613	4.16174	4.38199	4.20945	4.16947	4.22004	4.40647	4.30689	4.33206	4.36784	4.2137	4.26719	4.46453	4.28151	4.23158	4.15671	4.19418	4.23958	4.28808	4.2422	4.34805	4.58783	4.1819	4.36988	4.31483	4.41841	4.45054	4.62442
ILMN_1654246	SIRT6	4.2389	4.19422	4.43446	4.52364	4.54346	4.43442	4.42901	4.25569	4.43712	4.5999	4.36755	4.1688	4.56943	5.03961	4.67173	5.18612	4.33861	4.41299	Insufficient sample	4.33172	4.56434	5.58939	4.46803	4.8251	4.16053	4.59423	4.22047	4.2315	4.38064	4.36898	4.33277	4.28535	4.73241	4.14848	4.30847	4.28109	4.76388	4.56542	4.45448	4.55072	4.37372	5.13948	5.22904	5.00945	4.11519	4.10505	4.34423	4.61592
ILMN_2077858	SIRT7	5.9107	5.91863	5.68511	6.06269	5.65961	5.92164	5.78514	5.92126	5.6711	5.98762	5.59124	5.53659	5.91525	6.12084	6.36547	6.22341	6.06551	5.76681	Insufficient sample	6.22182	6.23614	5.90182	5.81514	6.20861	6.01724	5.97575	6.08299	5.71059	5.83602	5.49519	6.13597	5.78989	5.99333	5.85476	6.24543	5.64048	6.19897	6.36975	5.87823	5.70362	5.5818	5.33043	6.46146	5.64433	5.51588	5.86265	6.00536	5.87078
ILMN_2388507	AKT1	9.08046	9.09315	8.94056	8.88139	9.2133	8.87173	8.67423	9.05993	8.9387	8.50978	8.87559	8.43601	8.32668	8.24456	7.97801	8.49437	8.51766	8.48686	Insufficient sample	8.32499	8.69984	8.45848	8.31609	8.05293	8.38568	8.78083	8.54589	8.25672	8.48897	8.26629	8.37836	8.44991	8.37531	8.40848	8.99332	8.59419	7.83481	7.4733	7.68282	7.73072	7.79536	8.28147	7.69792	8.30234	8.57126	8.16499	8.71987	8.28567
ILMN_2410909	AKT1	8.8893	8.75751	8.63971	8.71746	8.83755	8.43911	8.58205	8.68027	8.80486	8.48014	8.63064	8.27045	7.96587	8.49792	7.5651	8.14581	8.68817	7.88859	Insufficient sample	7.92903	8.83755	7.77795	8.03262	7.75952	8.25821	8.30602	8.46292	8.15084	8.08805	8.22538	8.40682	8.25962	8.13667	8.4182	9.12772	8.55242	7.53333	7.5338	7.35838	7.46748	7.42393	7.81603	7.74037	8.10636	8.40379	7.95868	8.36656	7.97212
ILMN_1748661	AKT1	4.52765	4.3173	4.27589	4.17074	4.55607	4.70075	4.30705	4.50906	4.17573	4.52141	4.32242	4.30566	4.40284	4.60233	4.46512	4.88364	4.64396	4.49195	Insufficient sample	4.28583	4.83273	4.19199	4.53717	4.42806	4.28129	4.30047	4.3136	4.61937	4.50129	4.2617	4.31635	4.2258	4.26986	4.33258	4.4017	4.33905	4.17295	4.47783	4.36717	4.45676	4.94885	4.65144	4.24285	4.46156	4.36862	4.24307	4.15323	4.3312
ILMN_1726906	AKT1S1	4.47144	4.29466	4.32764	4.36998	4.5716	4.38327	4.52011	4.47492	4.35469	4.40338	4.25812	4.48343	4.41296	4.52687	4.75158	4.22614	4.44915	4.24346	Insufficient sample	4.53758	4.72643	4.59677	4.78751	4.48833	4.22873	4.49787	4.24367	4.15691	4.35391	4.4076	4.50797	4.2761	4.18365	4.37327	4.24158	4.53678	4.25138	4.65078	5.02299	4.26246	4.19843	4.12316	4.39323	4.43819	4.30673	4.82592	4.41301	4.24497
ILMN_1757130	AKT3	4.28626	4.27986	4.29065	4.23291	4.28281	4.23934	4.34205	4.43482	4.28296	4.29051	4.19603	4.17976	4.54692	4.90532	4.59035	4.93964	5.49646	4.2926	Insufficient sample	4.23656	4.41958	4.31987	4.70979	4.44108	4.25065	4.27653	4.37459	4.34792	4.3266	4.18626	4.15545	4.23962	4.23303	4.1594	4.41397	4.34164	4.41547	4.28525	4.2696	4.7751	4.44239	4.9347	4.30873	4.28932	4.50496	4.48368	4.71374	4.53407
ILMN_2325610	AKT3	4.23704	4.35205	4.30324	4.26461	4.15298	4.4817	4.2536	4.20016	4.28206	4.32722	4.24338	4.41979	4.88701	5.108	4.96038	4.90736	6.18667	5.37167	Insufficient sample	4.6831	5.22949	5.15597	5.52206	5.33064	4.2854	4.19617	4.21659	4.45225	4.28682	4.25016	4.33254	4.20102	4.3273	4.27372	4.43028	4.26024	5.35425	5.15262	5.01794	5.2915	5.21648	5.39475	5.21128	4.83851	5.23952	5.1798	5.23889	5.57731
ILMN_1769031	FRAP1 (this is mTOR)	6.37981	6.70617	6.59838	6.83828	6.74131	6.33091	6.47409	6.49557	6.39909	6.53151	6.31948	6.17598	6.52736	6.66855	6.04021	6.1429	6.62285	6.54656	Insufficient sample	6.29207	7.32123	6.28018	6.45858	5.99042	6.53347	6.50919	6.63577	6.89286	6.60379	6.91225	6.61757	6.59282	6.44204	6.7184	7.13357	6.41193	6.4708	6.38098	6.13225	6.60188	5.82278	6.8093	5.9494	6.23678	6.92607	6.83664	6.86473	6.56168
ILMN_2379788	HIF1A	9.00709	8.84054	8.26321	8.56961	8.41886	8.62297	8.47922	8.39582	9.13237	9.14596	9.03133	9.2677	9.49421	9.8043	9.02123	8.88564	9.75495	9.0235	Insufficient sample	9.13237	9.11654	9.22648	9.47852	9.59793	9.42714	8.90904	8.68561	9.19127	9.09862	9.33867	9.11547	9.38996	9.42462	9.19699	10.5145	9.32636	9.48917	9.5516	9.41479	9.72456	9.35253	9.927	9.73981	9.86898	10.1986	10.1707	10.1581	9.99305
ILMN_1681283	HIF1A	7.15491	7.18525	6.72065	7.27889	6.8169	7.76011	7.29003	7.59039	8.22258	7.51803	7.88559	8.17887	7.57147	8.2696	7.00757	6.87133	9.15248	7.61414	Insufficient sample	7.32666	6.48687	7.58828	7.9423	7.67671	7.88368	7.79238	7.26612	7.51546	7.89184	7.98614	7.12791	8.03396	8.32439	7.16052	8.96788	7.74523	8.19376	7.99572	8.10481	8.40999	7.66077	8.7355	8.06035	8.32213	9.39265	9.09421	9.01741	9.12772
ILMN_1763260	HIF1A	8.17474	8.03262	7.92016	7.92016	7.78316	8.49942	8.06604	8.05754	8.0021	8.06346	7.94297	8.31453	8.00021	8.98491	7.95671	7.56155	9.7837	8.45418	Insufficient sample	8.50563	7.65452	8.02885	8.40682	8.21562	7.856	8.22038	7.72365	7.83974	8.51563	8.0344	7.83775	8.4352	8.68896	7.51803	9.08948	8.35518	8.90904	8.48748	8.64732	8.7634	8.23044	9.53669	8.79383	8.74159	9.7047	9.39733	9.50592	9.45339
ILMN_1681812	HIF1AN	4.94157	5.26361	5.2351	5.2024	5.23135	5.08487	4.94706	5.3328	4.95185	5.1478	5.12488	5.37554	5.45534	5.97078	6.05682	5.33671	5.95405	5.9494	Insufficient sample	6.04325	6.58241	5.78205	5.66224	5.50752	4.81225	5.09643	5.05091	5.19738	5.13967	4.77825	5.47999	5.13431	5.0469	5.15952	5.14994	5.1718	6.02331	5.49826	5.55986	5.8889	5.76474	5.83666	5.19437	5.75382	5.79543	5.36214	5.74431	5.20453
ILMN_1792799	HIF3A	4.20193	4.34782	4.31454	4.53014	4.28522	4.2139	4.49806	4.22064	4.26296	4.172	4.29278	4.27436	4.26402	4.2543	4.20243	4.62311	4.13336	4.60986	Insufficient sample	4.85713	4.39691	4.09579	4.19548	4.21317	4.25848	4.19321	4.22687	4.17359	4.4057	4.42433	4.27657	4.33343	4.3	4.25034	4.13553	4.26568	4.15711	4.25274	4.21112	4.22045	4.25066	4.16881	4.34256	4.4312	4.27961	4.2151	4.21685	4.91023
ILMN_2347314	ARNT	5.43331	5.64159	5.13627	5.54245	5.52963	5.56781	5.47912	5.2333	5.30796	5.3767	5.50114	5.67761	4.99933	5.3955	5.02018	4.6219	5.09474	4.41724	Insufficient sample	4.66648	5.05746	4.70874	4.41241	5.26644	5.2699	5.15161	5.61577	5.42494	5.27964	5.78901	5.66542	5.34228	5.33561	5.61524	5.96701	5.68112	4.98529	4.85062	5.31509	4.42917	5.17381	5.27794	4.28987	4.33584	5.2509	4.39405	4.92803	5.27229
ILMN_1762582	ARNT	5.16621	4.82467	4.84372	4.97142	4.94846	4.87587	4.68709	5.0616	5.01679	5.21992	4.61033	4.80687	4.35682	4.548	4.50467	4.81183	4.42393	4.24234	Insufficient sample	4.55003	5.02497	5.15832	4.54169	4.51689	4.91097	5.22095	5.15749	5.21798	4.83687	5.09438	5.33986	4.59603	4.95041	4.88732	5.1755	4.90578	4.39992	4.70532	4.27954	4.3242	4.73762	4.34755	4.37717	4.65914	4.7697	4.3449	4.24451	4.14326
ILMN_1718046	ARNT2	4.16816	4.19521	4.27432	4.21758	4.21279	4.27177	4.41335	4.20712	4.22199	4.24755	4.34944	4.36907	4.49542	4.76223	4.68412	4.32493	4.66166	4.34842	Insufficient sample	4.37333	5.07448	4.74944	4.30726	5.05873	4.19424	4.24203	4.1695	4.24243	4.2135	4.19322	4.17678	4.27369	4.17797	4.21529	4.28818	4.4069	4.83922	5.17594	4.88027	4.27528	4.4097	4.3137	4.29107	4.51313	4.18954	4.74748	4.26789	4.58281
ILMN_1754871	TSC1	4.35921	4.5804	4.37618	4.29109	4.39846	4.40995	4.56529	4.33024	4.51585	4.31302	4.45982	4.3036	4.17125	4.26092	4.2963	4.31866	4.30772	4.15005	Insufficient sample	4.29422	4.22265	4.28231	4.28447	4.19484	4.36134	4.41784	4.22146	4.19339	4.36164	4.25893	4.29165	4.18099	4.40314	4.29351	4.51684	4.15023	4.21729	4.11798	4.17426	4.15512	4.26101	4.22161	4.14849	4.25853	4.42578	4.26409	4.30488	4.32076
ILMN_1797367	TSC1	5.80443	5.35687	6.06838	6.19421	5.70141	5.38636	5.45229	5.7216	5.41403	5.57198	5.28516	5.47159	6.02639	6.29838	6.26216	6.01411	6.33757	5.91035	Insufficient sample	6.0526	6.15226	5.92693	5.89743	6.17466	5.72959	5.94413	5.88277	5.74803	5.9744	5.55696	5.77401	5.85476	5.88581	5.9461	6.24657	5.79419	6.26531	6.46953	6.22311	6.67164	6.09731	5.95405	6.31328	6.11791	6.05652	6.28057	6.66855	6.0226
ILMN_2246510	TSC1	7.21107	6.75677	7.08299	7.35984	7.11666	6.84833	6.62947	7.11122	7.13834	7.14297	6.86574	7.04704	7.61816	7.69899	7.63557	7.25539	7.75652	7.35448	Insufficient sample	7.49337	7.74943	7.55489	7.6755	7.70749	7.05115	7.55666	7.46361	7.56276	7.4993	7.11958	6.75253	6.9684	7.20743	7.06489	7.66189	7.37057	7.36858	7.55822	7.0775	7.55613	7.57535	7.42574	7.39652	7.55489	7.56396	7.52835	7.98756	7.52019
ILMN_1758378	TSC1	4.53146	4.32609	4.50792	4.46359	4.53008	4.73219	4.39765	4.29328	4.4316	4.34217	4.30008	4.28181	4.3457	4.56277	4.76744	4.33185	4.43729	4.88686	Insufficient sample	4.51768	4.77643	4.20464	4.71627	4.29304	4.307	4.29669	4.28631	4.50717	4.30187	4.35549	4.30494	4.376	4.36977	4.37476	4.6246	4.55929	4.34229	4.20187	4.30484	4.12329	4.20891	4.45633	4.53758	4.53894	4.78159	4.64777	4.51117	4.70703
ILMN_1714216	TSC2	5.0704	5.27938	5.14282	5.30032	5.23757	4.75618	4.88588	5.02441	5.02146	4.89789	4.70807	4.7439	5.23463	5.33986	4.35047	4.48034	4.96958	4.45653	Insufficient sample	4.54432	5.41242	4.59136	4.89776	4.59768	4.77424	5.15437	5.16811	5.22095	4.82592	4.82427	5.39795	4.93679	4.87696	5.05441	5.47731	4.8679	4.34254	4.94671	4.66778	4.64131	4.73811	4.4616	4.20072	4.25374	4.51318	4.44245	4.92396	4.47817
ILMN_1762631	TSC2	4.28814	4.57641	4.39014	4.30675	4.3295	4.22721	4.17998	4.32458	4.31079	4.21343	4.20686	4.22999	4.31906	4.56173	4.30805	4.37714	4.41326	4.584	Insufficient sample	4.8003	4.44979	4.12173	4.44304	4.18199	4.44166	4.50193	4.2478	4.33697	4.25827	4.12221	4.38579	4.37463	4.35241	4.28781	4.54407	4.32792	4.51891	4.56238	4.22891	4.18566	4.20993	4.21614	4.4656	4.31877	4.44491	4.44851	4.28977	4.39034
ILMN_1657949	RHEB	8.75546	8.44916	8.79174	8.6282	8.38904	8.63894	8.7817	8.5359	8.80962	8.4482	8.69894	8.92474	10.6312	10.8658	10.7096	10.5084	10.3672	10.43	Insufficient sample	10.6294	9.61397	10.6728	10.5403	10.8588	8.8179	9.02652	8.77811	8.7337	9.04133	9.07041	8.73456	9.13237	8.96907	8.83643	8.82447	8.73997	10.7249	10.7147	10.4615	10.4549	10.3939	10.2178	10.8208	10.8306	10.3693	10.3167	10.5005	10.6028
ILMN_1783889	PRKAA1	5.23309	5.40779	5.37527	5.42906	5.18844	5.22224	5.4119	5.42137	5.25	5.49144	5.17278	5.38958	5.18828	5.29065	5.56515	4.34766	5.73439	5.02594	Insufficient sample	5.19852	5.37508	4.72904	5.3383	5.01643	5.03413	5.41897	5.4955	5.663	5.41293	5.74201	5.50846	5.45382	5.41685	5.39373	5.58556	5.67571	5.0446	4.79071	5.05275	5.67794	5.30405	5.24681	4.6674	5.53683	5.41839	5.51849	5.62568	5.3518
ILMN_2357577	PRKAA1	7.19405	7.79423	7.60008	7.43124	7.33762	7.55258	7.6647	7.40282	7.40022	7.77222	7.25892	7.42507	7.41572	7.65151	7.34761	7.07942	7.40132	7.44943	Insufficient sample	7.23501	7.54486	7.34089	7.5651	7.48757	7.47713	7.9808	7.82654	7.66806	7.78316	7.9158	7.52713	7.60354	7.83481	7.69952	8.07731	8.0171	7.61993	7.2526	7.21235	7.53333	7.59494	7.65576	7.54793	7.55202	7.85414	7.78163	7.89886	7.68663
ILMN_1793522	PRKAB1	5.77704	5.50897	5.663	5.54146	5.59388	5.44803	5.4326	5.44642	5.23691	4.98949	5.23889	5.34631	5.45885	5.66909	5.75893	4.71572	5.48334	5.34252	Insufficient sample	5.06244	5.95835	5.26062	5.52684	5.38485	5.04299	5.26088	5.67761	5.50951	5.20868	5.30069	5.50241	5.48529	5.30384	5.54534	5.38016	5.25706	5.26733	5.34057	4.94761	5.32265	5.15202	4.74677	4.96868	5.73082	5.99206	5.27484	5.13348	5.0708
ILMN_1726906	AKT1S1	4.47144	4.29466	4.32764	4.36998	4.5716	4.38327	4.52011	4.47492	4.35469	4.40338	4.25812	4.48343	4.41296	4.52687	4.75158	4.22614	4.44915	4.24346	Insufficient sample	4.53758	4.72643	4.59677	4.78751	4.48833	4.22873	4.49787	4.24367	4.15691	4.35391	4.4076	4.50797	4.2761	4.18365	4.37327	4.24158	4.53678	4.25138	4.65078	5.02299	4.26246	4.19843	4.12316	4.39323	4.43819	4.30673	4.82592	4.41301	4.24497
ILMN_1793514	RPTOR	4.4225	4.43329	4.24167	4.4836	4.36202	4.2048	4.24005	4.40116	4.33796	4.18545	4.32942	4.29156	4.23637	4.26308	4.37103	4.23387	4.31713	4.24308	Insufficient sample	4.29497	4.40429	4.4119	4.28263	4.32612	4.31218	4.20055	4.25525	4.35418	4.20356	4.31012	4.17831	4.23222	4.30734	4.27065	4.31087	4.31332	4.35883	4.22714	4.51323	4.28946	4.4584	4.22094	4.68741	4.36076	4.50859	4.24946	4.39034	4.2578
ILMN_1797816	RPTOR	4.46743	4.56334	4.58348	4.46035	4.55084	4.48814	4.44239	4.31342	4.27397	4.52947	4.2712	4.19495	4.44132	4.35056	4.4941	4.36969	4.62769	4.62786	Insufficient sample	4.59943	4.34691	4.49453	4.14319	4.29861	4.42397	4.17386	4.34169	4.39499	4.32976	4.40814	4.34044	4.27711	4.42616	4.56027	4.60233	4.63485	4.22138	4.34249	4.52022	4.46862	4.24954	4.26727	4.26354	4.38316	4.3016	4.41518	4.67908	4.31125
ILMN_1789240	MLST8	5.72533	5.48478	5.59966	5.64633	5.71314	5.49459	5.39016	5.7241	5.6964	5.57675	5.66994	5.55696	5.07507	4.93325	5.30771	5.51805	4.73251	4.50901	Insufficient sample	5.03124	5.27964	4.53649	5.33129	4.82947	5.55618	5.39452	5.51363	5.72327	5.43878	5.8241	5.87896	5.43034	5.44105	5.663	5.55374	5.17086	4.91253	4.76015	4.84202	4.68973	5.10842	5.28163	4.42306	4.63355	5.06286	4.46508	4.92413	4.35827
ILMN_1756685	DEPDC6	4.31411	4.39079	4.27887	4.3703	4.20436	4.60064	4.46055	4.43656	4.44235	4.2968	4.32801	4.32391	4.25357	4.15735	4.17854	4.21022	4.22757	4.17241	Insufficient sample	4.19716	4.2171	4.25526	4.1559	4.15316	4.44848	4.28703	4.51689	4.20508	4.35285	4.68221	4.20634	4.41796	4.23512	4.37629	4.27165	4.35162	4.26468	4.26416	4.12316	4.32843	4.28928	4.18848	4.17837	4.23098	4.34997	4.37413	4.29835	4.23116
ILMN_1702237	FKBP1A	5.34178	5.19509	5.68467	6.60379	6.26836	5.29197	5.95644	6.04357	5.90182	5.80676	5.64769	5.78057	6.55061	6.0204	5.95306	7.41252	5.45961	5.87473	Insufficient sample	6.38286	6.40453	6.08875	5.67651	6.21383	5.68545	6.03133	5.68937	5.65456	5.88251	5.27257	5.52502	6.04147	5.82809	5.38461	4.99594	5.19875	5.68224	5.9744	5.21892	6.07639	6.23941	5.71953	5.40278	5.95869	5.89778	4.69116	5.19509	5.58585
ILMN_1683969	FKBP1A	8.15154	8.21014	8.29318	9.05378	8.49703	8.59752	8.13396	8.60865	8.23932	7.98681	8.00346	8.35826	7.39382	7.8111	7.51637	8.49703	7.05236	7.63385	Insufficient sample	8.02827	7.35208	7.24044	7.7121	7.48215	8.36354	9.10798	8.61764	8.20856	8.97538	8.11168	8.25887	9.32749	9.13904	8.85303	8.0124	8.89119	7.63981	7.95161	7.8186	7.71607	7.65576	7.77055	7.63385	7.82833	7.84727	7.06457	7.5837	7.70242
ILMN_2333367	FKBP1A	8.08607	8.22124	8.25748	9.22856	8.48686	8.95655	8.45246	8.75211	8.25887	8.02947	7.99437	8.5878	7.56879	7.70587	7.12318	8.51163	7.3093	7.77848	Insufficient sample	8.14656	7.47657	7.22153	7.77222	7.59952	8.23508	8.84054	8.58205	8.15416	8.95951	7.88425	8.3031	9.40778	9.17835	8.77344	7.94497	8.70854	7.63252	8.0965	7.59903	7.73604	7.82654	7.97212	7.48085	7.951	8.06604	6.82437	7.58052	7.40226
ILMN_1683658	FKBP1A	9.37509	9.43847	9.03614	9.4197	9.47736	9.28224	9.32416	9.34787	9.01226	9.09421	9.02558	8.83755	7.78484	8.40682	7.876	8.73201	7.38128	8.08338	Insufficient sample	8.16807	8.39335	8.20559	8.06933	7.95802	9.26128	9.35911	9.60851	9.33349	9.55574	9.2431	9.70598	9.67059	9.86898	9.90821	9.87768	9.47356	8.40102	7.96722	7.93283	8.04439	8.06035	8.2828	7.62505	7.8939	8.06346	7.33926	8.2696	8.52699
ILMN_1733947	FKBP8	4.28202	4.6536	4.65694	4.24286	4.66088	4.58377	4.44004	4.37465	4.56975	4.64523	4.72698	4.73116	4.64496	4.39131	4.97813	4.38176	4.77655	4.80101	Insufficient sample	4.23088	4.51446	4.39402	4.35769	4.49515	4.49381	4.43221	4.49956	4.46632	4.59829	4.40223	4.67996	4.57814	4.35773	4.55935	4.78146	4.50433	4.33251	4.31824	4.41463	4.36559	4.60744	4.7826	4.21449	4.33158	4.29593	4.58067	4.19592	4.62254
ILMN_1670256	PDK1	4.38614	4.51249	4.38012	4.42118	4.52249	4.53649	4.20403	4.5535	4.6872	4.38675	4.87148	4.56924	4.52358	4.28169	4.5516	4.18945	5.07863	4.66846	Insufficient sample	4.15766	4.54199	4.33846	4.69015	4.43047	4.27762	4.61134	4.6765	4.79616	4.37357	4.60361	4.47927	4.77595	4.33346	4.77099	5.26296	4.80443	4.60087	4.29433	4.28448	4.28284	4.53278	4.38871	4.39542	4.46375	4.48948	4.31449	5.17002	4.63406
ILMN_1701134	PTEN	8.40758	8.4204	8.5612	8.57309	8.54407	8.67602	9.31396	8.62028	8.44737	8.51925	8.63146	8.59354	8.07669	8.11921	7.31506	6.87479	8.45063	7.90167	Insufficient sample	7.88181	8.07076	7.36181	7.78423	7.73704	8.57217	8.42506	8.11719	8.64982	8.54754	8.77344	8.35826	8.70854	8.57873	8.4675	8.32742	8.53922	7.86383	8.23858	7.47453	8.02751	7.85223	7.88425	8.11921	7.62505	8.21182	8.27982	7.53097	8.18909
ILMN_2083469	IRS2	10.4169	9.32876	9.5567	9.8075	9.38885	9.57617	10.8737	9.49421	9.19804	9.01741	9.927	9.72055	7.08579	7.5129	7.44377	6.92706	7.7064	7.23001	Insufficient sample	7.39864	7.23991	7.46685	6.61631	7.20689	9.72769	10.055	9.51432	10.2743	9.60433	10.5005	10.231	10.0583	10.4169	9.8582	10.1723	10.8402	7.6362	7.99158	6.94077	7.86922	7.43354	8.35145	8.25595	7.90987	8.41228	7.53859	8.06412	8.77344
*For Adult #7, and Preterm #5 and #7, there was insufficient cells (monocytes) to run on the array experiment
[truncated: 16 more columns]
